# Supplementary material for: Omics analyses and biochemical study of Phlebiopsis gigantea elucidate its degradation strategy of wood extractives
Source: Sci Rep. 2021 Jun 15;11:12528. doi: 10.1038/s41598-021-91756-5 (PMC8206109; doi:10.1038/s41598-021-91756-5)
Supplement: Supplementary file 1 — Supplementary Information 1. [file 41598_2021_91756_MOESM1_ESM.xlsx]

## Sheet: Sheet1
Supplemental data file S1. Transcripts, regulation, functional domains and proteins corresponding to 11891 Phlgi genes
									Pairwise comparisons of transcripts in acetone-treated loblolly pine (LPAS) and in avicel medium with increasing LP acetone extract																																		LC-MS/MS detected proteins in avicel and loblolly pine media (emPAI)1
Identication, likely function, comments				Transcript levels on avicel and loblolly pine (RPKM)2					AV0X-AV1X			AV0X-AV2X			AV0X-AV4X			AV0X-LPAS			Genome location				GO, InterPro and EC																		Avicel
Protein	Transcript	Putative function	Notes	AV0X	AV1X	AV2X	AV4X	LPAS	fold change	Ratio	P	fold change	Ratio	P	fold change	Ratio	P	fold change	Ratio	P	scaffold	strand	start	end	GO term Id	Go Name	iprId		domainDb	domainId	domainDesc	numHits	domainStarts	domainEnds	score	ecNum	definition	catalyticActivity	cofactors	pathway	pathway_class	pathway_type	0x	1x	2x	4x
11626	11798	1,4-benzoquinone reductase		438.404	323.979	337.802	382.891	731.509	1.353 down	0.738996	0.227	1.297 down	0.770527	0.233	1.144 down	0.873375	0.599	1.668 up	1.66857	0.11	scaffold_23	+	112712	113558	7744	FMN binding	IPR008254	Flavodoxin/nitric oxide synthase	HMMPfam	PF00258	Flavodoxin_1	1	8,	138,	3.7e-23
81089	81261	1,4-benzoquinone reductase-like		14.004	8.608	6.401	10.057	35.818	1.626 down	0.614682	0.125	2.187 down	0.457084	0.0867	1.392 down	0.718152	0.134	2.557 up	2.5577	0.149	scaffold_1	-	81877	82712	7744	FMN binding	IPR008254	Flavodoxin/nitric oxide synthase	HMMPfam	PF00258	Flavodoxin_1	1	8,	138,	1.9e-22
14295	14467	1,4-benzoquinone reductase-like		11.566	22.529	27.455	37.15	11.441	1.947 up	1.94786	0.148	2.373 up	2.37377	0.0673	3.211 up	3.212	0.0314	1.010 down	0.989192	1	scaffold_96	-	24453	25438	7744	FMN binding	IPR008254	Flavodoxin/nitric oxide synthase	HMMPfam	PF00258	Flavodoxin_1	1	59,	189,	6.6e-22
309021	309193	1,4-benzoquinone reductase-like		7.742	10.735	13.318	13.011	23.239	1.386 up	1.38659	0.363	1.720 up	1.72023	0.0349	1.680 up	1.68057	0.0191	3.001 up	3.00168	0.0471	scaffold_261	-	23086	24418	7744	FMN binding	IPR008254	Flavodoxin/nitric oxide synthase	HMMPfam	PF00258	Flavodoxin_1	1	7,	137,	7.9e-21
18955	19127	14-3-3 1 protein		1940.58	2037.79	2158.29	2167.92	2242.04	1.050 up	1.0501	0.762	1.112 up	1.11219	0.434	1.117 up	1.11715	0.413	1.155 up	1.15535	0.324	scaffold_44	-	92982	94384	12147	protein domain specific binding	IPR000308	14-3-3 protein	BlastProDom	PD000600	Q9C161_SCHCO_Q9C161;	1	10,	235,	2e-122								8.7072	7.4209	1.6207	4.5067
97866	98038	2-hydroxyacid dehydro		19.323	45.793	42.807	68.637	7.416	2.369 up	2.36987	0.0274	2.215 up	2.21534	0.0301	3.552 up	3.55209	0.00689	2.605 down	0.383791	0.306	scaffold_2	+	230549	231755	5830	metabolic process	IPR006139	D-isomer specific 2-hydroxyacid dehydrogenase, catalytic region	HMMPfam	PF00389	2-Hacid_dh	1	9,	103,	5e-08
103018	103190	2-nitropropane dioxy		37.697	75.436	77.301	120.438	118.321	2.001 up	2.00111	0.0974	2.050 up	2.05059	0.0494	3.194 up	3.1949	0.0174	3.138 up	3.13874	0.0294	scaffold_31	+	4537	6453	4283	electron transport	IPR004136	2-nitropropane dioxygenase, NPD	HMMPfam	PF03060	NPD	1	9,	336,	3.2e-70
129916	130088	2-nitropropane dioxygenase		166.242	460.318	423.924	781.226	923.3	2.768 up	2.76896	0.0948	2.550 up	2.55004	0.0812	4.699 up	4.69933	0.0215	5.553 up	5.55395	0.0228	scaffold_162	+	6417	7909	4283	electron transport	IPR004136	2-nitropropane dioxygenase, NPD	HMMPfam	PF03060	NPD	1	5,	332,	2e-62
126652	126824	2-oxoglutarate dehydrogenase	Mito	67.939	80.899	76.484	55.741	48.158	1.190 up	1.19076	0.386	1.125 up	1.12577	0.24	1.218 down	0.820457	0.0442	1.410 down	0.708842	0.0362	scaffold_35	-	17141	21088	5830	metabolic process	IPR001017	Dehydrogenase, E1 component	HMMPfam	PF00676	E1_dh	1	234,	566,	9.8e-59	1.2.4.2	Oxoglutarate dehydrogenase (lipoamide).	2-oxoglutarate + lipoamide = S-succinyldihydrolipoamide + CO(2).	Thiamine pyrophosphate.	Citrate cycle (TCA cycle)	Carbohydrate Metabolism	METABOLIC
126410	126582	20S proteasome		254.826	239.294	231.954	261.387	283.658	1.064 down	0.939049	0.69	1.098 down	0.910245	0.686	1.025 up	1.02575	0.769	1.113 up	1.11314	0.35	scaffold_31	+	41155	42410	2613	endopeptidase activity	IPR001353	20S proteasome, A and B subunits	HMMPfam	PF00227	Proteasome	1	28,	212,	8.4e-75	3.4.25.1	Proteasome endopeptidase complex.	Cleavage at peptide bonds with very broad specificity.	\N	\N	\N	\N
95356	95528	20S proteasome		985.07	957.826	1213.37	1059.98	561.822	1.028 down	0.972343	0.909	1.231 up	1.23176	0.231	1.076 up	1.07605	0.693	1.753 down	0.570337	0.206	scaffold_204	-	13757	15061	2706	threonine endopeptidase activity	IPR001353	20S proteasome, A and B subunits	HMMPfam	PF00227	Proteasome	1	18,	164,	1.8e-36	3.4.25.1	Proteasome endopeptidase complex.	Cleavage at peptide bonds with very broad specificity.	\N	\N	\N	\N
20196	20368	20S proteasome		269.063	264.994	264.977	313.179	363.209	1.015 down	0.984877	0.982	1.015 down	0.984814	0.957	1.163 up	1.16396	0.172	1.349 up	1.3499	0.0901	scaffold_170	+	33557	34690	2613	endopeptidase activity	IPR001353	20S proteasome, A and B subunits	HMMPfam	PF00227	Proteasome	1	31,	221,	3.6e-61	3.4.25.1	Proteasome endopeptidase complex.	Cleavage at peptide bonds with very broad specificity.	\N	\N	\N	\N
130323	130495	26S Proteasome regulatory subunit rpn6		152.058	171.99	168.907	173.526	129.277	1.131 up	1.13108	0.358	1.110 up	1.11081	0.239	1.141 up	1.14118	0.235	1.176 down	0.850182	0.429	scaffold_194	-	25438	27313	2706	threonine endopeptidase activity	IPR000717	Proteasome component region PCI	HMMPfam	PF01399	PCI	1	288,	392,	2e-24	3.4.25.1	Proteasome endopeptidase complex.	Cleavage at peptide bonds with very broad specificity.	\N	\N	\N	\N
96569	96741	3-hydroxybenzoate 6-hydroxylase	SS	19.901	14.867	20.428	16.764	10.361	1.338 down	0.747048	0.347	1.026 up	1.02648	0.959	1.187 down	0.84237	0.508	1.920 down	0.520627	0.0442	scaffold_287	+	1323	2927	5830	metabolic process	IPR003042	Aromatic-ring hydroxylase	FPrintScan	PR00420	RNGMNOXGNASE	4	4,152,286,301,	26,167,301,317,	2.9e-19,2.9e-19,2.9e-19,2.9e-19	1.14.13.9	Kynurenine 3-monooxygenase.	L-kynurenine + NADPH + O(2) = 3-hydroxy-L-kynurenine + NADP(+) + H(2)O.	FAD.	Tryptophan metabolism	Amino Acid Metabolism	METABOLIC
86910	87082	3-hydroxyisobutyrate dehydrogenase		54.398	85.308	91.765	117.711	98.995	1.568 up	1.56822	0.103	1.686 up	1.68692	0.0581	2.163 up	2.16388	0.00929	1.819 up	1.81983	0.0885	scaffold_31	-	50711	51933	4703	valine metabolic process	IPR006115	6-phosphogluconate dehydrogenase, NAD-binding	HMMPfam	PF03446	NAD_binding_2	1	76,	205,	3.9e-40	1.1.1.31	3-hydroxyisobutyrate dehydrogenase.	3-hydroxy-2-methylpropanoate + NAD(+) = 2-methyl-3-oxopropanoate + NADH.	\N	Valine, leucine and isoleucine degradation	Amino Acid Metabolism	METABOLIC
30994	31166	4-Coumarate CoA ligase		18.233	60.089	64.993	101.107	71.634	3.295 up	3.29562	0.027	3.564 up	3.56458	0.0401	5.545 up	5.54528	0.0102	3.928 up	3.92881	0.0208	scaffold_112	+	30795	33180	2290	catalytic activity	IPR000873	AMP-dependent synthetase and ligase	FPrintScan	PR00154	AMPBINDING	2	183,195,	194,203,	0.027,0.027	6.2.1.12	4-coumarate--CoA ligase.	ATP + 4-coumarate + CoA = AMP + diphosphate + 4-coumaroyl-CoA.	\N	Flavonoids, stilbene and lignin biosynthesis	Biosynthesis of Secondary Metabolites	METABOLIC
103986	104158	4-coumarate CoA ligase		6.403	4.344	4.691	3.817	1.929	1.473 down	0.678432	0.519	1.365 down	0.732625	0.64	1.677 down	0.596127	0.359	3.319 down	0.301265	0.417	scaffold_39	-	19161	21649	2290	catalytic activity	IPR000873	AMP-dependent synthetase and ligase	FPrintScan	PR00154	AMPBINDING	2	198,210,	209,218,	0.12,0.12	6.2.1.12	4-coumarate--CoA ligase.	ATP + 4-coumarate + CoA = AMP + diphosphate + 4-coumaroyl-CoA.	\N	Flavonoids, stilbene and lignin biosynthesis	Biosynthesis of Secondary Metabolites	METABOLIC
10300	10472	40S Ribosomal protein		909.506	770.767	752.724	673.289	1004.26	1.180 down	0.847457	0.124	1.208 down	0.827619	0.0939	1.350 down	0.74028	0.0239	1.104 up	1.10418	0.561	scaffold_5	-	139165	140118	2227	structural constituent of ribosome	IPR001351	Ribosomal protein S3, C-terminal	HMMPfam	PF00189	Ribosomal_S3_C	1	104,	188,	3.6e-30								0	2.2263	0	0.75111
84595	84767	40S Ribosomal protein		1883.8	1627.53	1596.5	1594.43	2063.38	1.157 down	0.863961	0.132	1.179 down	0.84749	0.146	1.181 down	0.846391	0.0464	1.095 up	1.09533	0.362	scaffold_15	+	41082	42370	2227	structural constituent of ribosome	IPR001593	Ribosomal protein S3Ae	BlastProDom	PD003035	Q764D2_LENED_Q764D2;	1	103,	234,	4e-65								0	1.4842	0	0
78940	79112	40S Ribosomal protein		929.283	785.835	807.427	707.505	1247.62	1.182 down	0.845636	0.134	1.150 down	0.868871	0.176	1.313 down	0.761345	0.0328	1.342 up	1.34257	0.11	scaffold_228	-	14966	15939	2227	structural constituent of ribosome	IPR001865	Ribosomal protein S2	FPrintScan	PR00395	RIBOSOMALS2	6	16,46,95,120,137,158,	34,55,112,137,148,172,	4.7e-32,4.7e-32,4.7e-32,4.7e-32,4.7e-32,4.7e-32
17494	17666	40S Ribosomal protein		1430.71	1214.33	1213.53	1222.1	1685.78	1.178 down	0.84876	0.166	1.178 down	0.848198	0.11	1.170 down	0.85419	0.0847	1.178 up	1.17828	0.25	scaffold_1	+	113050	114063	2227	structural constituent of ribosome	IPR000554	Ribosomal protein S7e	BlastProDom	PD006276	RS7_XENLA_P02362;	2	54,147,	133,191,	5e-29,5e-09
20458	20630	40S Ribosomal protein		1397.71	1224.16	1170.91	1268.04	2267.47	1.141 down	0.875834	0.175	1.193 down	0.837736	0.0618	1.102 down	0.90723	0.059	1.622 up	1.62228	0.0199	scaffold_234	+	31772	32927	3827	intracellular	IPR001912	Ribosomal protein S4	HMMPfam	PF00163	Ribosomal_S4	1	5,	106,	2.5e-41
75822	75994	40S Ribosomal protein		2022.42	1802.5	1778.74	1704.48	2489.41	1.122 down	0.891258	0.176	1.136 down	0.87951	0.169	1.186 down	0.842792	0.0555	1.230 up	1.23091	0.148	scaffold_134	+	47545	48500	2227	structural constituent of ribosome	IPR013844	Ribosomal protein S4e, N-terminal and RNA-binding	BlastProDom	PD002667	Q9VU44_DROME_Q9VU44;	1	1,	110,	3e-49
112739	112911	40S Ribosomal protein		1179.61	961.684	953.944	1035.58	1981.4	1.226 down	0.815254	0.193	1.236 down	0.808692	0.0602	1.139 down	0.877899	0.0607	1.679 up	1.6797	0.0415	scaffold_299	+	10037	11109	2227	structural constituent of ribosome	IPR013810	Ribosomal protein S5, N-terminal	HMMPfam	PF00333	Ribosomal_S5	1	78,	144,	9.8e-38
86157	86329	40S Ribosomal protein		1456.8	1257.58	1237.39	1266.82	1620	1.158 down	0.863248	0.27	1.177 down	0.849392	0.163	1.149 down	0.869589	0.14	1.112 up	1.11203	0.345	scaffold_25	-	111203	112007	2227	structural constituent of ribosome	IPR001210	Ribosomal protein S17e	HMMPfam	PF00833	Ribosomal_S17e	1	2,	123,	1.2e-70
11664	11836	40S Ribosomal protein		4157.33	3442.45	3760.2	4352.85	6315.46	1.207 down	0.828043	0.36	1.105 down	0.904476	0.313	1.047 up	1.04703	0.622	1.519 up	1.51911	0.0126	scaffold_24	-	24798	25329			IPR004977	Ribosomal protein S25	BlastProDom	PD012268	RS25_YEAST_P07282;	1	35,	99,	2e-18
125259	125431	40S Ribosomal protein		1423.29	1276.57	1255.52	1276.24	1690.2	1.114 down	0.89691	0.388	1.133 down	0.882123	0.146	1.115 down	0.896683	0.119	1.187 up	1.18753	0.37	scaffold_13	+	259558	260745	2227	structural constituent of ribosome	IPR000235	Ribosomal protein S7	BlastProDom	PD000817	Q7RVI1_NEUCR_Q7RVI1;	1	67,	195,	2e-58
35541	35713	40S Ribosomal protein		1348.86	1231.63	1211.1	1100.36	1391.47	1.095 down	0.913094	0.398	1.113 down	0.897874	0.231	1.225 down	0.815769	0.0501	1.031 up	1.03159	0.85	scaffold_64	-	48800	49660	2227	structural constituent of ribosome	IPR000589	Ribosomal protein S15	HMMPfam	PF00312	Ribosomal_S15	1	65,	151,	3.3e-27								0	2.9684	0	1.5022
82506	82678	40S Ribosomal protein		2298.45	2025.12	2004.39	2368.36	2506.5	1.134 down	0.881082	0.399	1.146 down	0.872063	0.36	1.030 up	1.03042	0.719	1.090 up	1.09052	0.363	scaffold_5	+	89581	90523	2227	structural constituent of ribosome	IPR001976	Ribosomal protein S24e	BlastProDom	PD006052	Q6FPJ9_EEEEE_Q6FPJ9;	1	16,	87,	1e-20
114531	114703	40S Ribosomal protein		2455.1	2081.23	2021.61	2402.34	4320.04	1.179 down	0.847719	0.426	1.214 down	0.823434	0.245	1.021 down	0.978512	0.855	1.759 up	1.75962	0.0152	scaffold_9	+	66023	66572	2227	structural constituent of ribosome	IPR000754	Ribosomal protein S9	BlastProDom	PD001627	RS16_CANAL_O94017;	1	6,	84,	4e-21
32265	32437	40S Ribosomal protein		1793.49	1401.64	1768.95	1759.35	3237.46	1.279 down	0.781513	0.45	1.013 down	0.986316	1	1.019 down	0.980961	0.995	1.805 up	1.80511	0.0189	scaffold_252	-	4379	5217	2227	structural constituent of ribosome	IPR000530	Ribosomal protein S12e	FPrintScan	PR00972	RIBSOMALS12E	4	36,50,91,116,	49,66,112,129,	9.3e-37,9.3e-37,9.3e-37,9.3e-37								0.87072	1.4842	0	0
125687	125859	40S Ribosomal protein		1262.77	1114.58	1116.3	1242.28	2284.46	1.132 down	0.882645	0.46	1.131 down	0.884011	0.195	1.016 down	0.983773	0.775	1.809 up	1.80909	0.00783	scaffold_20	-	14603	15785	2227	structural constituent of ribosome	IPR001266	Ribosomal protein S19e	BlastProDom	PD003854	R19A_SCHPO_P58234;	1	4,	106,	7e-39
27859	28031	40S Ribosomal protein		2744.43	2515.7	2473.97	2737.02	4162.84	1.090 down	0.916656	0.506	1.109 down	0.901451	0.281	1.002 down	0.997299	0.978	1.516 up	1.51683	0.0243	scaffold_8	+	339296	340520	3827	intracellular	IPR001047	Ribosomal protein S8e	BlastProDom	PD005658	RS8B_SCHPO_Q9P7B2;	1	8,	110,	2e-40
90644	90816	40S Ribosomal protein		1916.42	1687.45	1684.52	1953.02	3350.52	1.135 down	0.880518	0.522	1.137 down	0.878992	0.347	1.019 up	1.0191	0.859	1.748 up	1.74832	0.0141	scaffold_77	-	2900	3798	2216	RNA binding	IPR001892	Ribosomal protein S13	BlastProDom	PD001363	Q7RXX0_NEUCR_Q7RXX0;	1	82,	155,	1e-26								0	1.4842	0	2.2533
27961	28133	6-phosphogluconate dehydrogenase		703.609	531.429	512.879	501.468	650.477	1.323 down	0.75529	0.112	1.371 down	0.728926	0.0829	1.403 down	0.712708	0.0213	1.081 down	0.924486	0.35	scaffold_9	-	321475	323562	2990	phosphogluconate dehydrogenase (decarboxylating) activity	IPR006183	6-phosphogluconate dehydrogenase	FPrintScan	PR00076	6PGDHDRGNASE	6	6,69,122,170,251,359,	29,98,147,198,278,381,	3.7e-83,3.7e-83,3.7e-83,3.7e-83,3.7e-83,3.7e-83	1.1.1.44	Phosphogluconate dehydrogenase (decarboxylating).	6-phospho-D-gluconate + NADP(+) = D-ribulose 5-phosphate + CO(2) + NADPH.	\N	Pentose phosphate pathway	Carbohydrate Metabolism	METABOLIC	0.87072	2.9684	0	3.0044
29023	29195	60S Ribosomal protein		2163.01	1888.18	1706.93	1749.81	2296.86	1.145 down	0.872943	0.133	1.267 down	0.789148	0.0494	1.236 down	0.808972	0.0125	1.061 up	1.06188	0.758	scaffold_28	-	181411	182799	2227	structural constituent of ribosome	IPR000517	Ribosomal protein L30, core	HMMPfam	PF00327	Ribosomal_L30	1	89,	141,	1e-26
130947	131119	60S Ribosomal protein		3146.99	2497.34	2220.61	2299.82	3579.89	1.260 down	0.793564	0.145	1.417 down	0.70563	0.0988	1.368 down	0.730799	0.016	1.137 up	1.13756	0.177	scaffold_274	+	3429	4673	2227	structural constituent of ribosome	IPR002143	Ribosomal protein L1	BlastProDom	PD001314	Q6DL01_EEEEE_Q6DL01;	1	54,	246,	1e-72
18483	18655	60S Ribosomal protein		2160.29	1952.21	1842.02	1779.73	2575.63	1.106 down	0.903681	0.164	1.172 down	0.852674	0.0744	1.213 down	0.823838	0.0165	1.192 up	1.19226	0.224	scaffold_24	+	47748	48750	2227	structural constituent of ribosome	IPR000039	Ribosomal protein L18e	HMMPfam	PF00828	Ribosomal_L18e	1	11,	185,	2.5e-110								1.7414	0	0	1.5022
28501	28673	60S Ribosomal protein		1139.88	1034.89	968.62	920.642	1461.83	1.101 down	0.907886	0.205	1.176 down	0.849752	0.069	1.238 down	0.807662	0.0177	1.282 up	1.28243	0.117	scaffold_18	-	126842	128349	2227	structural constituent of ribosome	IPR005484	Ribosomal protein L18/L5	BlastProDom	PD001394	Q75C13_ASHGO_Q75C13;	1	51,	173,	3e-32
109057	109229	60S Ribosomal protein		1485.99	1311.54	1321.38	1195.86	1426.87	1.133 down	0.882602	0.211	1.124 down	0.889229	0.154	1.242 down	0.804758	0.0291	1.041 down	0.960215	0.657	scaffold_124	-	25091	26016	2227	structural constituent of ribosome	IPR001141	Ribosomal protein L27e	BlastProDom	PD009396	R27B_SCHPO_O74538;	1	1,	83,	1e-29
37879	38051	60S Ribosomal protein		1992.75	1653.69	1767.05	1897.44	3241.51	1.205 down	0.829854	0.31	1.127 down	0.886741	0.059	1.050 down	0.952173	0.0295	1.626 up	1.62665	0.0129	scaffold_234	-	30760	31628	2227	structural constituent of ribosome	IPR001147	Ribosomal protein L21e	HMMPfam	PF01157	Ribosomal_L21e	1	2,	100,	1.6e-53
82750	82922	60S Ribosomal protein		1797.56	1495.75	1421.3	1555.81	2614.04	1.201 down	0.832099	0.316	1.264 down	0.790682	0.21	1.155 down	0.865512	0.233	1.454 up	1.45422	0.0189	scaffold_6	-	47402	48412	2227	structural constituent of ribosome	IPR005824	KOW	HMMPfam	PF00467	KOW	1	12,	44,	7.1e-07								0	1.4842	1.6207	2.2533
116923	117095	60S Ribosomal protein		921.059	741.628	733.699	830.782	1329.47	1.241 down	0.805191	0.323	1.255 down	0.796582	0.129	1.108 down	0.901986	0.37	1.443 up	1.44341	0.0359	scaffold_37	-	60646	61185			IPR004038	Ribosomal protein L7Ae/L30e/S12e/Gadd45	BlastProDom	PD004495	R30A_SCHPO_P52808;	1	19,	144,	1e-24
30512	30684	60S Ribosomal protein		1806.14	1649.13	1669.09	1921.49	2858.03	1.095 down	0.913068	0.338	1.082 down	0.924121	0.259	1.063 up	1.06387	0.234	1.582 up	1.5824	0.0211	scaffold_83	+	37679	38798	2227	structural constituent of ribosome	IPR001197	Ribosomal protein L10e	HMMPfam	PF00826	Ribosomal_L10e	1	1,	176,	7.1e-140
28839	29011	60S Ribosomal protein		1605.31	1515.4	1389.08	1570.34	1915.84	1.059 down	0.943993	0.462	1.155 down	0.865304	0.133	1.022 down	0.978215	0.639	1.193 up	1.19344	0.218	scaffold_25	+	9083	10152	2227	structural constituent of ribosome	IPR002670	Ribosomal protein L18ae	HMMPfam	PF01775	Ribosomal_L18ae	1	2,	171,	1e-115
158971	159143	60S Ribosomal protein		1281.89	1167.63	984.416	819.417	1107.65	1.097 down	0.910862	0.582	1.302 down	0.767938	0.088	1.564 down	0.639223	0.0236	1.157 down	0.864069	0.353	scaffold_11	+	230167	231634	3827	intracellular	IPR001790	Ribosomal protein L10	HMMPfam	PF00466	Ribosomal_L10	1	3,	105,	1.7e-38
89957	90129	60S Ribosomal protein		1979.71	1837.44	1717.49	1910	2578.32	1.077 down	0.928135	0.599	1.152 down	0.867546	0.399	1.036 down	0.964789	0.708	1.302 up	1.30237	0.139	scaffold_66	+	65942	66835	2227	structural constituent of ribosome	IPR002132	Ribosomal protein L5	BlastProDom	PD013434	RL11_CANGA_Q6FTK4;	1	10,	138,	1e-61
89048	89220	AAD		66.908	200.582	263.371	302.91	253.356	2.997 up	2.99788	0.0565	3.936 up	3.93632	0.0547	4.527 up	4.52726	0.0195	3.786 up	3.78663	0.0508	scaffold_53	-	69364	70935	9710	oxidoreductase activity	IPR001395	Aldo/keto reductase	BlastProDom	PD000288	AAD_PHACH_Q01752;	1	25,	252,	9e-102	1.1.1.-	With NAD(+) or NADP(+) as acceptor.	\N	\N	Bile acid biosynthesis	Lipid Metabolism	METABOLIC	0	0.74209	0	1.5022
406426	406598	AAD		4.176	3.391	3.447	3.784	1.779	1.231 down	0.812021	0.14	1.211 down	0.825431	0.0382	1.103 down	0.90613	0.55	2.347 down	0.426006	0.00704	scaffold_53	-	54844	56782	9710	oxidoreductase activity	IPR001395	Aldo/keto reductase	BlastProDom	PD000288	AAD_PHACH_Q01752;	1	25,	244,	1e-91	1.1.1.-	With NAD(+) or NADP(+) as acceptor.	\N	\N	Bile acid biosynthesis	Lipid Metabolism	METABOLIC
148078	148250	AAD		0.846	0.216	0.128	0.153	0.012	3.913 down	0.255319	0.173	6.620 down	0.1513	0.0743	5.530 down	0.180851	0.08	73.215 down	0.0141844	0.0268	scaffold_103	+	57966	59821	9710	oxidoreductase activity	IPR001395	Aldo/keto reductase	BlastProDom	PD000288	AAD_PHACH_Q01752;	1	25,	255,	3e-104	1.1.1.-	With NAD(+) or NADP(+) as acceptor.	\N	\N	Bile acid biosynthesis	Lipid Metabolism	METABOLIC
147847	148019	AAD		15.053	8.727	5.67	5.498	4.155	1.724 down	0.579752	0.328	2.654 down	0.376669	0.165	2.737 down	0.365243	0.086	3.622 down	0.276025	0.0392	scaffold_103	-	48071	49905	9710	oxidoreductase activity	IPR001395	Aldo/keto reductase	BlastProDom	PD000288	AAD_PHACH_Q01752;	1	26,	256,	6e-114	1.1.1.-	With NAD(+) or NADP(+) as acceptor.	\N	\N	Bile acid biosynthesis	Lipid Metabolism	METABOLIC
101518	101690	AAD		64.797	27.022	23.342	51.287	99.171	2.397 down	0.417025	0.362	2.775 down	0.360233	0.248	1.263 down	0.791503	0.794	1.530 up	1.53049	0.643	scaffold_20	+	62236	63654	9710	oxidoreductase activity	IPR001395	Aldo/keto reductase	BlastProDom	PD000288	AAD_PHACH_Q01752;	1	24,	250,	3e-100	1.1.1.-	With NAD(+) or NADP(+) as acceptor.	\N	\N	Bile acid biosynthesis	Lipid Metabolism	METABOLIC
105456	105628	AAD		52.075	48.361	49.624	63.559	54.705	1.076 down	0.92868	0.752	1.049 down	0.952933	0.753	1.220 up	1.22053	0.193	1.050 up	1.0505	0.957	scaffold_57	-	58132	59783	9710	oxidoreductase activity	IPR001395	Aldo/keto reductase	BlastProDom	PD000288	AAD_PHACH_Q01752;	1	24,	243,	2e-77	1.1.1.-	With NAD(+) or NADP(+) as acceptor.	\N	\N	Bile acid biosynthesis	Lipid Metabolism	METABOLIC
127405	127577	AAD		124.216	134.852	148.314	178.963	110.795	1.085 up	1.08563	0.818	1.193 up	1.194	0.46	1.440 up	1.44074	0.27	1.121 down	0.891954	0.552	scaffold_53	-	52661	54569	9710	oxidoreductase activity	IPR001395	Aldo/keto reductase	BlastProDom	PD000288	AAD_PHACH_Q01752;	1	25,	252,	3e-106	1.1.1.-	With NAD(+) or NADP(+) as acceptor.	\N	\N	Bile acid biosynthesis	Lipid Metabolism	METABOLIC
115124	115296	AAD		3.057	2.957	3.406	2.974	2.382	1.033 down	0.967288	0.946	1.114 up	1.11416	0.692	1.028 down	0.972849	0.953	1.283 down	0.779195	0.344	scaffold_14	+	78329	79734	9710	oxidoreductase activity	IPR001395	Aldo/keto reductase	BlastProDom	PD000288	Q9R0M7_MOUSE_Q9R0M7;	2	27,247,	234,340,	3e-82,0.007	1.1.1.-	With NAD(+) or NADP(+) as acceptor.	\N	\N	Bile acid biosynthesis	Lipid Metabolism	METABOLIC
100808	100980	AB hydrolase superfamily protein		10.618	10.999	12.32	11.363	5.944	1.035 up	1.03588	0.903	1.160 up	1.16029	0.441	1.070 up	1.07016	0.751	1.786 down	0.559804	0.0765	scaffold_15	+	128418	132173	5830	metabolic process	IPR013094	Alpha/beta hydrolase fold-3	HMMPfam	PF07859	Abhydrolase_3	1	167,	287,	2.6e-33
28761	28933	ABC protein		24.351	48.238	52.15	58.717	31.535	1.980 up	1.98095	0.0481	2.141 up	2.1416	0.0317	2.411 up	2.41128	0.0163	1.295 up	1.29502	0.0936	scaffold_23		117477	120357
23474	23646	ABC protein	TMHs	72.035	109.487	150.32	135.992	63.914	1.519 up	1.51991	0.00983	2.086 up	2.08676	0.00391	1.887 up	1.88786	0.00243	1.127 down	0.887263	0.0376	scaffold_41		102552	108846
336374	336546	ABC protein	TMHs	45.775	79.011	71.558	68.496	20.678	1.726 up	1.72607	0.0627	1.563 up	1.56326	0.059	1.496 up	1.49636	0.0904	2.213 down	0.451731	0.0166	scaffold_303		12521	13899
22983	23155	ABC protein	TMHs	14.714	17.438	18.357	18.346	9.531	1.185 up	1.18513	0.0685	1.247 up	1.24759	0.0308	1.246 up	1.24684	0.0227	1.543 down	0.64775	0.0241	scaffold_30		154474	160810
32454	32626	ABC protein		55.972	97.715	84.586	87.103	31.463	1.745 up	1.74578	0.0904	1.511 up	1.51122	0.0698	1.556 up	1.55619	0.0602	1.778 down	0.56212	0.0301	scaffold_303		11013	12222
103495	103667	ABC protein		54.82	38.222	43.148	41.516	44.386	1.434 down	0.697227	0.0945	1.270 down	0.787085	0.212	1.320 down	0.757315	0.0781	1.235 down	0.809668	0.176	scaffold_34		113777	115000
24318	24490	ABC protein		33.914	83.699	64.189	78.127	29.172	2.467 up	2.46798	0.0947	1.892 up	1.8927	0.127	2.303 up	2.30368	0.0613	1.162 down	0.860176	0.571	scaffold_70		38980	41804
497319	497491	ABC protein	tMHs	45.807	50.512	67.763	59.783	40.802	1.102 up	1.10271	0.112	1.479 up	1.47932	0.0349	1.305 up	1.30511	0.0254	1.122 down	0.890737	0.411	scaffold_181		40693	47165
21134	21306	ABC protein	TMHs	9.813	16.957	14.042	16.024	4.637	1.727 up	1.72801	0.142	1.430 up	1.43096	0.23	1.632 up	1.63294	0.117	2.116 down	0.472536	0.235	scaffold_3		295746	296813
20542	20714	ABC protein	TMHs	155.192	132.831	133.763	115.314	101.389	1.168 down	0.855914	0.158	1.160 down	0.861919	0.123	1.345 down	0.743041	0.0234	1.530 down	0.653313	0.136	scaffold_204		5209	7367
111230	111402	ABC protein		12.275	15.134	14.55	18.503	9.62	1.232 up	1.23291	0.18	1.185 up	1.18534	0.417	1.507 up	1.50737	0.0453	1.276 down	0.783707	0.0849	scaffold_194		39232	40470
38168	38340	ABC protein	TMHs	23.442	26.728	43.268	36.719	10.751	1.140 up	1.14018	0.308	1.845 up	1.84575	0.0454	1.566 up	1.56638	0.0219	2.180 down	0.458621	0.00716	scaffold_298		10908	17662
87882	88054	ABC protein	TMHs, SS	44.178	51.077	56.96	58.555	60.955	1.156 up	1.15616	0.386	1.289 up	1.28933	0.0304	1.325 up	1.32543	0.0174	1.379 up	1.37976	0.0688	scaffold_39		96458	97723
90887	91059	ABC protein	TMHs (=128286)	96.043	124.039	113.964	88.438	115.374	1.291 up	1.29149	0.395	1.186 up	1.18659	0.51	1.085 down	0.920817	0.752	1.201 up	1.20127	0.588	scaffold_81		44869	49148
164444	164616	ABC protein	tMHs	10.569	12.708	9.218	9.972	5.432	1.202 up	1.20238	0.413	1.146 down	0.872173	0.496	1.059 down	0.943514	0.786	1.945 down	0.513956	0.0206	scaffold_113		38450	44018
14689	14861	ABC protein	TMHs	8.077	5.783	6.172	5.432	3.879	1.396 down	0.715984	0.432	1.308 down	0.764145	0.478	1.486 down	0.672527	0.31	2.082 down	0.480253	0.112	scaffold_113		2091	7842
127559	127731	ABC protein	TMHs	5.044	4.412	4.283	4.498	1.835	1.143 down	0.874703	0.47	1.177 down	0.849128	0.449	1.121 down	0.891753	0.517	2.749 down	0.363799	0.0285	scaffold_57		121648	128305
98346	98518	ABC protein		7.885	6.434	5.192	7.284	2.287	1.225 down	0.81598	0.61	1.518 down	0.658465	0.169	1.082 down	0.923779	0.817	3.447 down	0.290044	0.0191	scaffold_3		356376	357602
121521	121693	ABC protein	tMHs	58.42	59.807	70.767	65.894	73.983	1.023 up	1.02374	0.669	1.211 up	1.21135	0.0606	1.127 up	1.12794	0.136	1.266 up	1.2664	0.116	scaffold_175		36930	45224
36552	36724	ABC protein	TMHs	10.764	9.734	8.735	8.971	4.55	1.105 down	0.904311	0.736	1.232 down	0.811501	0.398	1.199 down	0.833426	0.452	2.365 down	0.422705	0.0298	scaffold_113		14632	21227
192020	192192	ABC protein	tMHs	130.328	123.561	118.105	96.627	96.842	1.054 down	0.948077	0.759	1.103 down	0.906214	0.566	1.348 down	0.741414	0.0678	1.345 down	0.743064	0.142	scaffold_135		12700	14524
25601	25773	ABC protein	TMH	16.904	17.185	15.007	14.552	8.51	1.016 up	1.01662	0.955	1.126 down	0.887778	0.472	1.161 down	0.860861	0.266	1.986 down	0.503431	0.00824	scaffold_137		31582	34289
127165	127337	ABC protein (ABC-B-FL)		22.156	11.2	13.208	10.779	7.175	1.978 down	0.505506	0.065	1.677 down	0.596136	0.0587	2.055 down	0.486505	0.0303	3.087 down	0.32384	0.0126	scaffold_46	-	132422	137684	3736	ATP binding	IPR003439	ABC transporter-like	BlastProDom	PD000006	Q24851_ENTHI_Q24851;	2	565,1219,	607,1254,	2e-14,6e-09
129050	129222	ABC protein (ABC-B-FL)		102.037	141.949	185.512	141.308	114.186	1.391 up	1.39115	0.195	1.818 up	1.81809	0.0581	1.384 up	1.38487	0.127	1.119 up	1.11906	0.54	scaffold_114	-	27844	32810	3736	ATP binding	IPR003439	ABC transporter-like	BlastProDom	PD000006	O43140_CRYNE_O43140;	2	577,1241,	619,1276,	9e-14,3e-09
34158	34330	ABC protein (ABC-B-FL)		22.391	32.347	20.894	30.548	16.52	1.444 up	1.44464	0.368	1.071 down	0.933143	0.908	1.364 up	1.3643	0.384	1.355 down	0.737796	0.28	scaffold_23	+	74654	79337	3736	ATP binding	IPR003439	ABC transporter-like	BlastProDom	PD000006	MDR4_DROME_Q00449;	2	565,1364,	604,1406,	2e-09,2e-06
91112	91284	ABC protein (ABC-B-HT)		52.07	49.718	52.704	50.345	43.39	1.047 down	0.95483	0.645	1.012 up	1.01218	0.94	1.034 down	0.966872	0.662	1.200 down	0.833301	0.137	scaffold_85	+	76914	79620	3736	ATP binding	IPR003439	ABC transporter-like	BlastProDom	PD000006	Q7RX59_NEUCR_Q7RX59;	1	567,	608,	4e-12
27132	27304	ABC protein (ABC-B-HT)	IVS	23.967	23.718	11.714	13.797	10.101	1.010 down	0.989611	1	2.046 down	0.488755	0.228	1.737 down	0.575667	0.32	2.372 down	0.421454	0.131	scaffold_1	+	171968	174644	3736	ATP binding	IPR003439	ABC transporter-like	BlastProDom	PD000006	Q882Y2_PSESM_Q882Y2;	1	543,	587,	8e-07
14797	14969	ABC protein (ABC-C)		21.695	27.881	40.285	37.534	20.945	1.285 up	1.28513	0.0569	1.856 up	1.85688	0.0226	1.730 up	1.73008	0.0102	1.035 down	0.96543	0.763	scaffold_118	+	58	2352	3736	ATP binding	IPR003439	ABC transporter-like	BlastProDom	PD000006	Q6BU88_EEEEE_Q6BU88;	1	459,	505,	9e-09
14688	14860	ABC protein (ABC-C)		3.011	6.264	8.114	4.816	0.82	2.080 up	2.08037	0.0722	2.694 up	2.69479	0.0474	1.599 up	1.59947	0.201	3.672 down	0.272335	0.0108	scaffold_113	-	148	1448	3736	ATP binding	IPR011527	ABC transporter, transmembrane region, type 1	superfamily	SSF90123	Multidrug resistance ABC transporter MsbA, N-terminal domain	1	240,	352,	0.0046
128871	129043	ABC protein (ABC-C)		20.356	23.321	25.356	23.73	16.238	1.145 up	1.14566	0.204	1.245 up	1.24563	0.0339	1.165 up	1.16575	0.0516	1.253 down	0.797701	0.0613	scaffold_105	-	86803	93321	3736	ATP binding	IPR003439	ABC transporter-like	BlastProDom	PD000006	Q95M36_CANFA_Q95M36;	2	733,1387,	775,1430,	6e-10,2e-09
114868	115040	ABC protein (ABC-C)		17.085	19.401	23.415	18.977	8.871	1.135 up	1.13556	0.523	1.370 up	1.3705	0.141	1.110 up	1.11074	0.538	1.926 down	0.519227	0.0169	scaffold_11	-	274274	280575	3736	ATP binding	IPR003439	ABC transporter-like	BlastProDom	PD000006	Q7Z999_PHACH_Q7Z999;	2	694,1342,	735,1385,	8e-16,2e-14
128004	128176	ABC protein (ABC-C)		32.725	30.751	26.784	25.44	21.273	1.064 down	0.939679	0.534	1.221 down	0.818457	0.0792	1.286 down	0.777387	0.0307	1.538 down	0.650053	0.0205	scaffold_71	+	52679	59063	3736	ATP binding	IPR003439	ABC transporter-like	BlastProDom	PD000006	Q6BU88_EEEEE_Q6BU88;	2	828,1539,	870,1582,	1e-08,4e-10
236193	236365	ABC protein (ABC-C)		8.611	7.425	7.51	6.918	2.929	1.159 down	0.862269	0.619	1.146 down	0.87214	0.645	1.244 down	0.803391	0.457	2.940 down	0.340146	0.028	scaffold_174	-	39155	46244	3736	ATP binding	IPR003439	ABC transporter-like	BlastProDom	PD000006	Q6BU88_EEEEE_Q6BU88;	2	859,1481,	902,1524,	0.0004,2e-09
90469	90641	ABC protein (ABC-C)		32.239	31.068	33.119	27.489	20.545	1.037 down	0.963678	0.87	1.027 up	1.0273	0.9	1.172 down	0.852663	0.173	1.569 down	0.637272	0.0741	scaffold_73	-	105545	112125	3736	ATP binding	IPR003439	ABC transporter-like	BlastProDom	PD000006	Q8QFL6_BRARE_Q8QFL6;	2	820,1472,	860,1515,	6e-09,1e-08
106557	106729	ABC protein (ABC-C)		6.246	6.115	7.432	6.361	2.846	1.021 down	0.979027	0.958	1.189 up	1.18988	0.458	1.018 up	1.01841	0.964	2.195 down	0.455652	0.0262	scaffold_73	+	52049	58529	3736	ATP binding	IPR003439	ABC transporter-like	BlastProDom	PD000006	Q93552_CAEEL_Q93552;	1	1438,	1484,	2e-05
496228	496400	ABC protein (ABC-C)		10.728	10.872	8.975	9.082	6.1	1.013 up	1.01342	0.984	1.195 down	0.836596	0.242	1.181 down	0.84657	0.257	1.758 down	0.568606	0.0167	scaffold_17	+	136476	142880	2290	catalytic activity	IPR003439	ABC transporter-like	BlastProDom	PD000006	Q9CVX4_MOUSE_Q9CVX4;	2	783,1431,	824,1474,	4e-08,3e-06
143736	143908	ABC protein (ABC-C0		19.908	16.129	14.625	11.88	21.538	1.234 down	0.810177	0.538	1.361 down	0.734629	0.317	1.675 down	0.596745	0.147	1.081 up	1.08188	0.765	scaffold_100	-	9752	16433	3736	ATP binding	IPR003439	ABC transporter-like	BlastProDom	PD000006	Q6C7Z1_EEEEE_Q6C7Z1;	2	846,1469,	889,1512,	0.002,3e-09
124318	124490	ABC protein (ABC-D)		33.297	30.428	30.414	28.92	20.035	1.094 down	0.913836	0.184	1.094 down	0.913416	0.254	1.151 down	0.868547	0.0535	1.662 down	0.601706	0.0103	scaffold_4	-	163340	166401	2930	nucleoside diphosphate kinase activity	IPR013925	Spindle pole body interacting protein	HMMPfam	PF08616	SPB_interacting	1	8,	779,	3.5e-204
128761	128933	ABC protein (ABC-D)		133.816	146.295	168.094	143.872	162.642	1.093 up	1.09325	0.402	1.256 up	1.25616	0.0507	1.075 up	1.07515	0.32	1.215 up	1.21542	0.249	scaffold_101	+	17489	20443	5816	NADH dehydrogenase (ubiquinone) activity	IPR001041	Ferredoxin	HMMPfam	PF00111	Fer2	1	45,	109,	8e-12
111934	112106	ABC protein (ABC-F)		56.336	80.324	72.523	70.916	56.313	1.425 up	1.4258	0.027	1.287 up	1.28733	0.0219	1.258 up	1.2588	0.0149	none	0.999592	1	scaffold_229	+	2230	5379	3736	ATP binding	IPR003439	ABC transporter-like	BlastProDom	PD000006	O59672_SCHPO_O59672;	2	356,637,	398,680,	3e-13,9e-12
34896	35068	ABC protein (ABC-F)		202.419	96.122	53.476	70.86	102.489	2.105 down	0.474866	0.106	3.785 down	0.264185	0.0285	2.856 down	0.350066	0.0269	1.975 down	0.506321	0.0513	scaffold_40	-	97140	100665	586	chromatin	IPR003439	ABC transporter-like	BlastProDom	PD000006	Q9C1J9_EEEEE_Q9C1J9;	2	569,826,	611,868,	2e-14,8e-16
28211	28383	ABC protein (ABC-F)		57.265	45.827	48.212	36.175	32.654	1.249 down	0.800262	0.224	1.187 down	0.84191	0.21	1.583 down	0.631712	0.026	1.753 down	0.570226	0.0157	scaffold_13	-	82405	86858	586	chromatin	IPR003439	ABC transporter-like	BlastProDom	PD000006	Q08972_YEAST_Q08972;	2	569,913,	611,955,	3e-13,6e-10
85208	85380	ABC protein (ABC-F)		699.676	613.2	458.937	553.992	397.589	1.141 down	0.876406	0.697	1.524 down	0.655928	0.269	1.262 down	0.791784	0.407	1.759 down	0.568247	0.31	scaffold_19	+	21591	25228	586	chromatin	IPR003439	ABC transporter-like	BlastProDom	PD000006	Q9C1J9_EEEEE_Q9C1J9;	2	568,914,	610,956,	3e-14,9e-16								0	2.2263	0	1.5022
130987	131159	ABC protein (ABC-G)	TMHs	25.637	299.784	521.017	349.219	138.447	11.693 up	11.6934	0.0207	20.322 up	20.3229	0.0119	13.621 up	13.6217	0.0134	5.400 up	5.40028	0.00809	scaffold_280	-	113	5983	3736	ATP binding	IPR003439	ABC transporter-like	BlastProDom	PD000006	Q9Y840_MYCGR_Q9Y840;	2	309,991,	350,1035,	5e-09,1e-11								0	0.74209	0	1.5022
102023	102195	ABC protein (ABC-G)		16.994	37.967	20.884	23.698	12.453	2.234 up	2.23414	0.0178	1.228 up	1.2289	0.383	1.394 up	1.39449	0.0494	1.364 down	0.732788	0.0133	scaffold_23	+	124359	130242	3736	ATP binding	IPR003439	ABC transporter-like	BlastProDom	PD000006	Q9Y840_MYCGR_Q9Y840;	2	311,1002,	352,1046,	2e-09,6e-11
101348	101520	ABC protein (ABC-G)		21.012	14.461	13.41	14.649	16.003	1.452 down	0.688226	0.151	1.566 down	0.638207	0.0844	1.434 down	0.697173	0.144	1.312 down	0.761612	0.37	scaffold_19	+	6104	9553	3736	ATP binding	IPR003439	ABC transporter-like	BlastProDom	PD000006	Q8T686_DICDI_Q8T686;	1	504,	546,	8e-08
493857	494029	ABC protein (ABC-G)	SS, TMH	49.252	60.029	58.887	55.321	39.034	1.218 up	1.21881	0.21	1.195 up	1.19563	0.181	1.123 up	1.12322	0.43	1.261 down	0.792536	0.106	scaffold_143	-	27925	31670	3736	ATP binding	IPR003439	ABC transporter-like	BlastProDom	PD000006	Q6BIH1_EEEEE_Q6BIH1;	1	513,	554,	4e-13
114337	114509	ABC protein (ABC-G)		7.305	9.945	9.384	8.461	4.791	1.361 up	1.3614	0.231	1.284 up	1.2846	0.277	1.158 up	1.15825	0.525	1.524 down	0.655852	0.132	scaffold_7	+	259098	264799	3736	ATP binding	IPR003439	ABC transporter-like	BlastProDom	PD000006	Q9Y840_MYCGR_Q9Y840;	2	296,985,	337,1029,	2e-08,6e-13
95544	95716	ABC protein (ABC-G)		16.526	15.586	13.563	17.743	8.917	1.060 down	0.94312	0.897	1.218 down	0.820707	0.512	1.073 up	1.07364	0.829	1.853 down	0.539574	0.164	scaffold_215	-	391	3090	3736	ATP binding	IPR003439	ABC transporter-like	BlastProDom	PD000006	Q6BVC3_EEEEE_Q6BVC3;	1	156,	197,	4e-08
101292	101464	ABC protein (ABC-I)		91.889	95.288	85.468	75.057	69.015	1.036 up	1.03699	0.784	1.075 down	0.930122	0.734	1.224 down	0.816822	0.172	1.331 down	0.751069	0.0832	scaffold_18	-	119635	121000	3736	ATP binding	IPR003439	ABC transporter-like	HMMPfam	PF00005	ABC_tran	1	43,	220,	5.4e-19
102729	102901	ABC protein (Ydr061w?)		39.633	34.589	30.146	40.96	61.679	1.145 down	0.872732	0.611	1.314 down	0.760629	0.2	1.033 up	1.03348	0.877	1.556 up	1.55625	0.0288	scaffold_28	+	99008	100052	3736	ATP binding	IPR003439	ABC transporter-like	BlastProDom	PD000006	Q7V7D0_PROMM_Q7V7D0;	1	165,	206,	1e-05
126881	127053	ABC-domain containing		36.251	46.484	49.356	39.167	29.691	1.282 up	1.28228	0.209	1.361 up	1.36151	0.0982	1.080 up	1.08044	0.321	1.220 down	0.819039	0.0486	scaffold_39	-	137877	141114
21958	22130	Abhydrolase		51.808	52.272	58.71	59.302	56.294	1.008 up	1.00896	0.998	1.133 up	1.13322	0.429	1.144 up	1.14465	0.0521	1.086 up	1.08659	0.487	scaffold_12	-	295031	296092	2290	catalytic activity	IPR000073	Alpha/beta hydrolase fold-1	HMMPfam	PF00561	Abhydrolase_1	1	53,	110,	5.4e-12	3.1.-.-	Acting on ester bonds.	\N	\N	\N	\N	\N
465644	465816	Acetamidase		15.114	23.164	26.446	28.242	16.18	1.532 up	1.53262	0.07	1.749 up	1.74977	0.0332	1.868 up	1.8686	0.0235	1.070 up	1.07053	0.43	scaffold_84	+	92294	94955	10079	carbon-nitrogen ligase activity, with glutamine as amido-N-donor	IPR000120	Amidase signature enzyme	HMMPfam	PF01425	Amidase	1	62,	534,	1.1e-91	3.1.-.-	Acting on ester bonds.	\N	\N	\N	\N	\N
104943	105115	Acetate kinase		5.926	6.247	5.845	6.582	2.556	1.054 up	1.05417	0.906	1.013 down	0.986331	0.999	1.110 up	1.1107	0.694	2.318 down	0.43132	0.0296	scaffold_49	+	82455	84090	3827	intracellular	IPR000890	Acetate and butyrate kinase	FPrintScan	PR00471	ACETATEKNASE	3	12,194,224,	23,207,245,	3.2e-19,3.2e-19,3.2e-19	2.7.2.1	Acetate kinase.	ATP + acetate = ADP + acetyl phosphate.	\N	Propanoate metabolism	Carbohydrate Metabolism	METABOLIC
92733	92905	acetyl transferase		45.323	21.318	18.111	16.673	14.971	2.126 down	0.470357	0.0247	2.502 down	0.399598	0.0327	2.718 down	0.367871	0.0125	3.027 down	0.330318	0.00421	scaffold_119	-	36505	37381	5765	N-acetyltransferase activity	IPR000182	GCN5-related N-acetyltransferase	HMMPfam	PF00583	Acetyltransf_1	1	163,	216,	1.5e-06
31885	32057	Acetyl-CoA transporter	TMHs	48.543	48.296	45.356	47.33	46.961	1.005 down	0.994912	1	1.070 down	0.934347	0.4	1.025 down	0.975012	0.782	1.033 down	0.96741	0.785	scaffold_188	+	24485	27025	2585	dihydrolipoamide branched chain acyltransferase activity	IPR016196	MFS general substrate transporter	superfamily	SSF103473	MFS general substrate transporter	1	51,	535,	7.2e-16	2.3.1.-	Transferring groups other than amino-acyl groups.	\N	\N	Benzoate degradation via CoA ligation	Biodegradation of Xenobiotics	METABOLIC
123337	123509	Acetylornithine deacetylase		1.261	2.22	3.123	4.052	3.662	1.761 up	1.76051	0.448	2.477 up	2.47661	0.191	3.213 up	3.21332	0.108	2.904 up	2.90404	0.138	scaffold_351	+	10	424	4639	proteolysis	IPR002933	Peptidase M20	HMMPfam	PF01546	Peptidase_M20	1	16,	92,	1.3e-15
507449	507621	Acid phosphatase	SS	7.697	9.094	11.565	15.082	29.344	1.181 up	1.1815	0.504	1.502 up	1.50253	0.165	1.959 up	1.95946	0.0138	3.812 up	3.81239	0.0545	scaffold_380	-	7405	8967	9985	hydrolase activity	IPR002828	Survival protein SurE-like phosphatase/nucleotidase	BlastProDom	PD005378	Q6CHJ3_EEEEE_Q6CHJ3;	1	32,	166,	6e-17	3.1.3.5	5'-nucleotidase.	A 5'-ribonucleotide + H(2)O = a ribonucleoside + phosphate.	\N	Purine metabolism	Nucleotide Metabolism	METABOLIC
401065	401237	Acid Phosphatase	SS, TMH	3.805	3.938	3.456	3.512	1.135	1.034 up	1.03495	0.967	1.101 down	0.908279	0.81	1.083 down	0.922996	0.85	3.352 down	0.298292	0.0316	scaffold_50	+	30872	32678	9985	hydrolase activity	IPR002828	Survival protein SurE-like phosphatase/nucleotidase	BlastProDom	PD005378	Q6CHJ3_EEEEE_Q6CHJ3;	1	40,	228,	4e-46	3.1.3.5	5'-nucleotidase.	A 5'-ribonucleotide + H(2)O = a ribonucleoside + phosphate.	\N	Purine metabolism	Nucleotide Metabolism	METABOLIC
19500	19672	Aconitate hydratase	Other	299.255	424.015	428.65	336.283	347.362	1.416 up	1.4169	0.103	1.432 up	1.43239	0.0298	1.123 up	1.12373	0.104	1.160 up	1.16076	0.427	scaffold_86	+	4302	7481	5830	metabolic process	IPR001030	Aconitase/3-isopropylmalate dehydratase large subunit, alpha/beta/alpha	BlastProDom	PD000511	O94136_EEEEE_O94136;	1	23,	533,	0	4.2.1.3	Aconitate hydratase.	Citrate = cis-aconitate + H(2)O.	Iron-sulfur.	Glyoxylate and dicarboxylate metabolism	Carbohydrate Metabolism	METABOLIC	0.87072	4.4525	1.6207	4.5067
27393	27565	Aconitate hydratase	Mito	119.516	114.678	108.524	93.397	69.415	1.042 down	0.95952	0.846	1.101 down	0.908029	0.553	1.279 down	0.78146	0.113	1.721 down	0.580801	0.0607	scaffold_2	-	515125	518426	5830	metabolic process	IPR001030	Aconitase/3-isopropylmalate dehydratase large subunit, alpha/beta/alpha	BlastProDom	PD000511	Q6C5V2_EEEEE_Q6C5V2;	1	43,	524,	3e-177	4.2.1.3	Aconitate hydratase.	Citrate = cis-aconitate + H(2)O.	Iron-sulfur.	Glyoxylate and dicarboxylate metabolism	Carbohydrate Metabolism	METABOLIC
28381	28553	Actin		1331.11	1393.43	1408.34	1295.94	1471.67	1.046 up	1.04681	0.694	1.058 up	1.05802	0.447	1.027 down	0.973574	0.791	1.105 up	1.10559	0.374	scaffold_16	-	43036	45176	3727	protein binding	IPR004000	Actin/actin-like	FPrintScan	PR00190	ACTIN	6	26,49,61,115,140,236,	35,60,83,128,159,252,	6.7e-58,6.7e-58,6.7e-58,6.7e-58,6.7e-58,6.7e-58								6.9658	10.389	6.4829	3.0044
115803	115975	Actin lateral binding protein		652.455	504.388	451.275	468.261	243.855	1.293 down	0.773062	0.174	1.445 down	0.691657	0.0808	1.393 down	0.717691	0.0446	2.675 down	0.37375	0.00483	scaffold_22	-	24757	25438	2196	transcription factor activity	IPR015988	STAT transcription factor, coiled coil	superfamily	SSF47655	STAT	1	106,	158,	0.0048
126755	126927	Actin-related		56.144	63.566	70.142	64.331	37.928	1.132 up	1.1322	0.366	1.249 up	1.24932	0.088	1.145 up	1.14582	0.188	1.480 down	0.675549	0.0669	scaffold_37	+	58731	60512	3727	protein binding	IPR004000	Actin/actin-like	HMMPfam	PF00022	Actin	1	31,	205,	1.3e-14
91676	91848	Acyl-CoA dehydro		41.213	143.735	149.695	220.986	83.181	3.487 up	3.48761	0.0358	3.632 up	3.63223	0.0314	5.362 up	5.36205	0.0116	2.018 up	2.01832	0.176	scaffold_96	+	89688	92047	12251	heme binding	IPR001199	Cytochrome b5	BlastProDom	PD000612	Q86ZG6_NEUCR_Q86ZG6;	1	6,	72,	3e-15	1.3.99.3	Acyl-CoA dehydrogenase.	Acyl-CoA + ETF = 2,3-dehydroacyl-CoA + reduced ETF.	FAD.	Valine, leucine and isoleucine degradation	Amino Acid Metabolism	METABOLIC
18116	18288	Acyl-CoA dehydrogenase		91.666	158.454	141.043	219.899	166.827	1.728 up	1.7286	0.05	1.538 up	1.53866	0.0361	2.398 up	2.39892	0.0102	1.819 up	1.81994	0.0557	scaffold_12	-	46084	48222	4283	electron transport	IPR006090	Acyl-CoA oxidase/dehydrogenase, type 1	HMMPfam	PF00441	Acyl-CoA_dh_1	1	264,	413,	1.4e-31	1.3.99.7	Glutaryl-CoA dehydrogenase.	Glutaryl-CoA + acceptor = crotonoyl-CoA + CO(2) + reduced acceptor.	FAD.	Tryptophan metabolism	Amino Acid Metabolism	METABOLIC
92667	92839	Acyl-CoA Dehydrogenase	5'Cyt b5	108.997	75.683	82.259	69.049	33.709	1.440 down	0.694359	0.0569	1.325 down	0.75469	0.205	1.578 down	0.633494	0.0262	3.233 down	0.309265	0.00991	scaffold_118	-	2360	5138	12251	heme binding	IPR001199	Cytochrome b5	BlastProDom	PD000612	Q86ZG6_NEUCR_Q86ZG6;	1	7,	71,	7e-15	1.3.99.10	Isovaleryl-CoA dehydrogenase.	3-methylbutanoyl-CoA + ETF = 3-methylbut-2-enoyl-CoA + reduced ETF.	FAD.	Valine, leucine and isoleucine degradation	Amino Acid Metabolism	METABOLIC
18086	18258	Acyl-CoA Dehydrogenase		47.427	265.249	183.271	315.509	203.78	5.592 up	5.59278	0.0575	3.864 up	3.86428	0.0651	6.652 up	6.65252	0.0242	4.296 up	4.29671	0.0527	scaffold_11	+	172414	174773	12251	heme binding	IPR001199	Cytochrome b5	BlastProDom	PD000612	Q86ZG6_NEUCR_Q86ZG6;	1	7,	73,	8e-14	1.3.99.10	Isovaleryl-CoA dehydrogenase.	3-methylbutanoyl-CoA + ETF = 3-methylbut-2-enoyl-CoA + reduced ETF.	FAD.	Valine, leucine and isoleucine degradation	Amino Acid Metabolism	METABOLIC
61262	61434	Acyl-CoA oxidase/dehydro		90.942	217.192	170.719	405.766	466.151	2.388 up	2.38825	0.106	1.877 up	1.87723	0.175	4.461 up	4.46181	0.0216	5.125 up	5.12581	0.0118	scaffold_1	-	512685	514566	4283	electron transport	IPR006090	Acyl-CoA oxidase/dehydrogenase, type 1	HMMPfam	PF00441	Acyl-CoA_dh_1	1	269,	422,	4.2e-36	1.3.99.3	Acyl-CoA dehydrogenase.	Acyl-CoA + ETF = 2,3-dehydroacyl-CoA + reduced ETF.	FAD.	Valine, leucine and isoleucine degradation	Amino Acid Metabolism	METABOLIC
18308	18480	Acyl-CoA-binding protein (possible)		856.465	489.773	435.044	481.09	606.946	1.748 down	0.571854	0.118	1.968 down	0.507953	0.067	1.780 down	0.561716	0.0519	1.411 down	0.708664	0.135	scaffold_17	-	221155	221950	73	acyl-CoA binding	IPR000582	Acyl-CoA-binding protein, ACBP	BlastProDom	PD351532	ACBP_CHAVI_P82934;	1	4,	90,	5e-23								0	1.4842	0	1.5022
94615	94787	Adenine glycosylase, A/G-specific		73.686	59.248	77.552	79.813	119.025	1.243 down	0.80406	0.154	1.052 up	1.05247	0.344	1.083 up	1.08315	0.396	1.615 up	1.6153	0.0391	scaffold_173	-	132	1323	4443	base-excision repair	IPR003265	HhH-GPD	HMMPfam	PF00730	HhH-GPD	1	25,	158,	1.3e-20	4.2.99.18	DNA-(apurinic or apyrimidinic site) lyase.	The C-O-P bond 3' to the apurinic or apyrimidinic site in DNA is broken by a beta-elimination reaction, leaving a 3'-terminal unsaturated sugar and a product with a terminal 5'-phosphate.	\N	\N	\N	\N
67486	67658	Adenylate kinase		162.369	130.586	92.768	115.61	128.089	1.243 down	0.804255	0.297	1.750 down	0.571341	0.0427	1.404 down	0.71202	0.0479	1.267 down	0.788876	0.0798	scaffold_28	-	133991	135121	3736	ATP binding	IPR011769	Adenylate/cytidine kinase, N-terminal	BlastProDom	PD000657	Q95J94_RABIT_Q95J94;	1	59,	103,	5e-07	2.7.4.3	Adenylate kinase.	ATP + AMP = ADP + ADP.	\N	Purine metabolism	Nucleotide Metabolism	METABOLIC
89078	89250	Adenylosuccinate synthase		74.476	70.21	75.985	87.788	90.69	1.060 down	0.94272	0.83	1.020 up	1.02026	0.947	1.178 up	1.17874	0.303	1.217 up	1.21771	0.178	scaffold_53	-	124607	125324
18207	18379	ADH short		37.681	103.726	100.561	238.239	269.463	2.752 up	2.75274	0.0689	2.668 up	2.66875	0.041	6.322 up	6.32252	0.0125	7.151 up	7.15116	0.015	scaffold_14	+	145683	147251	5830	metabolic process	IPR002198	Short-chain dehydrogenase/reductase SDR	FPrintScan	PR00080	SDRFAMILY	3	94,152,182,	105,160,201,	2.8e-09,2.8e-09,2.8e-09	1.1.1.100	3-oxoacyl-[acyl-carrier protein] reductase.	(3R)-3-hydroxyacyl-[acyl-carrier protein] + NADP(+) = 3-oxoacyl- [acyl-carrier protein] + NADPH.	\N	Fatty acid biosynthesis (path 1)	Lipid Metabolism	METABOLIC
111463	111635	ADH-short		75.429	125.379	115.539	153.284	200.475	1.662 up	1.66221	0.0253	1.531 up	1.53176	0.0581	2.032 up	2.03216	0.00808	2.657 up	2.6578	0.00662	scaffold_205	-	32219	33695	5830	metabolic process	IPR002198	Short-chain dehydrogenase/reductase SDR	FPrintScan	PR00080	SDRFAMILY	3	128,189,209,	139,197,228,	1e-05,1e-05,1e-05	1.1.1.125	2-deoxy-D-gluconate 3-dehydrogenase.	2-deoxy-D-gluconate + NAD(+) = 3-dehydro-2-deoxy-D-gluconate + NADH.	\N	Pentose and glucuronate interconversions	Carbohydrate Metabolism	METABOLIC
30850	31022	ADP-ribosylation factor		561.537	669.804	492.262	617.918	665.709	1.192 up	1.1928	0.395	1.140 down	0.876633	0.475	1.100 up	1.1004	0.544	1.185 up	1.18551	0.22	scaffold_102	+	43044	44353	3737	GTP binding	IPR006689	ARF/SAR superfamily	FPrintScan	PR00328	SAR1GTPBP	4	19,47,74,119,	42,71,99,140,	5e-21,5e-21,5e-21,5e-21
478602	478774	Agmatinase	SS	4.518	4.422	4.297	3.78	3.145	1.021 down	0.978752	0.992	1.051 down	0.951085	0.938	1.195 down	0.836653	0.555	1.436 down	0.696104	0.179	scaffold_91	+	33826	36086	2495	arginase activity	IPR005924	Arginase	FPrintScan	PR00116	ARGINASE	2	191,315,	206,344,	1.4e-16,1.4e-16	3.5.3.11	Agmatinase.	Agmatine + H(2)O = putrescine + urea.	\N	Arginine and proline metabolism	Amino Acid Metabolism	METABOLIC
121047	121219	Alcohol dehydrogenase		28.083	85.204	94.947	140.608	75.488	3.033 up	3.03401	0.0627	3.380 up	3.38094	0.0419	5.006 up	5.00687	0.0146	2.687 up	2.68803	0.141	scaffold_151	+	64279	64654	5939	zinc ion binding	IPR013154	Alcohol dehydrogenase GroES-like	HMMPfam	PF08240	ADH_N	1	35,	105,	5.7e-21
84334	84506	Alcohol dehydrogenase		30.566	58.969	57.141	101.038	116.901	1.929 up	1.92924	0.113	1.869 up	1.86943	0.157	3.305 up	3.30557	0.025	3.824 up	3.82454	0.0243	scaffold_13	+	152940	154635	5939	zinc ion binding	IPR013149	Alcohol dehydrogenase, zinc-binding	HMMPfam	PF00107	ADH_zinc_N	1	141,	285,	2e-34	1.6.5.5	NADPH:quinone reductase.	NADPH + quinone = NADP(+) + semiquinone.	Zinc.	\N	\N	\N
28634	28806	Alcohol dehydrogenase		51.704	100.899	99.697	155.057	189.815	1.951 up	1.95147	0.124	1.928 up	1.92823	0.0836	2.998 up	2.99894	0.0267	3.671 up	3.67119	0.0453	scaffold_21	-	59250	60415	5939	zinc ion binding	IPR013149	Alcohol dehydrogenase, zinc-binding	HMMPfam	PF00107	ADH_zinc_N	1	178,	315,	2.4e-21	1.1.1.1	Alcohol dehydrogenase.	An alcohol + NAD(+) = an aldehyde or ketone + NADH.	Zinc or Iron.	Bile acid biosynthesis	Lipid Metabolism	METABOLIC
128263	128435	Alcohol dehydrogenase		429.21	103.852	171.683	280.607	618.927	4.132 down	0.241961	0.293	2.500 down	0.399998	0.434	1.529 down	0.653776	0.709	1.442 up	1.44201	0.7	scaffold_80	-	48740	50322	5830	metabolic process	IPR013149	Alcohol dehydrogenase, zinc-binding	HMMPfam	PF00107	ADH_zinc_N	1	178,	320,	7.8e-39	1.1.1.1	Alcohol dehydrogenase.	An alcohol + NAD(+) = an aldehyde or ketone + NADH.	Zinc or Iron.	Bile acid biosynthesis	Lipid Metabolism	METABOLIC
36265	36437	Alcohol dehydrogenase		166.927	244.778	192.38	321.604	379.613	1.466 up	1.46638	0.477	1.152 up	1.15248	0.8	1.926 up	1.92661	0.206	2.274 up	2.27413	0.265	scaffold_97	+	10194	12010	5939	zinc ion binding	IPR013149	Alcohol dehydrogenase, zinc-binding	HMMPfam	PF00107	ADH_zinc_N	1	178,	341,	1.1e-22	1.1.1.1	Alcohol dehydrogenase.	An alcohol + NAD(+) = an aldehyde or ketone + NADH.	Zinc or Iron.	Bile acid biosynthesis	Lipid Metabolism	METABOLIC
109503	109675	Alcohol dehydrogenase		32.03	25.755	35.988	30.689	72.156	1.243 down	0.80409	0.478	1.123 up	1.12357	0.658	1.043 down	0.958133	0.907	2.252 up	2.25276	0.0259	scaffold_135	-	34540	35665	9710	oxidoreductase activity	IPR001395	Aldo/keto reductase	BlastProDom	PD000288	Q7RY53_NEUCR_Q7RY53;	1	8,	267,	4e-59	1.1.1.-	With NAD(+) or NADP(+) as acceptor.	\N	\N	Bile acid biosynthesis	Lipid Metabolism	METABOLIC
126011	126183	Aldehyde dehydrogenase		170.861	108.414	132.219	117.419	193.698	1.575 down	0.634516	0.0757	1.292 down	0.77384	0.14	1.455 down	0.687219	0.0508	1.133 up	1.13366	0.623	scaffold_24	+	157114	161393	5830	metabolic process	IPR015590	Aldehyde dehydrogenase	HMMPfam	PF00171	Aldedh	1	28,	492,	3.1e-248	1.2.1.3	Aldehyde dehydrogenase (NAD+).	An aldehyde + NAD(+) + H(2)O = an acid + NADH.	\N	1,2-Dichloroethane degradation	Biodegradation of Xenobiotics	METABOLIC
128195	128367	Aldehyde dehydrogenase		18.653	16.786	20.823	18.74	8.631	1.111 down	0.899909	0.38	1.116 up	1.11634	0.376	1.004 up	1.00466	1	2.161 down	0.462714	0.0361	scaffold_77	+	108942	110986	5830	metabolic process	IPR015590	Aldehyde dehydrogenase	HMMPfam	PF00171	Aldedh	1	30,	491,	8.9e-255	1.2.1.3	Aldehyde dehydrogenase (NAD+).	An aldehyde + NAD(+) + H(2)O = an acid + NADH.	\N	1,2-Dichloroethane degradation	Biodegradation of Xenobiotics	METABOLIC
115040	115212	Aldehyde dehydrogenase		39.657	56.651	64.17	87.293	240.475	1.428 up	1.42852	0.44	1.618 up	1.61813	0.272	2.201 up	2.2012	0.116	6.063 up	6.06387	0.013	scaffold_13	-	137626	139667	5830	metabolic process	IPR015590	Aldehyde dehydrogenase	HMMPfam	PF00171	Aldedh	1	30,	492,	9.7e-257	1.2.1.3	Aldehyde dehydrogenase (NAD+).	An aldehyde + NAD(+) + H(2)O = an acid + NADH.	\N	1,2-Dichloroethane degradation	Biodegradation of Xenobiotics	METABOLIC
124575	124747	Aldehyde dehydrogenase		50.633	49.562	87.051	67.874	33.951	1.021 down	0.978848	1	1.719 up	1.71925	0.371	1.340 up	1.34051	0.627	1.491 down	0.670531	0.424	scaffold_6	-	352243	354371	2474	aldehyde dehydrogenase [NAD(P)+] activity	IPR015590	Aldehyde dehydrogenase	HMMPfam	PF00171	Aldedh	1	1,	440,	1.2e-58	1.2.1.5	Aldehyde dehydrogenase (NAD(P)+).	An aldehyde + NAD(P)(+) + H(2)O = an acid + NAD(P)H.	\N	Tyrosine metabolism	Amino Acid Metabolism	METABOLIC
107600	107772	Aldo-keto reductase		12.391	11.338	11.211	10.669	4.394	1.092 down	0.915019	0.549	1.105 down	0.90477	0.449	1.161 down	0.861028	0.403	2.820 down	0.354612	0.0804	scaffold_93	+	52332	53807	9710	oxidoreductase activity	IPR001395	Aldo/keto reductase	BlastProDom	PD000288	Q89IT7_BRAJA_Q89IT7;	1	12,	328,	4e-50	1.1.1.65	Pyridoxine 4-dehydrogenase.	Pyridoxine + NADP(+) = pyridoxal + NADPH.	\N	Vitamin B6 metabolism	Metabolism of Cofactors and Vitamins	METABOLIC
112316	112488	Aldo-keto reductase		17.94	16.2	16.638	16.158	12.989	1.107 down	0.90301	0.679	1.078 down	0.927425	0.749	1.110 down	0.900669	0.658	1.381 down	0.724025	0.199	scaffold_257	-	18742	20131	9710	oxidoreductase activity	IPR001395	Aldo/keto reductase	BlastProDom	PD000288	Q7NMC8_GLOVI_Q7NMC8;	1	50,	236,	7e-47	1.1.1.65	Pyridoxine 4-dehydrogenase.	Pyridoxine + NADP(+) = pyridoxal + NADPH.	\N	Vitamin B6 metabolism	Metabolism of Cofactors and Vitamins	METABOLIC
128998	129170	aldoreductase		97.312	77.713	101.454	94.478	109.14	1.252 down	0.798596	0.297	1.042 up	1.04256	0.837	1.029 down	0.970877	0.85	1.121 up	1.12155	0.57	scaffold_111	-	61437	62867	9710	oxidoreductase activity	IPR001395	Aldo/keto reductase	BlastProDom	PD000288	Q6CV53_EEEEE_Q6CV53;	1	10,	270,	5e-61	1.1.1.2	Alcohol dehydrogenase (NADP+).	An alcohol + NADP(+) = an aldehyde + NADPH.	Zinc.	Caprolactam degradation	Biodegradation of Xenobiotics	METABOLIC
28423	28595	Aldose epimerase		219.717	64.194	70.549	76.693	84.276	3.422 down	0.292167	0.291	3.114 down	0.32109	0.299	2.864 down	0.349054	0.292	2.607 down	0.383566	0.389	scaffold_17	-	11826	13606	4143	carbohydrate metabolic process	IPR008183	Aldose 1-epimerase	HMMPfam	PF01263	Aldose_epim	1	9,	354,	1.5e-68	5.1.3.3	Aldose 1-epimerase.	Alpha-D-glucose = beta-D-glucose.	\N	Glycolysis / Gluconeogenesis	Carbohydrate Metabolism	METABOLIC
128902	129074	Aldose epimerase	SS	41.737	46.781	65.118	54.201	62.764	1.120 up	1.12085	0.77	1.560 up	1.5602	0.2	1.298 up	1.29863	0.538	1.503 up	1.5038	0.143	scaffold_107	+	60286	61786	4143	carbohydrate metabolic process	IPR008183	Aldose 1-epimerase	HMMPfam	PF01263	Aldose_epim	1	13,	425,	4.6e-11	5.1.3.3	Aldose 1-epimerase.	Alpha-D-glucose = beta-D-glucose.	\N	Glycolysis / Gluconeogenesis	Carbohydrate Metabolism	METABOLIC	0	0	0	1.5022
67463	67635	Alkaline phosphatase		3.624	4.862	5.319	4.751	1.665	1.341 up	1.34161	0.432	1.467 up	1.46772	0.241	1.311 up	1.31098	0.292	2.176 down	0.459437	0.0261	scaffold_28	-	10536	13389	5830	metabolic process	IPR001952	Alkaline phosphatase	HMMPfam	PF00245	Alk_phosphatase	1	26,	440,	2.9e-18
122278	122450	Alkaline phosphatase D	TMHs	19.798	18.857	18.975	19.98	21.214	1.049 down	0.95247	0.812	1.043 down	0.95843	0.614	1.009 up	1.00919	0.973	1.071 up	1.07152	0.325	scaffold_224	-	33928	36269	5830	metabolic process	IPR001952	Alkaline phosphatase	HMMPfam	PF00245	Alk_phosphatase	1	182,	520,	1.1e-06
31779	31951	Alpha-ketoglutarate-dependent sulfonate dioxygenase		105.916	52.983	54.061	79.136	58.351	1.999 down	0.500236	0.449	1.959 down	0.510414	0.499	1.338 down	0.747158	0.734	1.815 down	0.550918	0.528	scaffold_176	+	5722	7470	4283	electron transport	IPR003819	Taurine catabolism dioxygenase TauD/TfdA	HMMPfam	PF02668	TauD	1	88,	362,	1.9e-108	1.-.-.-	Oxidoreductases.	\N	\N	\N	\N	\N
109533	109705	Alpha/beta hydrolase fold-1	TMH	25.843	45.668	66.19	64.862	42.912	1.767 up	1.76713	0.048	2.561 up	2.56124	0.0149	2.509 up	2.50985	0.0102	1.660 up	1.66049	0.0194	scaffold_136	+	56320	58918			IPR000073	Alpha/beta hydrolase fold-1	HMMPfam	PF00561	Abhydrolase_1	1	168,	294,	9.7e-11
88268	88440	Altered inheritance rateof mitochondria protein 38	TMHs	345.823	231.116	351.226	400.513	222.823	1.496 down	0.668307	0.124	1.015 up	1.01562	0.979	1.158 up	1.15814	0.468	1.552 down	0.644327	0.0321	scaffold_44	+	2675	3709
25089	25261	Amidase	SS	23.433	28.686	11.238	10.04	7.681	1.224 up	1.22417	0.283	2.085 down	0.47958	0.0332	2.334 down	0.428456	0.0196	3.050 down	0.327786	0.0285	scaffold_106	+	45744	47819	10079	carbon-nitrogen ligase activity, with glutamine as amido-N-donor	IPR000120	Amidase signature enzyme	HMMPfam	PF01425	Amidase	1	47,	512,	4.3e-74	6.3.5.-	Carbon--nitrogen ligases with glutamine as amido-N-donor.	\N	\N	Glutamate metabolism	Amino Acid Metabolism	METABOLIC
129239	129411	Amido hydrolase	TMHs	70.356	77.616	78.342	74.868	75.523	1.103 up	1.10319	0.17	1.113 up	1.11351	0.138	1.064 up	1.06413	0.282	1.073 up	1.07344	0.476	scaffold_123	+	28279	32025	9985	hydrolase activity	IPR011550	Amidohydrolase-like	BlastProDom	PD001248	Q8RCA6_THETN_Q8RCA6;	1	454,	491,	0.006
108127	108299	Amidohyroase family	IVS	13.457	11.564	11.862	14.715	6.475	1.163 down	0.85933	0.712	1.134 down	0.881474	0.604	1.093 up	1.09348	0.751	2.078 down	0.481162	0.0591	scaffold_104	+	26816	30384	2290	catalytic activity	IPR006992	Amidohydrolase 2	HMMPfam	PF04909	Amidohydro_2	1	6,	285,	1.1e-13	4.1.1.45	Aminocarboxymuconate-semialdehyde decarboxylase.	2-amino-3-(3-oxoprop-2-enyl)-but-2-enedioate = 2-aminomuconate semialdehyde + CO(2).	\N	Tryptophan metabolism	Amino Acid Metabolism	METABOLIC	5.2243	0.74209	0	0.75111
31784	31956	Amino acid amidotransferase		54.903	27.88	31.66	29.506	47.346	1.969 down	0.507805	0.0886	1.734 down	0.576653	0.118	1.860 down	0.537421	0.0427	1.159 down	0.862357	0.577	scaffold_176	-	32414	34333	6667	biosynthetic process	IPR004839	Aminotransferase, class I and II	HMMPfam	PF00155	Aminotran_1_2	1	78,	449,	2.7e-07
37943	38115	Aminomethyl transferase		36.997	38.385	44.052	47.339	103.268	1.037 up	1.03752	0.918	1.190 up	1.19069	0.423	1.279 up	1.27954	0.27	2.791 up	2.79125	0.0464	scaffold_246	-	10431	12071	2489	aminomethyltransferase activity	IPR006222	Glycine cleavage T-protein, N-terminal	HMMPfam	PF01571	GCV_T	1	79,	295,	8.3e-87	2.1.2.10	Aminomethyltransferase.	(6S)-tetrahydrofolate + S-aminomethyldihydrolipoylprotein = (6R)-5,10-methylenetetrahydrofolate + NH(3) + dihydrolipoylprotein.	\N	One carbon pool by folate	Metabolism of Cofactors and Vitamins	METABOLIC
97275	97447	Aminopeptidase		129.526	105.332	102.178	105.326	110.701	1.229 down	0.813211	0.188	1.267 down	0.788861	0.0448	1.229 down	0.813165	0.0777	1.170 down	0.854662	0.0418	scaffold_1	-	96626	98395	2615	aminopeptidase activity	IPR001948	Peptidase M18, aminopeptidase I	FPrintScan	PR00932	AMINO1PTASE	6	83,116,152,293,332,420,	99,136,169,311,348,435,	7.1e-46,7.1e-46,7.1e-46,7.1e-46,7.1e-46,7.1e-46	3.4.11.21	Aspartyl aminopeptidase.	Release of an N-terminal aspartate or glutamate from a peptide, with a preference for aspartate.	\N	\N	\N	\N
24665	24837	Aminotransferase		30.144	15.982	21.778	20.001	34.868	1.886 down	0.530188	0.103	1.384 down	0.722465	0.285	1.507 down	0.663515	0.214	1.156 up	1.15671	0.646	scaffold_85	-	19908	21527	6667	biosynthetic process	IPR004839	Aminotransferase, class I and II	HMMPfam	PF00155	Aminotran_1_2	1	25,	382,	1.9e-06
113268	113440	Aminotransferase		332.206	442.621	331.036	595.194	340.404	1.332 up	1.33237	0.468	1.003 down	0.996478	1	1.791 up	1.79164	0.147	1.024 up	1.02468	0.978	scaffold_1	+	65409	67166	6667	biosynthetic process	IPR001176	1-aminocyclopropane-1-carboxylate synthase	FPrintScan	PR00753	ACCSYNTHASE	3	109,186,222,	129,210,245,	5.3e-05,5.3e-05,5.3e-05	2.6.1.-	Transaminases (aminotransferases).	\N	\N	Lysine biosynthesis	Amino Acid Metabolism	METABOLIC
126074	126246	Ammonium transporter	TMHs	30.54	16.767	25.738	17.34	41.016	1.821 down	0.549018	0.07	1.186 down	0.842764	0.432	1.761 down	0.56778	0.028	1.343 up	1.34303	0.35	scaffold_25	-	146510	148716	4927	transport	IPR010256	Rh-like protein/ammonium transporter	HMMPfam	PF00909	Ammonium_transp	1	31,	436,	6.1e-143
106267	106439	AMP synthetase & ligase		27.253	59.936	52.788	79.422	73.659	2.199 up	2.19924	0.0418	1.936 up	1.93696	0.087	2.914 up	2.91425	0.017	2.702 up	2.70279	0.0174	scaffold_69	+	26963	30081	2290	catalytic activity	IPR000873	AMP-dependent synthetase and ligase	FPrintScan	PR00154	AMPBINDING	2	271,283,	282,291,	2.1,2.1	6.2.1.16	Acetoacetate--CoA ligase.	ATP + acetoacetate + CoA = AMP + diphosphate + acetoacetyl-CoA.	\N	Butanoate metabolism	Carbohydrate Metabolism	METABOLIC
371020	371192	AMP synthetase & ligase		5.9	19.261	15.542	22.222	3.513	3.264 up	3.26458	0.0178	2.634 up	2.63424	0.0119	3.766 up	3.76644	0.0102	1.679 down	0.595424	0.0547	scaffold_4	-	297598	301754	2290	catalytic activity	IPR000873	AMP-dependent synthetase and ligase	HMMPfam	PF00501	AMP-binding	1	47,	339,	2.3e-24	1.2.1.31	Aminoadipate-semialdehyde dehydrogenase.	L-2-aminoadipate 6-semialdehyde + NADP(+) + H(2)O = L-2-aminoadipate + NADPH.	\N	Lysine biosynthesis	Amino Acid Metabolism	METABOLIC
482064	482236	Amyloid protein binding protein		22.564	19.262	27.517	26.291	26.664	1.171 down	0.853661	0.189	1.219 up	1.21951	0.159	1.165 up	1.16517	0.305	1.181 up	1.18171	0.125	scaffold_94	-	37828	40167	3200	ubiquitin-protein ligase activity	IPR009036	Molybdenum cofactor biosynthesis	superfamily	SSF69572	Activating enzymes of the ubiquitin-like proteins	1	20,	527,	1.9e-66	6.3.2.19	Ubiquitin--protein ligase.	ATP + ubiquitin + protein lysine = AMP + diphosphate + protein N-ubiquityllysine.	\N	\N	\N	\N
69030	69202	Aquaporin	TMHs	25.274	55.059	53.524	112.081	0.783	2.178 up	2.17848	0.652	2.117 up	2.11775	0.637	4.434 up	4.43464	0.322	32.264 down	0.0309805	0.053	scaffold_40	+	122814	123858	3546	transporter activity	IPR000425	Major intrinsic protein	BlastProDom	PD000295	YFF4_YEAST_P43549;	1	7,	228,	4e-52
23768	23940	Aquaporin	TMHs	59.094	62.441	75.447	138.518	6.205	1.056 up	1.05664	0.964	1.276 up	1.27673	0.653	2.344 up	2.34403	0.155	9.524 down	0.105002	0.0169	scaffold_49	+	63178	64049	3546	transporter activity	IPR000425	Major intrinsic protein	BlastProDom	PD000295	Q7SGN1_NEUCR_Q7SGN1;	1	22,	228,	1e-39
113806	113978	Arginase		64.057	67.943	61.252	71.934	110.369	1.060 up	1.06066	0.901	1.045 down	0.956211	0.928	1.122 up	1.12297	0.721	1.722 up	1.72298	0.154	scaffold_3	-	267701	269177	2495	arginase activity	IPR005924	Arginase	FPrintScan	PR00116	ARGINASE	5	143,166,219,269,304,	158,193,237,298,318,	6e-51,6e-51,6e-51,6e-51,6e-51	3.5.3.1	Arginase.	L-arginine + H(2)O = L-ornithine + urea.	Manganese.	Urea cycle and metabolism of amino groups	Amino Acid Metabolism	METABOLIC
30343	30515	Aryl alchol dehydrogenase		19.919	64.63	67.696	71.24	72.592	3.244 up	3.24464	0.0481	3.398 up	3.39856	0.0302	3.576 up	3.57648	0.0215	3.644 up	3.64436	0.0519	scaffold_74	+	4988	6746	9710	oxidoreductase activity	IPR001395	Aldo/keto reductase	BlastProDom	PD000288	Q7WHV5_BORBR_Q7WHV5;	1	13,	311,	7e-64	1.1.1.91	Aryl-alcohol dehydrogenase (NADP+).	An aromatic alcohol + NADP(+) = an aromatic aldehyde + NADPH.	\N	\N	\N	\N
33905	34077	ASA dehydrogenase		106.554	94.084	95.366	89.363	87.195	1.132 down	0.88297	0.379	1.117 down	0.895002	0.377	1.192 down	0.838664	0.166	1.222 down	0.818317	0.0824	scaffold_18	+	64131	65578	2515	aspartate-semialdehyde dehydrogenase activity	IPR000534	Semialdehyde dehydrogenase, NAD-binding	HMMPfam	PF01118	Semialdhyde_dh	1	9,	135,	1.2e-41	1.2.1.11	Aspartate-semialdehyde dehydrogenase.	L-aspartate-4-semialdehyde + phosphate + NADP(+) = L-4-aspartyl phosphate + NADPH.	\N	Glycine, serine and threonine metabolism	Amino Acid Metabolism	METABOLIC
103447	103619	Asparaginyl-tRNA sunthetase		127.336	98.363	102.294	99.701	119.942	1.294 down	0.772468	0.0511	1.244 down	0.803339	0.116	1.277 down	0.782976	0.0269	1.061 down	0.941933	0.673	scaffold_34	-	35792	38039	162	nucleotide binding	IPR002312	Aspartyl-tRNA synthetase, class IIb	FPrintScan	PR01042	TRNASYNTHASP	4	298,314,487,527,	310,327,503,541,	1.6e-12,1.6e-12,1.6e-12,1.6e-12	6.1.1.22	Asparagine--tRNA ligase.	ATP + L-asparagine + tRNA(Asn) = AMP + diphosphate + L-asparaginyl- tRNA(Asn).	\N	Alanine and aspartate metabolism	Amino Acid Metabolism	METABOLIC
112073	112245	Aspartate kinase homoserine dehydrogenase		94.648	65.468	69.996	75.79	103.892	1.445 down	0.6917	0.149	1.352 down	0.73954	0.214	1.248 down	0.800756	0.193	1.097 up	1.09767	0.567	scaffold_240	+	12275	13548	2810	homoserine dehydrogenase activity	IPR001342	Homoserine dehydrogenase, catalytic	HMMPfam	PF00742	Homoserine_dh	1	150,	358,	5.5e-61	1.1.1.3	Homoserine dehydrogenase.	L-homoserine + NAD(P)(+) = L-aspartate 4-semialdehyde + NAD(P)H.	\N	Lysine biosynthesis	Amino Acid Metabolism	METABOLIC
31133	31305	Aspartic peptidase	SS	749.418	1100.84	869.047	1097.75	849.11	1.468 up	1.46893	0.104	1.159 up	1.15963	0.326	1.464 up	1.46481	0.058	1.133 up	1.13303	0.322	scaffold_122	-	20964	22680	2632	pepsin A activity	IPR001461	Peptidase A1	FPrintScan	PR00792	PEPSIN	4	103,246,294,380,	123,259,305,395,	4.6e-27,4.6e-27,4.6e-27,4.6e-27	3.4.23.25	Saccharopepsin.	Hydrolysis of proteins with broad specificity for peptide bonds. Cleaves -Leu-Leu-|-Val-Tyr- bond in a synthetic substrate. Does not act on esters of Tyr or Arg.	\N	\N	\N	\N
69749	69921	Aspartic peptidase		76.561	84.715	72.37	63.492	49.261	1.106 up	1.1065	0.579	1.057 down	0.945259	0.627	1.205 down	0.8293	0.205	1.554 down	0.643422	0.0617	scaffold_46	+	49809	51914	2632	pepsin A activity	IPR001461	Peptidase A1	FPrintScan	PR00792	PEPSIN	4	12,162,232,321,	32,175,243,336,	3.5e-11,3.5e-11,3.5e-11,3.5e-11	3.4.23.34	Cathepsin E.	Similar to cathepsin D, but slightly broader specificity.	\N	\N	\N	\N
85373	85545	Aspartic Proteinase		63.741	142.542	150.541	161.057	230.72	2.236 up	2.23627	0.0786	2.361 up	2.36176	0.0568	2.526 up	2.52674	0.068	3.619 up	3.61965	0.0112	scaffold_20	-	63794	65574	2632	pepsin A activity	IPR001461	Peptidase A1	FPrintScan	PR00792	PEPSIN	4	74,211,262,359,	94,224,273,374,	5.2e-19,5.2e-19,5.2e-19,5.2e-19	3.4.23.1	Pepsin A.	Preferential cleavage: hydrophobic, preferably aromatic, residues in P1 and P1' positions. Cleaves 1-Phe-|-Val-2, 4-Gln-|-His-5, 13-Glu-|- Ala-14, 14-Ala-|-Leu-15, 15-Leu-|-Tyr-16, 16-Tyr-|-Leu-17, 23-Gly-|- Phe-24, 24-Phe-|-Phe-25 and 25-Phe-|-Tyr-26 bon	\N	\N	\N	\N
101281	101453	aspartiic peptidase		47.406	79.745	36.858	31.373	15.564	1.682 up	1.68217	0.0832	1.286 down	0.777497	0.211	1.511 down	0.661794	0.0855	3.045 down	0.328313	0.27	scaffold_18	+	84577	86231	2632	pepsin A activity	IPR001461	Peptidase A1	FPrintScan	PR00792	PEPSIN	4	105,253,302,387,	125,266,313,402,	1.8e-16,1.8e-16,1.8e-16,1.8e-16	3.4.23.18	Aspergillopepsin I.	Hydrolysis of proteins with broad specificity. Generally favors hydrophobic residues in P1 and P1', but also accepts Lys in P1, which leads to activation of trypsinogen. Does not clot milk.	\N	\N	\N	\N	3.4829	0	0	0
107152	107324	Aspartyl-tRNA synthetase		8.962	30.447	42.794	45.088	8.495	3.397 up	3.39734	0.0734	4.774 up	4.77505	0.0356	5.030 up	5.03102	0.0235	1.054 down	0.947891	0.936	scaffold_84	-	65788	69363	162	nucleotide binding	IPR002312	Aspartyl-tRNA synthetase, class IIb	FPrintScan	PR01042	TRNASYNTHASP	4	348,365,524,564,	360,378,540,578,	4.4e-18,4.4e-18,4.4e-18,4.4e-18	6.1.1.12	Aspartate--tRNA ligase.	ATP + L-aspartate + tRNA(Asp) = AMP + diphosphate + L-aspartyl- tRNA(Asp).	\N	Alanine and aspartate metabolism	Amino Acid Metabolism	METABOLIC
101361	101533	Aspergillopepsin	SS	154.224	305.142	399.339	483.056	245.834	1.978 up	1.97856	0.0284	2.589 up	2.58934	0.0219	3.132 up	3.13217	0.00783	1.594 up	1.59401	0.474	scaffold_19	+	25593	26573	2628	aspartic-type endopeptidase activity	IPR000250	Peptidase G1, eqolisin	BlastProDom	PD018627	PRTA_ASPNG_P24665;	1	1,	237,	6e-39								13.061	5.9367	1.6207	6.0089
96085	96257	Aspergillopepsin	SS	124.952	232.562	178.972	217.213	279.634	1.861 up	1.86121	0.0608	1.432 up	1.43233	0.148	1.738 up	1.73837	0.0379	2.237 up	2.23793	0.0444	scaffold_245	+	15089	16212	2628	aspartic-type endopeptidase activity	IPR000250	Peptidase G1, eqolisin	BlastProDom	PD018627	Q00551_CRYPA_Q00551;	1	46,	237,	6e-55								6.9658	6.6788	1.6207	5.2578
452244	452416	Aspergillopepsin	SS	2.049	1.496	2.366	2.328	1.031	1.369 down	0.730112	0.714	1.154 up	1.15471	0.875	1.136 up	1.13616	0.883	1.986 down	0.503172	0.328	scaffold_78	-	29602	31041	2628	aspartic-type endopeptidase activity	IPR000250	Peptidase G1, eqolisin	BlastProDom	PD018627	PRTA_ASPNG_P24665;	1	1,	250,	2e-14
123310	123482	Aspergillopepsin		47.455	48.475	61.931	53.616	99.556	1.021 up	1.02149	1	1.305 up	1.30505	0.827	1.129 up	1.12983	0.89	2.097 up	2.0979	0.337	scaffold_345	-	834	1049	2628	aspartic-type endopeptidase activity	IPR000250	Peptidase G1, eqolisin	BlastProDom	PD018627	Q00551_CRYPA_Q00551;	1	2,	51,	1e-14
101971	102143	ATP dependent helicase		19.751	13.382	11.479	13.778	7.717	1.475 down	0.677535	0.147	1.720 down	0.581186	0.0601	1.433 down	0.697585	0.135	2.559 down	0.390714	0.0353	scaffold_23	-	23433	27901	2176	DNA binding	IPR001841	Zinc finger, RING-type	HMMPfam	PF00097	zf-C3HC4	1	642,	694,	3.6e-08	3.6.1.3	Adenosinetriphosphatase.	ATP + H(2)O = ADP + phosphate.	\N	Purine metabolism	Nucleotide Metabolism	METABOLIC
92915	93087	ATP synthase		358.189	370.439	409.01	399.145	414.095	1.034 up	1.0342	0.343	1.141 up	1.14188	0.0343	1.114 up	1.11434	0.0297	1.156 up	1.15608	0.329	scaffold_123	-	36392	37291	9292	ATP synthesis coupled proton transport	IPR000711	ATPase, F1 complex, OSCP/delta subunit	FPrintScan	PR00125	ATPASEDELTA	3	23,167,182,	42,182,200,	1.4e-14,1.4e-14,1.4e-14	3.6.3.14	H(+)-transporting two-sector ATPase.	ATP + H(2)O + H(+)(In) = ADP + phosphate + H(+)(Out).	\N	ATP synthesis	Energy Metabolism	METABOLIC	0	4.4525	0	3.7555
70525	70697	ATP synthase		267.522	239.585	338.586	295.516	569.6	1.116 down	0.895571	0.343	1.265 up	1.26564	0.117	1.104 up	1.10464	0.678	2.129 up	2.12917	0.0146	scaffold_54	+	26083	27135	9292	ATP synthesis coupled proton transport	IPR000131	ATPase, F1 complex, gamma subunit	FPrintScan	PR00126	ATPASEGAMMA	4	62,156,218,249,	81,173,237,270,	4.2e-31,4.2e-31,4.2e-31,4.2e-31	3.6.3.14	H(+)-transporting two-sector ATPase.	ATP + H(2)O + H(+)(In) = ADP + phosphate + H(+)(Out).	\N	ATP synthesis	Energy Metabolism	METABOLIC
66473	66645	ATP synthase		597.692	665.634	705.793	560.596	705.751	1.113 up	1.11367	0.548	1.180 up	1.18086	0.18	1.066 down	0.937935	0.554	1.180 up	1.18079	0.474	scaffold_22	-	28860	30746	8445	hydrogen ion transmembrane transporter activity	IPR000194	ATPase, F1/V1/A1 complex, alpha/beta subunit, nucleotide-binding	HMMPfam	PF00006	ATP-synt_ab	1	162,	386,	4.5e-126	3.6.3.14	H(+)-transporting two-sector ATPase.	ATP + H(2)O + H(+)(In) = ADP + phosphate + H(+)(Out).	\N	ATP synthesis	Energy Metabolism	METABOLIC	1.7414	5.1946	3.2415	6.0089
131025	131197	ATP synthase		221.197	227.689	277.452	271.833	363.915	1.029 up	1.02935	0.764	1.254 up	1.25432	0.0777	1.228 up	1.22892	0.0437	1.645 up	1.64521	0.0442	scaffold_285	+	14542	15539	9292	ATP synthesis coupled proton transport	IPR008688	ATPase, F0 complex, subunit B, mitochondrial	HMMPfam	PF05405	Mt_ATP-synt_B	1	39,	201,	8e-58	3.6.3.14	H(+)-transporting two-sector ATPase.	ATP + H(2)O + H(+)(In) = ADP + phosphate + H(+)(Out).	\N	ATP synthesis	Energy Metabolism	METABOLIC	1.7414	2.2263	0	1.5022
115984	116156	ATP synthase		547.974	572.579	641.503	686.679	971.772	1.044 up	1.0449	0.807	1.170 up	1.17068	0.239	1.253 up	1.25312	0.0768	1.773 up	1.77339	0.0209	scaffold_24	-	64271	65098	9292	ATP synthesis coupled proton transport	IPR008689	ATPase, F0 complex, subunit D, mitochondrial	HMMPIR	PIRSF005514	Mitochondrial ATP synthase, subunit D	1	1,	173,	4e-68	3.6.3.14	H(+)-transporting two-sector ATPase.	ATP + H(2)O + H(+)(In) = ADP + phosphate + H(+)(Out).	\N	ATP synthesis	Energy Metabolism	METABOLIC
107458	107630	ATP synthase	SS	531.556	536.049	579.522	431.083	578.766	1.008 up	1.00845	0.998	1.090 up	1.09024	0.439	1.233 down	0.810983	0.11	1.088 up	1.08881	0.723	scaffold_90	-	64930	67052	8445	hydrogen ion transmembrane transporter activity	IPR000194	ATPase, F1/V1/A1 complex, alpha/beta subunit, nucleotide-binding	HMMPfam	PF00006	ATP-synt_ab	1	197,	416,	3.2e-100	3.6.3.14	H(+)-transporting two-sector ATPase.	ATP + H(2)O + H(+)(In) = ADP + phosphate + H(+)(Out).	\N	ATP synthesis	Energy Metabolism	METABOLIC	3.4829	13.358	3.2415	12.018
63599	63771	ATP synthase		915.294	920.311	1061.92	1187.42	1756.02	1.005 up	1.00548	1	1.160 up	1.1602	0.215	1.297 up	1.29731	0.0643	1.918 up	1.91853	0.014	scaffold_8	+	200024	200686	9292	ATP synthesis coupled proton transport	IPR001469	ATPase, F1 complex, delta/epsilon subunit	BlastProDom	PD000944	ATPD_AGABI_Q92196;	1	39,	118,	2e-29	3.6.3.14	H(+)-transporting two-sector ATPase.	ATP + H(2)O + H(+)(In) = ADP + phosphate + H(+)(Out).	\N	ATP synthesis	Energy Metabolism	METABOLIC
87922	88094	ATP-dependent helicase		10.677	32.012	32.376	28.949	4.94	2.998 up	2.99822	0.0284	3.032 up	3.03231	0.0245	2.711 up	2.71134	0.0134	2.161 down	0.462677	0.0716	scaffold_40	+	20382	24892	2216	RNA binding	IPR011545	DNA/RNA helicase, DEAD/DEAH box type, N-terminal	HMMPfam	PF00270	DEAD	1	15,	145,	1.8e-08	3.1.26.-	Endoribonucleases producing 5'-phosphomonoesters.	\N	\N	\N	\N	\N
126417	126589	ATP-dependent helicase		11.535	16.562	14.04	15.527	3.326	1.435 up	1.4358	0.137	1.217 up	1.21717	0.332	1.346 up	1.34608	0.2	3.468 down	0.28834	0.00704	scaffold_31	-	59331	64366	2175	nucleic acid binding	IPR011545	DNA/RNA helicase, DEAD/DEAH box type, N-terminal	HMMPfam	PF00270	DEAD	1	322,	500,	1.1e-30
83369	83541	ATP-dependent helicase		42.111	51.701	49.153	47.536	26.475	1.227 up	1.22773	0.226	1.167 up	1.16722	0.26	1.128 up	1.12883	0.363	1.590 down	0.628696	0.0714	scaffold_9	-	25531	28381	2175	nucleic acid binding	IPR001650	DNA/RNA helicase, C-terminal	HMMPfam	PF00271	Helicase_C	1	297,	373,	3.8e-19	3.1.21.3	Type I site-specific deoxyribonuclease.	Endonucleolytic cleavage of DNA to give random double-stranded fragments with terminal 5'-phosphate; ATP is simultaneously hydrolysed.	\N	\N	\N	\N
445085	445257	ATP-dependent helicase		21.54	24.871	24.108	22.784	10.959	1.154 up	1.15464	0.367	1.119 up	1.11922	0.287	1.057 up	1.05775	0.692	1.965 down	0.508774	0.0157	scaffold_72	+	108176	112488	2176	DNA binding	IPR000330	SNF2-related	HMMPfam	PF00176	SNF2_N	1	174,	490,	4.4e-79	3.6.1.-	In phosphorous-containing anhydrides.	\N	\N	Starch and sucrose metabolism	Metabolism of Complex Carbohydrates	METABOLIC
91672	91844	ATP-dependent helicase		39.006	47.415	38.032	46.845	21.35	1.215 up	1.21558	0.607	1.025 down	0.975029	0.981	1.200 up	1.20097	0.586	1.826 down	0.547352	0.0852	scaffold_96	+	86097	89541	2176	DNA binding	IPR001841	Zinc finger, RING-type	HMMPfam	PF00097	zf-C3HC4	1	436,	477,	1.1e-06	3.6.1.3	Adenosinetriphosphatase.	ATP + H(2)O = ADP + phosphate.	\N	Purine metabolism	Nucleotide Metabolism	METABOLIC
29519	29691	ATP-dependent RNA helicase		15.779	19.215	17.178	14.466	8.604	1.217 up	1.21776	0.242	1.088 up	1.08866	0.452	1.090 down	0.916788	0.417	1.833 down	0.545282	0.018	scaffold_41	+	111443	115917	2175	nucleic acid binding	IPR001650	DNA/RNA helicase, C-terminal	HMMPfam	PF00271	Helicase_C	1	764,	858,	1.1e-16	3.6.1.3	Adenosinetriphosphatase.	ATP + H(2)O = ADP + phosphate.	\N	Purine metabolism	Nucleotide Metabolism	METABOLIC
103669	103841	ATP-dependent RNA helicase		469.877	408.532	375.048	296.138	330.472	1.150 down	0.869445	0.4	1.252 down	0.798183	0.0651	1.586 down	0.630246	0.0185	1.421 down	0.703316	0.063	scaffold_36	-	51813	53756	2175	nucleic acid binding	IPR011545	DNA/RNA helicase, DEAD/DEAH box type, N-terminal	HMMPfam	PF00270	DEAD	1	47,	213,	1.7e-63	3.6.1.3	Adenosinetriphosphatase.	ATP + H(2)O = ADP + phosphate.	\N	Purine metabolism	Nucleotide Metabolism	METABOLIC
109385	109557	ATP-dependent Zn protease		104.981	113.62	103.843	138.34	149.845	1.082 up	1.08229	0.765	1.010 down	0.98916	0.99	1.317 up	1.31776	0.163	1.427 up	1.42735	0.074	scaffold_133	-	2886	5023	162	nucleotide binding	IPR003959	AAA ATPase, core	HMMPfam	PF00004	AAA	1	235,	416,	2e-24
96457	96629	ATPase		110.875	112.454	107.107	114.63	73.36	1.014 up	1.01424	0.917	1.035 down	0.966016	0.738	1.033 up	1.03387	0.502	1.511 down	0.661646	0.0265	scaffold_279	+	4238	6036	162	nucleotide binding	IPR003959	AAA ATPase, core	HMMPfam	PF00004	AAA	1	167,	351,	5.1e-83	3.6.4.3	Microtubule-severing ATPase.	ATP + H(2)O = ADP + phosphate.	\N	\N	\N	\N
35910	36082	ATPase (V-ATPase subunit c)	TMHs	144.881	139.119	136.266	169.196	212.001	1.041 down	0.960229	0.844	1.063 down	0.940537	0.663	1.167 up	1.16783	0.112	1.463 up	1.46328	0.0151	scaffold_79	-	64915	65929	3736	ATP binding	IPR000245	ATPase, V0 complex, proteolipid subunit C,	FPrintScan	PR00122	VACATPASE	4	62,88,144,171,	86,112,170,194,	2.7e-23,2.7e-23,2.7e-23,2.7e-23	3.6.3.14	H(+)-transporting two-sector ATPase.	ATP + H(2)O + H(+)(In) = ADP + phosphate + H(+)(Out).	\N	ATP synthesis	Energy Metabolism	METABOLIC
87952	88124	Atypical/PIKK/FRAP protein kinase		36.063	58.533	56.02	48.218	20.644	1.623 up	1.62308	0.0669	1.553 up	1.55339	0.071	1.337 up	1.33705	0.0839	1.746 down	0.572443	0.024	scaffold_40	+	78266	87069	9971	phosphotransferase activity, alcohol group as acceptor	IPR000403	Phosphatidylinositol 3- and 4-kinase, catalytic	HMMPfam	PF00454	PI3_PI4_kinase	1	1973,	2223,	7.4e-97	2.7.1.137	1-phosphatidylinositol 3-kinase.	ATP + 1-phosphatidyl-1D-myo-inositol = ADP + 1-phosphatidyl-1D-myo- inositol 3-phosphate.	\N	Inositol phosphate metabolism	Metabolism of Complex Lipids	METABOLIC
32542	32714	Autophagy	TMHs	15.047	17.058	18.377	18.192	18.056	1.133 up	1.13365	0.424	1.221 up	1.22131	0.209	1.208 up	1.20901	0.29	1.199 up	1.19997	0.15	scaffold_351	-	7439	9797			IPR016196	MFS general substrate transporter	superfamily	SSF103473	MFS general substrate transporter	1	250,	517,	3.7e-11
125243	125415	Autophagy-related protein	SS, TMH	62.768	75.413	65.441	76.553	63.255	1.201 up	1.20146	0.424	1.042 up	1.04259	0.83	1.219 up	1.21962	0.235	1.007 up	1.00776	1	scaffold_13	+	205672	206797	3727	protein binding	IPR009011	Mannose-6-phosphate receptor, binding	superfamily	SSF50911	Mannose 6-phosphate receptor domain	1	25,	188,	1.6e-05
31214	31386	Autophagy-related protein 8		698.705	903.524	807.973	952.377	688.812	1.293 up	1.29314	0.172	1.156 up	1.15639	0.241	1.363 up	1.36306	0.0502	1.014 down	0.985841	0.959	scaffold_126	+	55799	56916			IPR004241	Light chain 3 (LC3)	HMMPfam	PF02991	MAP1_LC3	1	13,	116,	2e-85
27604	27776	b-ketothiolase	mito	29.115	88.994	90.956	135.952	43.539	3.056 up	3.05664	0.027	3.124 up	3.12403	0.0364	4.669 up	4.66948	0.0113	1.495 up	1.49541	0.0468	scaffold_5	-	143088	144919	2290	catalytic activity	IPR002155	Thiolase	HMMPfam	PF00108	Thiolase_N	1	35,	281,	1.5e-75	2.3.1.16	Acetyl-CoA C-acyltransferase.	Acyl-CoA + acetyl-CoA = CoA + 3-oxoacyl-CoA.	\N	Benzoate degradation via hydroxylation	Biodegradation of Xenobiotics	METABOLIC
78134	78306	Band 7 family protein		82.368	77.285	69.962	74.157	69.505	1.065 down	0.938289	0.703	1.177 down	0.849383	0.357	1.110 down	0.900313	0.467	1.185 down	0.843835	0.195	scaffold_198	-	22680	23852	9320	membrane	IPR001972	Stomatin	FPrintScan	PR00721	STOMATIN	5	114,149,169,193,236,	135,166,192,211,259,	1.4e-24,1.4e-24,1.4e-24,1.4e-24,1.4e-24
29945	30117	Beta-catenin		27.37	22.246	23.668	23.287	21.62	1.230 down	0.812788	0.205	1.156 down	0.864742	0.346	1.175 down	0.850822	0.198	1.265 down	0.789916	0.142	scaffold_56	-	121187	123970	3736	ATP binding	IPR000764	Uridine kinase	FPrintScan	PR00988	URIDINKINASE	6	25,56,103,159,173,195,	42,67,118,169,184,208,	7.9e-31,7.9e-31,7.9e-31,7.9e-31,7.9e-31,7.9e-31	2.7.1.48	Uridine kinase.	ATP + uridine = ADP + UMP.	\N	Pyrimidine metabolism	Nucleotide Metabolism	METABOLIC
125614	125786	Beta-catenin		29.901	33.693	31.476	34.637	14.27	1.126 up	1.12682	0.36	1.052 up	1.05267	0.589	1.158 up	1.15839	0.114	2.095 down	0.477242	0.0112	scaffold_18	-	193250	195787	3708	binding	IPR013180	Protein of unknown function DUF1716, eukaryotic	HMMPfam	PF08216	DUF1716	1	98,	207,	7.6e-29
130767	130939	beta-ketothiolase	Other	50.035	100.825	104.343	164.573	356.08	2.015 up	2.01509	0.055	2.085 up	2.0854	0.0337	3.289 up	3.28916	0.0104	7.116 up	7.11662	0.00809	scaffold_242	-	20582	22605	2290	catalytic activity	IPR002155	Thiolase	HMMPfam	PF00108	Thiolase_N	1	12,	271,	2.1e-108	2.3.1.16	Acetyl-CoA C-acyltransferase.	Acyl-CoA + acetyl-CoA = CoA + 3-oxoacyl-CoA.	\N	Benzoate degradation via hydroxylation	Biodegradation of Xenobiotics	METABOLIC	0	2.9684	0	1.5022
27649	27821	beta-ketothiolase		40.229	76.065	75.421	98.466	59.066	1.890 up	1.8908	0.0461	1.874 up	1.87479	0.046	2.447 up	2.44764	0.0126	1.468 up	1.46824	0.231	scaffold_5	+	294940	296639	2290	catalytic activity	IPR002155	Thiolase	HMMPfam	PF00108	Thiolase_N	1	27,	285,	4.1e-95	2.3.1.16	Acetyl-CoA C-acyltransferase.	Acyl-CoA + acetyl-CoA = CoA + 3-oxoacyl-CoA.	\N	Benzoate degradation via hydroxylation	Biodegradation of Xenobiotics	METABOLIC
126566	126738	Biosynthesis of nicotinic acid protein		27.351	26.115	25.352	24.96	24.621	1.047 down	0.95481	0.702	1.078 down	0.926913	0.549	1.095 down	0.912581	0.223	1.110 down	0.900186	0.353	scaffold_33	+	100279	102113	5830	metabolic process	IPR000192	Aminotransferase, class V/Cysteine desulphurase	HMMPfam	PF00266	Aminotran_5	1	45,	443,	0.00013	3.7.1.3	Kynureninase.	L-kynurenine + H(2)O = anthranilate + L-alanine.	Pyridoxal-phosphate.	Tryptophan metabolism	Amino Acid Metabolism	METABOLIC
108275	108447	Biotin apo-protein Ligase		17.961	16.646	16.82	16.091	10.775	1.079 down	0.926786	0.165	1.067 down	0.936473	0.439	1.116 down	0.895886	0.14	1.666 down	0.599911	0.00751	scaffold_106	-	76067	77853	2290	catalytic activity	IPR004143	Biotin/lipoate A/B protein ligase	HMMPfam	PF03099	BPL_LipA_LipB	1	349,	456,	3.2e-16
130424	130596	Biotin carboxylase		38.811	26.582	23.436	14.736	13.003	1.460 down	0.684909	0.22	1.656 down	0.603849	0.106	2.633 down	0.379686	0.0178	2.984 down	0.335034	0.0116	scaffold_203	+	32902	40328	10069	ligase activity	IPR005481	Carbamoyl phosphate synthase, large subunit, N-terminal	HMMPfam	PF00289	CPSase_L_chain	1	38,	161,	5.5e-52
83481	83653	Biotin synthase		161.983	160.576	196.95	198.437	261.698	1.008 down	0.991314	0.974	1.215 up	1.21587	0.067	1.225 up	1.22505	0.0146	1.615 up	1.61559	0.00751	scaffold_9	-	144852	146643	2518	biotin synthase activity	IPR007197	Radical SAM	HMMPfam	PF04055	Radical_SAM	1	77,	241,	1.2e-23	2.8.1.6	Biotin synthase.	Dethiobiotin + sulfur = biotin.	Iron-sulfur.	Biotin metabolism	Metabolism of Cofactors and Vitamins	METABOLIC
24389	24561	bZIP transcription factor		1703.24	1285.63	1219.44	1002.82	882.226	1.324 down	0.754819	0.18	1.396 down	0.715954	0.0219	1.698 down	0.588771	0.0079	1.930 down	0.51797	0.0204	scaffold_72	+	93875	94864	8445	hydrogen ion transmembrane transporter activity	IPR011616	bZIP transcription factor, bZIP-1	HMMPfam	PF00170	bZIP_1	1	241,	305,	3.9e-06
68417	68589	C-14 sterol reductase	TMHs	93.939	94.366	87.739	108.558	107.071	1.004 up	1.00455	1	1.070 down	0.934	0.612	1.155 up	1.15562	0.32	1.139 up	1.13979	0.301	scaffold_35	-	165276	166873	9320	membrane	IPR001171	ERG4/ERG24 ergosterol biosynthesis protein	HMMPfam	PF01222	ERG4_ERG24	1	4,	425,	6.1e-154
27102	27274	Calcium binding protein		174.093	142.837	117.842	157.804	109.069	1.218 down	0.820464	0.374	1.477 down	0.676891	0.105	1.103 down	0.906435	0.326	1.596 down	0.626498	0.019	scaffold_1	+	75638	76887	3724	calcium ion binding	IPR002048	Calcium-binding EF-hand	BlastProDom	PD000012	NCAH_DROME_P42325;	2	26,99,	86,170,	0.007,3e-22
66240	66412	Calcium ion transporter	TMHs	4.135	4.871	4.353	4.395	2.806	1.177 up	1.17799	0.771	1.052 up	1.05272	0.945	1.062 up	1.06288	0.924	1.473 down	0.678597	0.289	scaffold_21	+	78559	80185	9321	integral to membrane	IPR004837	Sodium/calcium exchanger membrane region	HMMPfam	PF01699	Na_Ca_ex	2	57,248,	207,381,	3.4e-09,1.4e-27
98329	98501	Calcium:hydrogen antiporter		37.601	75.241	91.311	73.381	15.58	2.001 up	2.00104	0.027	2.428 up	2.42842	0.0149	1.951 up	1.95157	0.0116	2.413 down	0.414351	0.00694	scaffold_3	-	314764	319523			IPR007855	RNA-dependent RNA polymerase, eukaryotic-type	HMMPfam	PF05183	RdRP	1	563,	975,	6e-83
130267	130439	Calcium/calmodulin-dependent protein kinase		41.372	41.761	33.436	37.631	28.859	1.009 up	1.0094	1	1.237 down	0.808179	0.193	1.099 down	0.909577	0.495	1.433 down	0.697549	0.0351	scaffold_188	-	43801	45794	3043	protein kinase activity	IPR000719	Protein kinase, core	BlastProDom	PD000001	Q7S2M5_NEUCR_Q7S2M5;	1	107,	347,	3e-79
20072	20244	Calmodulin		1935.28	1344.07	1337.59	1733.06	2501.51	1.439 down	0.694513	0.145	1.446 down	0.691164	0.0615	1.116 down	0.895513	0.251	1.292 up	1.29258	0.0118	scaffold_150	+	470	1507	3724	calcium ion binding	IPR002048	Calcium-binding EF-hand	BlastProDom	PD000012	Q95XF6_CAEEL_Q95XF6;	2	6,52,	45,137,	9e-10,5e-40								2.6122	8.9051	0	4.5067
17911	18083	Calnexin	SS, TMH	301.12	339.259	342.686	258.458	342.117	1.126 up	1.12666	0.578	1.138 up	1.13804	0.415	1.165 down	0.858322	0.359	1.136 up	1.13615	0.375	scaffold_7	+	269936	272251	3724	calcium ion binding	IPR001580	Calreticulin/calnexin	BlastProDom	PD001866	Q9BLH3_HALRO_Q9BLH3;	1	145,	273,	3e-33								0	0.74209	0	1.5022
143310	143482	candidate eukaryote translation initiation factor		5.755	5.445	7.294	6.51	1.78	1.056 down	0.946134	0.833	1.267 up	1.26742	0.235	1.131 up	1.13119	0.614	3.233 down	0.309296	0.0716	scaffold_10	+	298614	299481
100177	100349	candidate G-protein alpha subunit		87.183	88.283	89.01	86.596	46.14	1.012 up	1.01262	0.927	1.020 up	1.02096	0.841	1.006 down	0.993267	0.986	1.889 down	0.529232	0.0208	scaffold_11	+	248738	251152	3228	signal transducer activity	IPR011025	G protein alpha subunit, helical insertion	BlastProDom	PD000281	Q43604_ORYSA_Q43604;	1	265,	319,	0.0003
109729	109901	Carbamoyl-phosphate synthase		27.124	59.824	37.721	48.193	23.159	2.205 up	2.20557	0.0601	1.390 up	1.39069	0.291	1.776 up	1.77677	0.0529	1.171 down	0.853819	0.414	scaffold_141	+	67294	70355	2290	catalytic activity	IPR005481	Carbamoyl phosphate synthase, large subunit, N-terminal	HMMPfam	PF00289	CPSase_L_chain	1	23,	135,	3.3e-53	6.4.1.4	Methylcrotonyl-CoA carboxylase.	ATP + 3-methylcrotonyl-CoA + HCO(3)(-) = ADP + phosphate + 3-methylglutaconyl-CoA.	Biotin.	Valine, leucine and isoleucine degradation	Amino Acid Metabolism	METABOLIC
122422	122594	Carbamoyl-phosphate synthase		0.005	0.005	0.005	0.005	0.005	none	1	1	none	1	1	none	1	1	none	1	1	scaffold_235	+	4514	6162
129242	129414	carbohydrate esterase	TMHs	7.691	8.177	6.384	7.817	4.507	1.063 up	1.06319	0.779	1.204 down	0.830061	0.134	1.016 up	1.01638	0.913	1.706 down	0.58601	0.0344	scaffold_123	-	38529	42413	9985	hydrolase activity	IPR006680	Amidohydrolase 1	HMMPfam	PF01979	Amidohydro_1	1	138,	475,	0.0091
24325	24497	Carbonic anhydrase		176.112	179.028	153.431	184.96	189.957	1.016 up	1.01656	0.992	1.147 down	0.871213	0.481	1.050 up	1.05024	0.824	1.078 up	1.07861	0.828	scaffold_70	+	67064	67782	2531	carbonate dehydratase activity	IPR001765	Carbonic anhydrase	HMMPfam	PF00484	Pro_CA	1	25,	169,	5.3e-11
99101	99273	carboxylesterase	SS	15.161	24.622	19.654	21.192	13.459	1.624 up	1.62404	0.11	1.296 up	1.29635	0.229	1.397 up	1.3978	0.118	1.126 down	0.887738	0.847	scaffold_7	-	72840	75527	2533	carboxylesterase activity	IPR002018	Carboxylesterase, type B	HMMPfam	PF00135	COesterase	1	6,	544,	2.6e-89	3.1.1.1	Carboxylesterase.	A carboxylic ester + H(2)O = an alcohol + a carboxylic anion.	\N	\N	\N	\N	5.2243	0	0	0.75111
74148	74320	Carboxylesterase	SS	8.58	11.194	9.562	10.993	44.045	1.304 up	1.30466	0.212	1.114 up	1.11445	0.481	1.281 up	1.28124	0.0703	5.133 up	5.13345	0.103	scaffold_104	+	619	2657	2438	acetylcholinesterase activity	IPR002018	Carboxylesterase, type B	HMMPfam	PF00135	COesterase	1	1,	525,	2.1e-73	3.1.1.7	Acetylcholinesterase.	Acetylcholine + H(2)O = choline + acetate.	\N	Glycerolipid metabolism	Metabolism of Complex Lipids	METABOLIC
66574	66746	Carboxylesterase	SS	21.61	27.857	19.426	18.57	34.264	1.289 up	1.28908	0.596	1.112 down	0.898936	0.836	1.163 down	0.859324	0.733	1.585 up	1.58556	0.414	scaffold_23	-	157864	159893	2533	carboxylesterase activity	IPR002018	Carboxylesterase, type B	HMMPfam	PF00135	COesterase	1	1,	512,	2.7e-91	3.1.1.1	Carboxylesterase.	A carboxylic ester + H(2)O = an alcohol + a carboxylic anion.	\N	\N	\N	\N	13.061	11.131	1.6207	8.2622
77748	77920	Carboxypeptidase		17.534	9.75	7.989	8.005	9.997	1.798 down	0.556063	0.111	2.194 down	0.455629	0.0483	2.190 down	0.456542	0.0307	1.753 down	0.570149	0.176	scaffold_184	-	40041	42254	2623	serine carboxypeptidase activity	IPR001563	Peptidase S10, serine carboxypeptidase	BlastProDom	PD001189	Q7S216_NEUCR_Q7S216;	2	57,318,	195,460,	8e-37,0.0009	3.4.16.6	Carboxypeptidase D.	Preferential release of a C-terminal arginine or lysine residue.	\N	\N	\N	\N
69040	69212	Carboxypeptidase	SS, TMH	11.654	13.001	17.957	16.513	16.717	1.115 up	1.11558	0.5	1.540 up	1.54084	0.0561	1.416 up	1.41694	0.105	1.434 up	1.43444	0.171	scaffold_40	+	73966	77264	2623	serine carboxypeptidase activity	IPR001563	Peptidase S10, serine carboxypeptidase	BlastProDom	PD001189	Q871G2_NEUCR_Q871G2;	2	109,432,	246,565,	1e-25,1e-06	3.4.16.-	Serine-type carboxypeptidases.	\N	\N	\N	\N	\N
126931	127103	Carboxypeptidase Y	SS	18.213	15.998	18.254	20.623	14.4	1.138 down	0.878384	0.533	1.002 up	1.00225	1	1.132 up	1.13232	0.434	1.264 down	0.790644	0.223	scaffold_40	-	171784	173893	2623	serine carboxypeptidase activity	IPR001563	Peptidase S10, serine carboxypeptidase	BlastProDom	PD001189	Q6CGJ3_EEEEE_Q6CGJ3;	1	78,	491,	4e-88	3.4.16.-	Serine-type carboxypeptidases.	\N	\N	\N	\N	\N
74623	74795	Carotenoid ester lipase	SS	17.338	178.49	40.166	97.688	52.095	10.294 up	10.2947	0.0461	2.316 up	2.31665	0.211	5.634 up	5.63433	0.0333	3.004 up	3.00467	0.154	scaffold_113	+	78035	84679	2533	carboxylesterase activity	IPR002018	Carboxylesterase, type B	HMMPfam	PF00135	COesterase	1	1,	543,	2e-35	3.1.1.1	Carboxylesterase.	A carboxylic ester + H(2)O = an alcohol + a carboxylic anion.	\N	\N	\N	\N	0	1.4842	0	2.2533
71282	71454	casein kinase		0.005	0.005	0.005	0.005	0.005	none	1	1	none	1	1	none	1	1	none	1	1	scaffold_62	+	117041	118148	3043	protein kinase activity	IPR000719	Protein kinase, core	BlastProDom	PD000001	Q9ZUP4_ARATH_Q9ZUP4;	1	30,	237,	3e-49	2.7.1.-	Phosphotransferases with an alcohol group as acceptor.	\N	\N	Sphingoglycolipid metabolism	Metabolism of Complex Lipids	METABOLIC
83711	83883	Catalase		108.892	101.514	106.584	104.952	89.531	1.072 down	0.932245	0.948	1.021 down	0.978805	1	1.037 down	0.963817	0.982	1.216 down	0.8222	0.913	scaffold_10	-	123772	125895	2536	catalase activity	IPR002226	Catalase	BlastProDom	PD000510	Q9C1M8_PLESA_Q9C1M8;	1	14,	487,	0	1.11.1.6	Catalase.	2 H(2)O(2) = O(2) + 2 H(2)O.	Heme; Manganese.	Tryptophan metabolism	Amino Acid Metabolism	METABOLIC
95856	96028	CBD9/Cytochrome B561		26.811	25.704	36.169	28.077	19.512	1.043 down	0.958711	0.918	1.349 up	1.34904	0.267	1.047 up	1.04722	0.892	1.374 down	0.727761	0.223	scaffold_228	+	24806	26227	2290	catalytic activity	IPR006593	Cytochrome b561 / ferric reductase transmembrane	HMMSmart	SM00665	no description	1	162,	291,	1.6e-09
30921	31093	CBM1	SS, CBM1	2505.14	3448.88	4433.73	3716.99	1103.82	1.376 up	1.37672	0.418	1.769 up	1.76986	0.168	1.483 up	1.48375	0.27	2.269 down	0.440622	0.298	scaffold_106	-	65742	66920	2933	hydrolase activity, hydrolyzing O-glycosyl compounds	IPR000254	Cellulose-binding region, fungal	HMMPfam	PF00734	CBM_1	1	25,	53,	1.1e-11								1.7414	2.9684	3.2415	2.2533
31010	31182	CBM1	SS, CBM1	1587.72	1157.49	1461.2	1286.86	419.536	1.371 down	0.729023	0.629	1.086 down	0.920311	0.938	1.233 down	0.810505	0.76	3.784 down	0.264238	0.23	scaffold_114	+	19952	21598	2933	hydrolase activity, hydrolyzing O-glycosyl compounds	IPR000254	Cellulose-binding region, fungal	HMMPfam	PF00734	CBM_1	1	297,	326,	1.6e-11								17.414	45.267	27.552	72.858
328228	328400	CBM1		2.133	2.907	2.128	2.066	1.249	1.363 up	1.36287	0.734	1.002 down	0.997656	1	1.032 down	0.968589	1	1.707 down	0.58556	0.43	scaffold_3	+	106858	108480	2933	hydrolase activity, hydrolyzing O-glycosyl compounds	IPR000254	Cellulose-binding region, fungal	HMMPfam	PF00734	CBM_1	1	242,	270,	1.7e-12
125261	125433	CBM12	SS, CBM1	570.307	170.125	122.081	141.445	1184.67	3.352 down	0.298304	0.0555	4.671 down	0.214062	0.0308	4.032 down	0.248016	0.0241	2.077 up	2.07725	0.0605	scaffold_13	-	268729	270565	2933	hydrolase activity, hydrolyzing O-glycosyl compounds	IPR003610	Carbohydrate-binding family V/XII	HMMPfam	PF02839	CBM_5_12	1	2,	36,	0.0022
359855	360027	CBM13		82.246	4.721	3.074	4.726	16.573	17.422 down	0.057401	0.0843	26.751 down	0.0373757	0.0474	17.402 down	0.0574618	0.0437	4.962 down	0.201505	0.329	scaffold_366	+	8914	9733			IPR000772	Ricin B lectin	HMMPfam	PF00652	Ricin_B_lectin	1	6,	51,	6.9e-08
113984	114156	CBM13		33.541	20.765	22.823	23.181	38.451	1.615 down	0.619093	0.293	1.469 down	0.680451	0.308	1.446 down	0.691124	0.306	1.146 up	1.14639	0.898	scaffold_4	-	347025	347846			IPR000772	Ricin B lectin	HMMPfam	PF00652	Ricin_B_lectin	1	97,	144,	0.00012
371589	371761	CBM13		10.024	7.808	8.746	8.323	4.48	1.283 down	0.778931	0.339	1.146 down	0.872506	0.215	1.204 down	0.830307	0.163	2.237 down	0.446927	0.0126	scaffold_4	-	344446	345492			IPR000772	Ricin B lectin	HMMPfam	PF00652	Ricin_B_lectin	2	47,110,	101,157,	0.00025,0.0004
359806	359978	CBM13		85.263	49.217	30.706	41.365	43.944	1.732 down	0.577237	0.426	2.776 down	0.360133	0.16	2.061 down	0.485146	0.231	1.940 down	0.515394	0.215	scaffold_366	+	7472	8343			IPR000772	Ricin B lectin	HMMPfam	PF00652	Ricin_B_lectin	1	14,	86,	2.6e-05
48125	48297	CBM13		2.195	1.133	0.859	0.578	0.189	1.936 down	0.516173	0.58	2.554 down	0.391344	0.256	3.795 down	0.263326	0.213	11.590 down	0.0861048	0.336	scaffold_351	+	11530	11738			IPR008997	Ricin B-related lectin	superfamily	SSF50370	Ricin B-like lectins	1	4,	42,	5.8e-05
10262	10434	CBM13	CBM13	3.312	4.463	2.669	6.64	0.812	1.347 up	1.34752	0.585	1.241 down	0.805857	0.791	2.004 up	2.00483	0.186	4.076 down	0.245169	0.135	scaffold_4	-	341320	342186			IPR008997	Ricin B-related lectin	superfamily	SSF50370	Ricin B-like lectins	1	20,	166,	8.5e-16								1.7414	3.7104	0	0
359798	359970	CBM13		9.527	8.721	8.215	8.386	4.777	1.092 down	0.915398	0.801	1.159 down	0.862286	0.628	1.136 down	0.880235	0.661	1.994 down	0.501417	0.291	scaffold_366	+	4982	6155			IPR008997	Ricin B-related lectin	superfamily	SSF50370	Ricin B-like lectins	1	6,	142,	2.9e-20
126448	126620	CBM21		64.61	53.062	58.583	48.091	42.145	1.217 down	0.821266	0.429	1.102 down	0.906717	0.562	1.343 down	0.744328	0.156	1.533 down	0.652298	0.0316	scaffold_31	+	160733	164189	3087	phosphoprotein phosphatase activity	IPR005036	Putative phosphatase regulatory subunit	HMMPfam	PF03370	CBM_21	1	293,	402,	6e-20	3.1.3.16	Serine/threonine specific protein phosphatase.	A phosphoprotein + H(2)O = a protein + phosphate.	\N	\N	\N	\N
309327	309499	CBM21 domain containing protein	CBM21	3.962	6.19	9.767	6.459	4.164	1.562 up	1.56234	0.333	2.464 up	2.46517	0.0927	1.629 up	1.63024	0.257	1.050 up	1.05098	0.962	scaffold_263	-	15	1804	2802	histone acetyltransferase activity	IPR005036	Putative phosphatase regulatory subunit	HMMPfam	PF03370	CBM_21	1	310,	452,	1e-05	2.3.1.48	Histone acetyltransferase.	Acetyl-CoA + histone = CoA + acetyl-histone.	\N	\N	\N	\N
126003	126175	CBM48		155.368	139.344	166.266	109.13	154.967	1.114 down	0.896864	0.702	1.070 up	1.07014	0.823	1.423 down	0.702397	0.16	1.002 down	0.997419	1	scaffold_24	+	136152	138149			IPR014756	Immunoglobulin E-set	superfamily	SSF81296	E set domains	1	16,	69,	0.0022
116815	116987	CBM48		51.352	57.033	68.167	49.419	40.397	1.110 up	1.11063	0.733	1.327 up	1.32745	0.26	1.039 down	0.962358	0.896	1.271 down	0.786668	0.238	scaffold_35	+	101745	104013			IPR006828	5-AMP-activated protein kinase, beta subunit, complex-interacting region	HMMPfam	PF04739	AMPKBI	1	454,	526,	2.8e-07
128251	128423	CBM50		24.76	27.724	27.886	23.563	19.535	1.119 up	1.11971	0.602	1.126 up	1.12625	0.554	1.050 down	0.951656	0.827	1.267 down	0.788974	0.375	scaffold_79	+	107102	108640	10166	cell wall catabolic process	IPR002482	Peptidoglycan-binding LysM	HMMPfam	PF01476	LysM	1	164,	207,	1.9e-07
111169	111341	CBM50		66.974	58.853	54.518	71.358	51.164	1.137 down	0.878744	0.7	1.228 down	0.814017	0.455	1.065 up	1.06546	0.837	1.308 down	0.763938	0.263	scaffold_191	-	35709	36700	10166	cell wall catabolic process	IPR002482	Peptidoglycan-binding LysM	HMMPfam	PF01476	LysM	1	146,	189,	1.2e-13
99876	100048	CDH	SS	873.989	1338.78	2051.96	1502.7	683.339	1.531 up	1.5318	0.514	2.347 up	2.34781	0.196	1.719 up	1.71936	0.333	1.278 down	0.781862	0.716	scaffold_10	+	139112	142377	9821	oxidoreductase activity, acting on CH-OH group of donors	IPR001100	Pyridine nucleotide-disulphide oxidoreductase, class I	FPrintScan	PR00411	PNDRDTASEI	2	236,677,	258,692,	5.4e-06,5.4e-06	1.1.99.1	Choline dehydrogenase.	Choline + acceptor = betaine aldehyde + reduced acceptor.	PQQ.	Glycine, serine and threonine metabolism	Amino Acid Metabolism	METABOLIC	10.449	19.294	3.2415	14.271
121418	121590	CE1		0.812	0.056	0.017	0.022	0.082	14.528 down	0.0689655	0.279	48.358 down	0.020936	0.12	37.284 down	0.0270936	0.168	9.847 down	0.100985	0.247	scaffold_170	-	32738	33154
27357	27529	CE1		79.312	72.277	69.283	92.789	84.339	1.097 down	0.9113	0.702	1.144 down	0.87355	0.465	1.169 up	1.16992	0.36	1.063 up	1.06338	0.874	scaffold_2	+	386110	387381	2533	carboxylesterase activity	IPR000801	Putative esterase	HMMPfam	PF00756	Esterase	1	15,	285,	1.1e-43	3.1.1.1	Carboxylesterase.	A carboxylic ester + H(2)O = an alcohol + a carboxylic anion.	\N	\N	\N	\N
31576	31748	CE10 candidate		43.818	16.907	17.923	11.057	14.462	2.591 down	0.385846	0.0641	2.444 down	0.409033	0.0696	3.963 down	0.252339	0.0215	3.029 down	0.330047	0.0632	scaffold_155	+	6018	7293	5830	metabolic process	IPR013094	Alpha/beta hydrolase fold-3	HMMPfam	PF07859	Abhydrolase_3	1	93,	309,	1.5e-73	3.1.1.-	Carboxylic ester hydrolases.	\N	\N	2,4-Dichlorobenzoate degradation	Biodegradation of Xenobiotics	METABOLIC
100056	100228	CE12		2.507	2.503	1.936	2.241	4.484	1.001 down	0.998404	1	1.295 down	0.772238	0.514	1.118 down	0.893897	0.737	1.788 up	1.78859	0.715	scaffold_11	+	69298	70699	4758	lipid metabolic process	IPR001087	Lipase, GDSL	HMMPfam	PF00657	Lipase_GDSL	1	29,	228,	1.6e-07
124063	124235	CE15		4.643	1.88	1.05	1.123	0.67	2.470 down	0.404911	0.17	4.422 down	0.226147	0.0597	4.134 down	0.241869	0.0935	6.933 down	0.144303	0.0539	scaffold_2	+	302672	303900
129085	129257	CE16		8.576	4.507	5.452	5.744	6.334	1.902 down	0.525536	0.218	1.573 down	0.635728	0.442	1.493 down	0.669776	0.309	1.354 down	0.738573	0.498	scaffold_116	+	7019	8181	4758	lipid metabolic process	IPR001087	Lipase, GDSL	HMMPfam	PF00657	Lipase_GDSL	1	29,	297,	1.6e-05
73119	73291	CE16		1.32	0.141	0.243	0.421	0.099	9.371 down	0.106818	0.488	5.432 down	0.184091	0.608	3.131 down	0.318939	0.289	13.292 down	0.075	0.227	scaffold_87	-	23174	23512
126281	126453	CE16		48.075	51.162	50.164	54.93	38.376	1.064 up	1.06421	0.807	1.043 up	1.04345	0.843	1.142 up	1.14259	0.346	1.252 down	0.798253	0.251	scaffold_28	+	166587	167712	4758	lipid metabolic process	IPR001087	Lipase, GDSL	HMMPfam	PF00657	Lipase_GDSL	1	19,	265,	3.6e-05
74806	74978	CE16		5.781	5.282	4.444	6.077	7.078	1.094 down	0.913683	0.897	1.300 down	0.768725	0.596	1.051 up	1.0512	0.952	1.224 up	1.22436	0.57	scaffold_116	+	8667	12317			IPR013830	Esterase, SGNH hydrolase-type	superfamily	SSF52266	SGNH hydrolase	1	19,	298,	2.3e-11
31409	31581	CE16		62.916	62.268	57.031	60.389	48.296	1.010 down	0.989701	1	1.103 down	0.906463	0.744	1.041 down	0.959835	0.905	1.302 down	0.767627	0.239	scaffold_141	+	47426	49138			IPR013830	Esterase, SGNH hydrolase-type	superfamily	SSF52266	SGNH hydrolase	1	25,	148,	2.2e-06
103464	103636	CE16	SS, CBM1	730.167	854.75	740.501	800.294	270.403	1.170 up	1.17062	0.818	1.014 up	1.01415	1	1.096 up	1.09604	0.896	2.700 down	0.37033	0.327	scaffold_34	-	73785	75487	2933	hydrolase activity, hydrolyzing O-glycosyl compounds	IPR000254	Cellulose-binding region, fungal	BlastProDom	PD001821	O74169_ASPAC_O74169;	1	27,	54,	3e-08								2.6122	5.1946	0	6.76
18836	19008	CE16 Cellulose-binding		426.982	742.161	427.465	731.148	700.148	1.738 up	1.73816	0.0722	1.001 up	1.00113	1	1.712 up	1.71236	0.0215	1.639 up	1.63976	0.137	scaffold_38	-	53958	55421	4758	lipid metabolic process	IPR001087	Lipase, GDSL	HMMPfam	PF00657	Lipase_GDSL	1	30,	301,	1.5e-05								6.0951	0.74209	0	0.75111
101026	101198	CE4		21.918	26.005	28.212	34.952	51.505	1.186 up	1.18647	0.62	1.287 up	1.28716	0.414	1.594 up	1.59467	0.159	2.349 up	2.3499	0.133	scaffold_16	-	194619	196497	4143	carbohydrate metabolic process	IPR002509	Polysaccharide deacetylase	HMMPfam	PF01522	Polysacc_deac_1	1	165,	279,	2.9e-23
109473	109645	CE4 Carbohydrate esterase	SS	237.151	255.866	294.767	231.918	271.359	1.078 up	1.07892	0.66	1.242 up	1.24295	0.0256	1.022 down	0.977934	0.573	1.144 up	1.14425	0.459	scaffold_134	+	69262	71172	4143	carbohydrate metabolic process	IPR002509	Polysaccharide deacetylase	HMMPfam	PF01522	Polysacc_deac_1	1	182,	304,	1.6e-45
113023	113195	CE4 Polysaccharide deacetylase	SS, TMH	123.17	157.427	177.501	176.413	132.013	1.278 up	1.27813	0.267	1.441 up	1.44111	0.0349	1.432 up	1.43227	0.0102	1.071 up	1.0718	0.281	scaffold_343	+	8690	10768	4143	carbohydrate metabolic process	IPR002509	Polysaccharide deacetylase	HMMPfam	PF01522	Polysacc_deac_1	1	206,	328,	8.3e-48								2.6122	2.2263	0	2.2533
76279	76451	CE8		7.011	7.747	6.944	6.989	5.073	1.104 up	1.10498	0.345	1.009 down	0.990444	0.982	1.003 down	0.996862	1	1.382 down	0.723577	0.685	scaffold_144	-	61156	62684	3824	cell wall	IPR000070	Pectinesterase, catalytic	HMMPfam	PF01095	Pectinesterase	1	43,	375,	2.2e-15
123681	123853	CE8 fragment	SS	58.508	113.02	192.396	157.608	427.972	1.931 up	1.9317	0.41	3.288 up	3.28837	0.132	2.693 up	2.69379	0.291	7.314 up	7.31476	0.101	scaffold_512	+	1523	1760			IPR011050	Pectin lyase fold/virulence factor	superfamily	SSF51126	Pectin lyase-like	1	21,	79,	9e-12								9.5779	1.4842	0	3.0044
487938	488110	CE8 Pectinesterase	SS	43.357	43.179	61.227	62.156	53.442	1.004 down	0.995895	1	1.412 up	1.41216	0.45	1.433 up	1.43359	0.332	1.232 up	1.2326	0.763	scaffold_99	-	61601	63250	3824	cell wall	IPR000070	Pectinesterase, catalytic	HMMPfam	PF01095	Pectinesterase	1	28,	327,	2.8e-21								9.5779	0	0	0.75111
30798	30970	CE8 Pectinesterase	SS	27.845	28.653	25.209	23.83	20.129	1.029 up	1.02902	1	1.104 down	0.905333	0.955	1.168 down	0.855809	0.892	1.383 down	0.722895	0.799	scaffold_99	-	59385	61035	3824	cell wall	IPR000070	Pectinesterase, catalytic	HMMPfam	PF01095	Pectinesterase	1	28,	326,	6.1e-18								7.8365	1.4842	0	0.75111
104016	104188	CE9		16.425	13.818	13.671	14.528	13.684	1.188 down	0.841279	0.694	1.201 down	0.832329	0.645	1.130 down	0.884505	0.762	1.200 down	0.83312	0.639	scaffold_39	+	87174	89403	4212	N-acetylglucosamine metabolic process	IPR011550	Amidohydrolase-like	BlastProDom	PD001248	O57772_PYRHO_O57772;	1	368,	405,	0.004	3.5.1.25	N-acetylglucosamine-6-phosphate deacetylase.	N-acetyl-D-glucosamine 6-phosphate + H(2)O = D-glucosamine 6-phosphate + acetate.	\N	Aminosugars metabolism	Metabolism of Complex Carbohydrates	METABOLIC
28813	28985	Cell adhesion protein byn-1		36.223	42.235	41.381	33.96	18.633	1.165 up	1.16597	0.412	1.142 up	1.1424	0.297	1.066 down	0.937526	0.616	1.944 down	0.514397	0.0215	scaffold_24	+	117171	119047			IPR007955	Bystin	HMMPfam	PF05291	Bystin	1	135,	460,	2.3e-137
112861	113033	Cell division control protein 11		10.684	10.693	10.893	8.58	6.957	1.000 up	1.00084	1	1.019 up	1.01956	0.922	1.245 down	0.80307	0.0789	1.535 down	0.651161	0.0102	scaffold_316	-	7524	11794	3727	protein binding	IPR001611	Leucine-rich repeat	FPrintScan	PR00019	LEURICHRPT	2	982,1047,	995,1060,	0.0019,0.0019
102054	102226	cell division control protein 21		26.329	28.207	28.72	26.489	16.872	1.071 up	1.07133	0.718	1.090 up	1.09081	0.575	1.006 up	1.00608	1	1.560 down	0.640814	0.0637	scaffold_23	-	174646	178093	2176	DNA binding	IPR001208	MCM	BlastProDom	PD001041	Q6FN63_EEEEE_Q6FN63;	1	486,	542,	4e-13	3.6.1.3	Adenosinetriphosphatase.	ATP + H(2)O = ADP + phosphate.	\N	Purine metabolism	Nucleotide Metabolism	METABOLIC
86099	86271	Cell division cycle related protein		24.326	25.493	20.669	23.704	15.94	1.047 up	1.04797	0.724	1.176 down	0.849667	0.254	1.026 down	0.974431	0.864	1.526 down	0.655266	0.0292	scaffold_24	-	210781	213410	2176	DNA binding	IPR002110	Ankyrin	FPrintScan	PR01415	ANKYRIN	2	279,291,	291,303,	0.029,0.029
99489	99661	chaperone-containing T-complex		107.077	98.382	112.809	109.486	167.192	1.088 down	0.918797	0.535	1.053 up	1.05353	0.668	1.022 up	1.0225	0.811	1.561 up	1.56142	0.0417	scaffold_8	-	345781	347895	3727	protein binding	IPR001844	Chaperonin Cpn60	FPrintScan	PR00298	CHAPERONIN60	3	35,87,410,	61,114,431,	1.2e-12,1.2e-12,1.2e-12
89665	89837	Chitin synthase export chaperone	TMHs	198.896	189.548	162.027	196.029	198.715	1.049 down	0.953001	0.733	1.227 down	0.814632	0.13	1.014 down	0.985585	0.945	1.000 down	0.99909	1	scaffold_62	-	6471	8031
26011	26183	Chitin synthase regulatory factor		34.739	35.73	42.339	35.289	37.62	1.028 up	1.02853	0.609	1.218 up	1.21877	0.0809	1.015 up	1.01583	0.934	1.082 up	1.08293	0.374	scaffold_168	+	43162	44449	2635	cysteine-type endopeptidase activity	IPR006597	Sel1-like	HMMPfam	PF08238	Sel1	7	114,151,187,227,265,302,340,	150,186,223,264,301,339,375,	3.1e-06,1.1e-05,3e-05,0.043,2.8e-08,9.3e-05,1.2e-08
17696	17868	Chitinase	SS	149.791	474.441	151.36	380.04	229.325	3.167 up	3.16735	0.161	1.010 up	1.01047	1	2.537 up	2.53714	0.172	1.530 up	1.53097	0.4	scaffold_3	-	214181	215425																			2.6122	4.4525	0	3.7555
28695	28867	cholinephosphate cytidylyltransferase		64.42	63.432	74.985	73.233	55.234	1.015 down	0.984663	0.959	1.164 up	1.164	0.0764	1.136 up	1.13681	0.131	1.166 down	0.857405	0.402	scaffold_22	-	73802	74957	6667	biosynthetic process	IPR004820	Cytidylyltransferase	HMMPfam	PF01467	CTP_transf_2	1	91,	214,	1.2e-11	2.7.7.14	Ethanolamine-phosphate cytidylyltransferase.	CTP + ethanolamine phosphate = diphosphate + CDP-ethanolamine.	\N	Glycerolipid metabolism	Metabolism of Complex Lipids	METABOLIC
30583	30755	Chorismate mutase		29.921	16.269	11.497	19.192	15.985	1.839 down	0.543732	0.111	2.602 down	0.384245	0.0505	1.559 down	0.641422	0.153	1.871 down	0.53424	0.0395	scaffold_86	-	61916	63030	3152	thiosulfate sulfurtransferase activity	IPR002701	Chorismate mutase	HMMPfam	PF01817	CM_2	1	21,	91,	1.8e-05	5.4.99.5	Chorismate mutase.	Chorismate = prephenate.	\N	Phenylalanine, tyrosine and tryptophan biosynthesis	Amino Acid Metabolism	METABOLIC
467034	467206	Chorismate mutase	SS, TMH	13.793	12.745	11.27	13.421	9.876	1.082 down	0.924019	0.612	1.223 down	0.817081	0.309	1.027 down	0.97303	0.826	1.396 down	0.716015	0.0523	scaffold_85	+	104636	106214	2545	chorismate mutase activity	IPR008238	Chorismate mutase of the AroQ class, eukaryotic type	ProfileScan	PS51169	CHORISMATE_MUT_3	1	26,	279,	25.23	5.4.99.5	Chorismate mutase.	Chorismate = prephenate.	\N	Phenylalanine, tyrosine and tryptophan biosynthesis	Amino Acid Metabolism	METABOLIC
75956	76128	Chorismate synthase		93.902	60.029	59.363	54.104	76.377	1.564 down	0.639273	0.0656	1.581 down	0.63218	0.0317	1.735 down	0.576175	0.0143	1.229 down	0.813369	0.348	scaffold_137	-	8339	9841	2546	chorismate synthase activity	IPR000453	Chorismate synthase	BlastProDom	PD002941	AROC_SCHPO_O74413;	1	38,	377,	3e-124
70734	70906	Citrate synthase	SKL	22.453	39.765	35.006	49.442	50.022	1.771 up	1.77103	0.0461	1.559 up	1.55908	0.0291	2.202 up	2.20202	0.00864	2.227 up	2.22785	0.0189	scaffold_56	+	24795	27736	19400	cellular carbohydrate metabolic process	IPR002020	Citrate synthase-like	FPrintScan	PR00143	CITRTSNTHASE	5	199,253,275,328,412,	212,268,303,348,426,	6.1e-36,6.1e-36,6.1e-36,6.1e-36,6.1e-36	2.3.3.1	Citrate (si)-synthase.	\N	Citrate + CoA = acetyl-CoA + H(2)O + oxaloacetate.	\N	\N	\N
126205	126377	citrate synthase	mito	108.719	195.442	140.797	235.755	242	1.797 up	1.79768	0.134	1.295 up	1.29505	0.458	2.168 up	2.16848	0.0565	2.225 up	2.22592	0.0615	scaffold_27	+	154847	157145	19400	cellular carbohydrate metabolic process	IPR002020	Citrate synthase-like	FPrintScan	PR00143	CITRTSNTHASE	6	202,252,275,335,398,419,	215,267,303,355,414,433,	6.3e-48,6.3e-48,6.3e-48,6.3e-48,6.3e-48,6.3e-48	2.3.3.1	Citrate (si)-synthase.	\N	Citrate + CoA = acetyl-CoA + H(2)O + oxaloacetate.	\N	\N	\N
100215	100387	citrate synthase	mito	239.882	287.101	297.046	272.375	249.707	1.196 up	1.19684	0.166	1.238 up	1.2383	0.0654	1.135 up	1.13545	0.197	1.040 up	1.04096	0.884	scaffold_12	+	15136	17154	19400	cellular carbohydrate metabolic process	IPR002020	Citrate synthase-like	FPrintScan	PR00143	CITRTSNTHASE	6	205,254,277,337,398,419,	218,269,305,357,414,433,	2e-50,2e-50,2e-50,2e-50,2e-50,2e-50	2.3.3.1	Citrate (si)-synthase.	\N	Citrate + CoA = acetyl-CoA + H(2)O + oxaloacetate.	\N	\N	\N
97024	97196	Class E Vacuolar protein-sorting machinery protein		17.998	23.796	19.79	17.259	9.951	1.322 up	1.32215	0.175	1.099 up	1.09957	0.485	1.042 down	0.95894	0.738	1.808 down	0.552895	0.0325	scaffold_361	+	10142	10986	4994	intracellular protein transport	IPR002014	VHS	BlastProDom	PD003686	Q6C2N2_EEEEE_Q6C2N2;	1	8,	142,	2e-31
459549	459721	Clitocypin cysteine proteinase inhibitor		10.278	1.031	1.14	1.522	2.78	9.967 down	0.100311	0.117	9.011 down	0.110917	0.0795	6.750 down	0.148083	0.0881	3.697 down	0.270481	0.172	scaffold_80	-	71731	72709
35936	36108	Clitocypin cysteine proteinase inhibitor		4.989	4.629	5.539	5.015	5.686	1.077 down	0.927841	0.779	1.110 up	1.11024	0.68	1.005 up	1.00521	1	1.139 up	1.13971	0.936	scaffold_80	-	82059	82842
19686	19858	Clitocypin cysteine proteinase inhibitor		43.668	39.358	35.465	84.304	175.855	1.109 down	0.901301	0.981	1.231 down	0.812151	0.904	1.930 up	1.93057	0.586	4.027 up	4.02709	0.237	scaffold_104	+	80945	81649
116158	116330	Cofilin		1035.32	778.96	709.556	820.173	1120.47	1.329 down	0.752383	0.126	1.459 down	0.685347	0.0622	1.262 down	0.79219	0.0501	1.082 up	1.08224	0.286	scaffold_26	+	93965	94501	2246	actin binding	IPR002108	Actin-binding, cofilin/tropomyosin type	HMMPfam	PF00241	Cofilin_ADF	1	10,	134,	1.5e-36
29387	29559	Condensin complex		34.164	40.574	35.024	36.081	16.328	1.187 up	1.18762	0.522	1.025 up	1.02517	0.958	1.056 up	1.05611	0.827	2.092 down	0.47793	0.0225	scaffold_37	+	116787	119966	273	mitotic cell cycle	IPR008418	Barren	HMMPfam	PF05786	Barren	1	46,	818,	1.8e-14
118353	118525	Copper radical oxidase	SS	1.867	1.151	2.684	0.163	0.128	1.622 down	0.616497	0.613	1.437 up	1.4376	0.523	11.477 down	0.0873058	0.397	14.595 down	0.0685592	0.271	scaffold_65	-	126629	126950
453167	453339	Copper radical oxidase cro1-like		10.596	11.265	8.083	9.091	7.513	1.063 up	1.06314	0.762	1.310 down	0.762835	0.281	1.165 down	0.857965	0.5	1.410 down	0.709041	0.214	scaffold_79	-	24216	26908			IPR009880	Glyoxal oxidase, N-terminal	HMMPfam	PF07250	Glyoxal_oxid_N	1	56,	302,	2.5e-30
513029	513201	Copper radical oxidase cro5-like	SS	9.926	4.585	5.47	5.282	3.345	2.164 down	0.461918	0.446	1.814 down	0.551078	0.51	1.879 down	0.532138	0.463	2.967 down	0.336994	0.208	scaffold_65	-	107892	112595			IPR002889	Carbohydrate-binding WSC	HMMPfam	PF01822	WSC	4	46,157,278,390,	128,236,358,472,	2.6e-24,3.5e-23,1.4e-22,2.6e-24
327975	328147	Copper radical oxidase Cro6-like		13.906	15.382	16.595	14.506	7.139	1.106 up	1.10614	0.697	1.193 up	1.19337	0.463	1.043 up	1.04315	0.878	1.947 down	0.513376	0.0306	scaffold_3	-	77544	80926			IPR009880	Glyoxal oxidase, N-terminal	HMMPfam	PF07250	Glyoxal_oxid_N	1	296,	548,	5.3e-48
380490	380662	copper radical oxidase Glox		11.689	11.619	14.805	12.405	7.617	1.006 down	0.994011	1	1.266 up	1.26658	0.351	1.061 up	1.06125	0.819	1.534 down	0.651638	0.229	scaffold_43	-	65759	68018			IPR009880	Glyoxal oxidase, N-terminal	HMMPfam	PF07250	Glyoxal_oxid_N	1	40,	282,	1.6e-135
19348	19520	Copper radical oxidasecro2-like	SS	74.313	73.069	73.619	68.563	77.27	1.017 down	0.98326	0.962	1.009 down	0.990661	0.989	1.083 down	0.922625	0.5	1.039 up	1.03979	0.816	scaffold_72	-	14332	16862			IPR009880	Glyoxal oxidase, N-terminal	HMMPfam	PF07250	Glyoxal_oxid_N	1	41,	313,	4.7e-16								20.897	17.068	0	12.769
128606	128778	Copper radical oxidasevcro2-like	SS	399.023	218.825	216.958	183.168	264.53	1.823 down	0.548402	0.092	1.839 down	0.543723	0.0442	2.178 down	0.459041	0.0187	1.508 down	0.662944	0.0784	scaffold_94	+	59684	62642			IPR009880	Glyoxal oxidase, N-terminal	HMMPfam	PF07250	Glyoxal_oxid_N	1	41,	313,	9.1e-16								23.51	26.715	11.345	36.053
37430	37602	copper transporting ATPase	TMHs	5.209	5.432	5.985	4.584	3.798	1.042 up	1.04281	0.858	1.148 up	1.14897	0.346	1.136 down	0.880015	0.389	1.371 down	0.729123	0.617	scaffold_179	-	9554	13125	3736	ATP binding	IPR001757	ATPase, P-type, K/Mg/Cd/Cu/Zn/Na/Ca/Na/H-transporter	FPrintScan	PR00119	CATATPASE	5	531,690,814,836,891,	545,704,825,846,910,	6.9e-19,6.9e-19,6.9e-19,6.9e-19,6.9e-19	3.6.3.4	Copper-exporting ATPase.	ATP + H(2)O + Cu(2+)(In) = ADP + phosphate + Cu(2+)(Out).	Magnesium.	\N	\N	\N
108363	108535	Coumarate-CoA ligase		16.126	26.287	24.046	37.156	35.31	1.630 up	1.6301	0.0767	1.491 up	1.49113	0.108	2.304 up	2.30411	0.0164	2.189 up	2.18963	0.0297	scaffold_108	+	44434	46857	2290	catalytic activity	IPR000873	AMP-dependent synthetase and ligase	FPrintScan	PR00154	AMPBINDING	2	190,202,	201,210,	0.33,0.33	6.2.1.12	4-coumarate--CoA ligase.	ATP + 4-coumarate + CoA = AMP + diphosphate + 4-coumaroyl-CoA.	\N	Flavonoids, stilbene and lignin biosynthesis	Biosynthesis of Secondary Metabolites	METABOLIC
20055	20227	CRAL-TRIO protein		14.683	100.77	108.833	103.805	47.68	6.863 up	6.86304	0.0178	7.412 up	7.41218	0.0096	7.069 up	7.06974	0.0079	3.247 up	3.24729	0.00704	scaffold_147	+	27975	29558	3091	protein tyrosine phosphatase activity	IPR001251	Cellular retinaldehyde-binding/triple function, C-terminal	HMMPfam	PF00650	CRAL_TRIO	1	109,	248,	1.3e-23	3.1.3.48	Protein-tyrosine-phosphatase.	Protein tyrosine phosphate + H(2)O = protein tyrosine + phosphate.	\N	\N	\N	\N
19611	19783	crotonase, core		51.87	103.726	103.336	154.92	165.702	1.999 up	1.99973	0.0632	1.992 up	1.99221	0.0362	2.986 up	2.9867	0.0116	3.194 up	3.19456	0.0108	scaffold_97	+	34817	36075	2290	catalytic activity	IPR001753	Crotonase, core	HMMPfam	PF00378	ECH	1	19,	197,	1.9e-29	5.3.3.-	Transposing C==C bonds.	\N	\N	Fluorene degradation	Biodegradation of Xenobiotics	METABOLIC
27759	27931	Crotonase, core		48.726	99.471	110.077	210.717	193.618	2.041 up	2.04144	0.0876	2.259 up	2.2591	0.0428	4.324 up	4.32453	0.0116	3.973 up	3.97361	0.0183	scaffold_7	-	240338	241569	2290	catalytic activity	IPR001753	Crotonase, core	HMMPfam	PF00378	ECH	1	22,	199,	3.9e-44	4.2.1.17	Enoyl-CoA hydratase.	(3S)-3-hydroxyacyl-CoA = trans-2(or 3)-enoyl-CoA + H(2)O.	\N	Fatty acid metabolism	Lipid Metabolism	METABOLIC
129302	129474	Crystal protein	SS, TMH	157.098	438.987	252.693	310.296	183.663	2.794 up	2.79435	0.189	1.608 up	1.60851	0.47	1.975 up	1.97517	0.235	1.169 up	1.1691	0.77	scaffold_126	-	30024	32333	5830	metabolic process	IPR002018	Carboxylesterase, type B	HMMPfam	PF00135	COesterase	1	40,	554,	8e-27	3.1.1.1	Carboxylesterase.	A carboxylic ester + H(2)O = an alcohol + a carboxylic anion.	\N	\N	\N	\N	11.319	5.9367	3.2415	5.2578
74520	74692	Ctr copper transporter	TMHs	17.89	29.32	56.711	67.468	14.336	1.638 up	1.6389	0.308	3.169 up	3.16998	0.0596	3.771 up	3.77127	0.0317	1.247 down	0.801342	0.796	scaffold_110	-	10488	11066	3664	copper ion transmembrane transporter activity	IPR007274	Ctr copper transporter	HMMPfam	PF04145	Ctr	1	1,	156,	5.6e-14
28161	28333	CvHSP30/1	TMHs	17.317	16.703	15.682	17.506	8.446	1.036 down	0.964544	0.93	1.104 down	0.905584	0.638	1.010 up	1.01091	1	2.050 down	0.487729	0.0208	scaffold_12	+	152966	154306	3547	ion channel activity	IPR001425	Rhodopsin, bacterial	FPrintScan	PR00251	BACTRLOPSIN	6	51,92,120,144,185,216,	71,113,139,165,203,234,	5.6e-11,5.6e-11,5.6e-11,5.6e-11,5.6e-11,5.6e-11
27364	27536	cyclin-dependent protein kinase regulator		93.557	87.612	87.336	91.554	80.112	1.067 down	0.936456	0.797	1.071 down	0.933506	0.752	1.021 down	0.978591	0.938	1.167 down	0.856291	0.298	scaffold_2	+	414937	416271			IPR006671	Cyclin, N-terminal	HMMPfam	PF00134	Cyclin_N	1	59,	167,	6.7e-05
94222	94394	cyclo-propane-fatty-acyl-phospholipid synthase (prob)		16.152	23.668	27.096	27.849	30.986	1.465 up	1.46533	0.313	1.677 up	1.67756	0.142	1.724 up	1.72418	0.117	1.918 up	1.9184	0.132	scaffold_157	-	30708	32922	6248	lipid biosynthetic process	IPR003333	Cyclopropane-fatty-acyl-phospholipid synthase	HMMPfam	PF02353	CMAS	1	149,	456,	1.3e-36	2.1.1.79	Cyclopropane-fatty-acyl-phospholipid synthase.	S-adenosyl-L-methionine + phospholipid olefinic fatty acid = S-adenosyl-L-homocysteine + phospholipid cyclopropane fatty acid.	\N	\N	\N	\N
126044	126216	Cyclophilin		3070.87	2524.91	2976.1	2764.65	3088.51	1.216 down	0.822214	0.159	1.031 down	0.969138	0.706	1.110 down	0.900284	0.244	1.005 up	1.00574	1	scaffold_25	-	51493	52185	2233	peptidyl-prolyl cis-trans isomerase activity	IPR002130	Peptidyl-prolyl cis-trans isomerase, cyclophilin-type	FPrintScan	PR00153	CSAPPISMRASE	5	22,51,94,109,122,	37,63,109,121,137,	9.1e-37,9.1e-37,9.1e-37,9.1e-37,9.1e-37	5.2.1.8	Peptidylprolyl isomerase.	Peptidylproline (omega=180) = peptidylproline (omega=0).	\N	\N	\N	\N
30807	30979	Cystathionine beta-synthase		29.665	25.275	38.634	38.616	72.323	1.173 down	0.852014	0.548	1.302 up	1.30234	0.362	1.301 up	1.30174	0.27	2.438 up	2.43799	0.0223	scaffold_100	+	4443	5492			IPR000644	Cystathionine beta-synthase, core	HMMPfam	PF00571	CBS	1	29,	153,	1.6e-10
91504	91676	Cysteine peroxiredoxin		20.403	16.6	16.799	19.339	9.297	1.229 down	0.813606	0.557	1.214 down	0.823359	0.43	1.055 down	0.947851	0.857	2.194 down	0.455668	0.0371	scaffold_93	+	55043	56246	9493	antioxidant activity	IPR000866	Alkyl hydroperoxide reductase/ Thiol specific antioxidant/ Mal allergen	HMMPfam	PF00578	AhpC-TSA	1	8,	150,	1e-39
18505	18677	Cysteine peroxiredoxin		841.718	758.5	868.962	875.197	747.51	1.109 down	0.901133	0.831	1.032 up	1.03237	0.982	1.039 up	1.03977	0.951	1.126 down	0.888077	0.759	scaffold_24	-	167568	168761	9493	antioxidant activity	IPR000866	Alkyl hydroperoxide reductase/ Thiol specific antioxidant/ Mal allergen	HMMPfam	PF00578	AhpC-TSA	1	6,	148,	1.1e-42
19261	19433	Cysteine-rich PDZ-binding protein		132.885	117.941	120.239	136.498	66.423	1.126 down	0.887542	0.554	1.105 down	0.904835	0.525	1.027 up	1.02719	0.886	2.000 down	0.499853	0.0134	scaffold_66	+	112904	113556
128537	128709	Cytochrome b-c1 complex subunit		728.054	709.662	699.976	833.831	839.736	1.025 down	0.974738	0.901	1.040 down	0.961434	0.923	1.145 up	1.14529	0.38	1.153 up	1.1534	0.144	scaffold_91	-	50818	51426	4283	electron transport	IPR003197	Cytochrome bd ubiquinol oxidase, 14 kDa subunit	BlastProDom	PD008153	UCR7_SCHPO_O74533;	1	11,	127,	2e-25	1.10.2.2	Ubiquinol--cytochrome c reductase.	QH(2) + 2 ferricytochrome c = Q + 2 ferrocytochrome c.	\N	Oxidative phosphorylation	Energy Metabolism	METABOLIC
86968	87140	Cytochrome b5	TMHs	400.828	505.897	657.827	722.067	643.393	1.262 up	1.26213	0.316	1.641 up	1.64117	0.0596	1.801 up	1.80144	0.0337	1.605 up	1.60516	0.0252	scaffold_32	+	21489	22518	12251	heme binding	IPR001199	Cytochrome b5	BlastProDom	PD000612	CYB5_MORAP_Q9Y706;	1	4,	90,	3e-23								0	0	0	1.5022
109773	109945	Cytochrome C		1027.82	948.46	1142.08	1099.52	970.783	1.083 down	0.922792	0.617	1.111 up	1.11117	0.46	1.069 up	1.06977	0.656	1.058 down	0.94451	0.747	scaffold_143	+	49895	50695	3721	iron ion binding	IPR002327	Cytochrome c, class IA/ IB	BlastProDom	PD000375	CYC_SCHGR_P00040;	1	46,	90,	2e-16
92830	93002	cytochrome c oxidase		251.494	218.924	276.625	245.052	219.161	1.148 down	0.870494	0.425	1.099 up	1.09993	0.52	1.026 down	0.974385	0.921	1.147 down	0.871436	0.446	scaffold_121	+	74038	74979	2567	cytochrome-c oxidase activity	IPR003204	Cytochrome c oxidase, subunit Va	BlastProDom	PD010646	Q6CJ32_EEEEE_Q6CJ32;	1	39,	126,	5e-21	1.9.3.1	Cytochrome-c oxidase.	4 ferrocytochrome c + O(2) = 4 ferricytochrome c + 2 H(2)O.	Copper.	Oxidative phosphorylation	Energy Metabolism	METABOLIC
87511	87683	Cytochrome C oxidase		560.606	458.362	527.19	509.063	667.703	1.223 down	0.817619	0.425	1.063 down	0.940393	0.814	1.101 down	0.908058	0.673	1.191 up	1.19104	0.464	scaffold_36	-	43314	44374	9321	integral to membrane	IPR004203	Cytochrome c oxidase subunit IV	HMMPfam	PF02936	COX4	1	36,	178,	2.1e-39	1.9.3.1	Cytochrome-c oxidase.	4 ferrocytochrome c + O(2) = 4 ferricytochrome c + 2 H(2)O.	Copper.	Oxidative phosphorylation	Energy Metabolism	METABOLIC
19584	19756	Cytochrome C oxidase		316.885	280.277	319.771	261.803	316.367	1.130 down	0.884475	0.523	1.009 up	1.00911	0.972	1.210 down	0.826177	0.131	1.001 down	0.998365	1	scaffold_95	-	13306	13923	2567	cytochrome-c oxidase activity	IPR002124	Cytochrome c oxidase, subunit Vb	BlastProDom	PD007270	COX4_SCHPO_P79010;	1	56,	136,	2e-20	1.9.3.1	Cytochrome-c oxidase.	4 ferrocytochrome c + O(2) = 4 ferricytochrome c + 2 H(2)O.	Copper.	Oxidative phosphorylation	Energy Metabolism	METABOLIC	0	2.2263	0	2.2533
114891	115063	cytochrome C oxidase subunit	85aa	762.645	681.532	688.053	729.893	514.044	1.119 down	0.893643	0.402	1.108 down	0.902193	0.548	1.044 down	0.957055	0.716	1.483 down	0.674028	0.0158	scaffold_12	-	21582	22116	2567	cytochrome-c oxidase activity	IPR003213	Cytochrome c oxidase, subunit VIb	BlastProDom	PD015172	COXG_SCHPO_O94581;	1	19,	82,	1e-27	1.9.3.1	Cytochrome-c oxidase.	4 ferrocytochrome c + O(2) = 4 ferricytochrome c + 2 H(2)O.	Copper.	Oxidative phosphorylation	Energy Metabolism	METABOLIC	0	2.2263	0	2.2533
412339	412511	Cytochrome c oxidase subunit 1	TMH	1.718	1.037	0.764	1.343	2.893	1.657 down	0.603609	0.816	2.249 down	0.444703	0.642	1.278 down	0.781723	0.911	1.684 up	1.68393	0.708	scaffold_567	+	1	1051	3721	iron ion binding	IPR000883	Cytochrome c oxidase, subunit I	FPrintScan	PR01165	CYCOXIDASEI	6	5,73,97,132,160,210,	26,88,118,150,179,231,	9.2e-76,9.2e-76,9.2e-76,9.2e-76,9.2e-76,9.2e-76	1.9.3.1	Cytochrome-c oxidase.	4 ferrocytochrome c + O(2) = 4 ferricytochrome c + 2 H(2)O.	Copper.	Oxidative phosphorylation	Energy Metabolism	METABOLIC
82811	82983	Cytochrome P450	SS or 5'TMH	62.056	283.505	482.686	547.692	74.353	4.568 up	4.56853	0.0263	7.778 up	7.77823	0.015	8.825 up	8.82577	0.0138	1.198 up	1.19816	0.345	scaffold_6	+	189850	192086	2888	monooxygenase activity	IPR001128	Cytochrome P450	FPrintScan	PR00385	P450	4	342,397,474,483,	359,408,483,494,	2.1e-08,2.1e-08,2.1e-08,2.1e-08
92391	92563	Cytochrome P450		44.166	104.338	148.496	148.402	28.498	2.362 up	2.36241	0.0295	3.362 up	3.36222	0.0123	3.360 up	3.3601	0.00929	1.549 down	0.645247	0.262	scaffold_111	-	81276	83320	2888	monooxygenase activity	IPR001128	Cytochrome P450	FPrintScan	PR00385	P450	4	282,336,415,424,	299,347,424,435,	4.3e-12,4.3e-12,4.3e-12,4.3e-12	1.14.-.-	Acting on paired donors, with incorporation or reduction of	\N	\N	gamma-Hexachlorocyclohexane degradation	Biodegradation of Xenobiotics	METABOLIC
20511	20683	Cytochrome P450		24.606	232.06	167.635	308.419	86.74	9.431 up	9.43103	0.0202	6.812 up	6.81277	0.0219	12.534 up	12.5343	0.00873	3.525 up	3.52516	0.0514	scaffold_257	-	22510	25079	2888	monooxygenase activity	IPR001128	Cytochrome P450	FPrintScan	PR00385	P450	4	323,376,473,482,	340,387,482,493,	8.1e-09,8.1e-09,8.1e-09,8.1e-09	1.14.14.1	Unspecific monooxygenase.	RH + reduced flavoprotein + O(2) = ROH + oxidized flavoprotein + H(2)O.	Heme-thiolate.	Tryptophan metabolism	Amino Acid Metabolism	METABOLIC
68457	68629	cytochrome P450		23.941	136.32	118.264	117.658	9.33	5.693 up	5.694	0.035	4.939 up	4.93981	0.0314	4.914 up	4.9145	0.0191	2.566 down	0.389708	0.0511	scaffold_35	-	66430	68589	2888	monooxygenase activity	IPR001128	Cytochrome P450	FPrintScan	PR00385	P450	4	354,408,494,503,	371,419,503,514,	5.9e-13,5.9e-13,5.9e-13,5.9e-13	1.14.-.-	Acting on paired donors, with incorporation or reduction of	\N	\N	gamma-Hexachlorocyclohexane degradation	Biodegradation of Xenobiotics	METABOLIC
130514	130686	Cytochrome P450		10.508	22.068	28.676	26.756	12.105	2.100 up	2.10011	0.0549	2.729 up	2.72897	0.0231	2.546 up	2.54625	0.0173	1.152 up	1.15198	0.73	scaffold_213	-	18815	23282	3721	iron ion binding	IPR001094	Flavodoxin-like	FPrintScan	PR00369	FLAVODOXIN	4	495,541,573,598,	508,552,583,617,	3.2e-11,3.2e-11,3.2e-11,3.2e-11	1.6.2.4	NADPH--ferrihemoprotein reductase.	NADPH + 2 ferricytochrome = NADP(+) + 2 ferrocytochrome.	FMN; FAD.	\N	\N	\N
119938	120110	Cytochrome P450		21.16	17.705	35.607	27.721	15.011	1.195 down	0.83672	0.103	1.682 up	1.68275	0.0119	1.310 up	1.31007	0.201	1.409 down	0.709405	0.397	scaffold_110	-	17312	19706	2888	monooxygenase activity	IPR001128	Cytochrome P450	FPrintScan	PR00385	P450	4	323,374,468,477,	340,385,477,488,	6.7e-09,6.7e-09,6.7e-09,6.7e-09	1.14.14.1	Unspecific monooxygenase.	RH + reduced flavoprotein + O(2) = ROH + oxidized flavoprotein + H(2)O.	Heme-thiolate.	Tryptophan metabolism	Amino Acid Metabolism	METABOLIC
320485	320657	Cytochrome P450	SS,TMHs	8.066	38.525	38.691	36.46	2.765	4.776 up	4.77622	0.0178	4.796 up	4.7968	0.00913	4.520 up	4.52021	0.00459	2.916 down	0.342797	0.221	scaffold_284	-	10954	13645	2888	monooxygenase activity	IPR001128	Cytochrome P450	FPrintScan	PR00385	P450	4	314,367,441,450,	331,378,450,461,	4.7e-12,4.7e-12,4.7e-12,4.7e-12	1.14.14.1	Unspecific monooxygenase.	RH + reduced flavoprotein + O(2) = ROH + oxidized flavoprotein + H(2)O.	Heme-thiolate.	Tryptophan metabolism	Amino Acid Metabolism	METABOLIC
89373	89545	Cytochrome P450		3.179	21.825	14.329	13.137	8.169	6.865 up	6.86537	0.0178	4.507 up	4.50739	0.0123	4.132 up	4.13243	0.0116	2.569 up	2.56968	0.251	scaffold_58	+	36515	38954	2888	monooxygenase activity	IPR001128	Cytochrome P450	FPrintScan	PR00385	P450	4	291,346,444,453,	308,357,453,464,	2.4e-08,2.4e-08,2.4e-08,2.4e-08	1.14.13.30	Leukotriene-B4 20-monooxygenase.	(6Z,8E,10E,14Z)-(5S,12R)-5,12-dihydroxyicosa-6,8,10,14-tetraenoate + NADPH + O(2) = (6Z,8E,10E,14Z)-(5S,12R)-5,12,20-trihydroxyicosa- 6,8,10,14-tetraenoate + NADP(+) + H(2)O.	Heme-thiolate.	Prostaglandin and leukotriene metabolism	Metabolism of Complex Lipids	METABOLIC
122687	122859	Cytochrome P450	SS or 5'TMH	3.422	29.331	25.366	50.976	7.205	8.571 up	8.5713	0.0178	7.412 up	7.41262	0.0349	14.895 up	14.8966	0.0102	2.105 up	2.10549	0.505	scaffold_257	-	26118	28450	2888	monooxygenase activity	IPR001128	Cytochrome P450	FPrintScan	PR00385	P450	4	323,376,473,482,	340,387,482,493,	5.8e-07,5.8e-07,5.8e-07,5.8e-07	1.14.14.1	Unspecific monooxygenase.	RH + reduced flavoprotein + O(2) = ROH + oxidized flavoprotein + H(2)O.	Heme-thiolate.	Tryptophan metabolism	Amino Acid Metabolism	METABOLIC
62450	62622	Cytochrome P450		105.314	380.28	214.872	369.76	136.752	3.610 up	3.61092	0.0448	2.040 up	2.0403	0.0821	3.511 up	3.51102	0.0204	1.298 up	1.29852	0.582	scaffold_4	-	131092	132877	2888	monooxygenase activity	IPR001128	Cytochrome P450	FPrintScan	PR00385	P450	4	253,322,392,401,	270,333,401,412,	4.5e-07,4.5e-07,4.5e-07,4.5e-07
75338	75510	Cytochrome P450	SS or 5'TMH	2.226	5.422	7.032	9.136	2.997	2.435 up	2.43576	0.048	3.158 up	3.15903	0.0149	4.103 up	4.10422	0.00583	1.346 up	1.34636	0.769	scaffold_125	+	26566	28544	3722	copper ion binding	IPR001128	Cytochrome P450	FPrintScan	PR00385	P450	3	351,410,498,	368,421,509,	7.9e-06,7.9e-06,7.9e-06
101881	102053	cytochrome p450		31.887	9.587	9.266	7.585	60.606	3.326 down	0.300655	0.155	3.441 down	0.290589	0.105	4.203 down	0.237871	0.0668	1.900 up	1.90065	0.221	scaffold_22	+	100625	104925	2888	monooxygenase activity	IPR002007	Haem peroxidase, animal	FPrintScan	PR00457	ANPEROXIDASE	4	155,276,338,476,	170,302,348,496,	8.3e-11,8.3e-11,8.3e-11,8.3e-11								0	1.4842	0	1.5022
62333	62505	Cytochrome P450	TMHs	6.46	8.67	9.611	9.242	4.065	1.342 up	1.34211	0.197	1.487 up	1.48777	0.0905	1.430 up	1.43065	0.0524	1.589 down	0.629257	0.255	scaffold_3	-	422278	424556	2888	monooxygenase activity	IPR001128	Cytochrome P450	FPrintScan	PR00385	P450	4	314,349,428,437,	327,360,437,448,	7.2e-08,7.2e-08,7.2e-08,7.2e-08	1.14.14.1	Unspecific monooxygenase.	RH + reduced flavoprotein + O(2) = ROH + oxidized flavoprotein + H(2)O.	Heme-thiolate.	Tryptophan metabolism	Amino Acid Metabolism	METABOLIC
37333	37505	Cytochrome P450		6.382	1.911	3.75	2.546	17.391	3.339 down	0.299436	0.199	1.701 down	0.58759	0.455	2.506 down	0.398935	0.234	2.725 up	2.72501	0.233	scaffold_170	-	53	3805	2888	monooxygenase activity	IPR010255	Haem peroxidase	superfamily	SSF48113	Heme-dependent peroxidases	1	166,	240,	1.9e-07
98480	98652	Cytochrome P450		45.769	19.417	21.048	13.161	26.888	2.357 down	0.424239	0.205	2.174 down	0.459875	0.186	3.477 down	0.287553	0.0704	1.702 down	0.587472	0.294	scaffold_4	+	92849	97285	3721	iron ion binding	IPR001094	Flavodoxin-like	FPrintScan	PR00369	FLAVODOXIN	4	495,541,573,598,	508,552,583,617,	5.6e-13,5.6e-13,5.6e-13,5.6e-13	1.6.2.4	NADPH--ferrihemoprotein reductase.	NADPH + 2 ferricytochrome = NADP(+) + 2 ferrocytochrome.	FMN; FAD.	\N	\N	\N
120295	120467	Cytochrome P450		2.47	0.443	2.177	1.077	11.911	5.573 down	0.179352	0.274	1.134 down	0.881377	0.946	2.293 down	0.436032	0.489	4.821 up	4.82227	0.122	scaffold_121	-	83609	83954	2888	monooxygenase activity	IPR001128	Cytochrome P450	superfamily	SSF48264	Cytochrome P450	1	1,	71,	1e-07
374250	374422	Cytochrome P450		5.26	6.283	5.266	5.081	3.95	1.194 up	1.19449	0.278	1.001 up	1.00114	1	1.035 down	0.96597	0.858	1.331 down	0.750951	0.415	scaffold_403	+	391	2855	2888	monooxygenase activity	IPR001128	Cytochrome P450	FPrintScan	PR00385	P450	4	298,351,425,434,	315,362,434,445,	1.2e-06,1.2e-06,1.2e-06,1.2e-06	1.14.14.1	Unspecific monooxygenase.	RH + reduced flavoprotein + O(2) = ROH + oxidized flavoprotein + H(2)O.	Heme-thiolate.	Tryptophan metabolism	Amino Acid Metabolism	METABOLIC
25626	25798	cytochrome P450		26.145	19.012	16.938	16.587	9.927	1.375 down	0.727175	0.291	1.543 down	0.647849	0.145	1.576 down	0.634423	0.135	2.633 down	0.37969	0.0367	scaffold_139	-	18202	20433	2888	monooxygenase activity	IPR002401	Cytochrome P450, E-class, group I	FPrintScan	PR00463	EP450I	6	60,300,343,384,423,433,	79,326,361,408,433,456,	3.4e-29,3.4e-29,3.4e-29,3.4e-29,3.4e-29,3.4e-29	1.14.14.1	Unspecific monooxygenase.	RH + reduced flavoprotein + O(2) = ROH + oxidized flavoprotein + H(2)O.	Heme-thiolate.	Tryptophan metabolism	Amino Acid Metabolism	METABOLIC
61362	61534	Cytochrome P450		4.956	2.882	2.231	3.376	4.999	1.719 down	0.581517	0.359	2.221 down	0.450161	0.179	1.467 down	0.681195	0.448	1.008 up	1.00868	1	scaffold_1	-	20474	22558	2888	monooxygenase activity	IPR001128	Cytochrome P450	FPrintScan	PR00385	P450	4	309,344,421,430,	322,355,430,441,	5.2e-06,5.2e-06,5.2e-06,5.2e-06	1.14.14.1	Unspecific monooxygenase.	RH + reduced flavoprotein + O(2) = ROH + oxidized flavoprotein + H(2)O.	Heme-thiolate.	Tryptophan metabolism	Amino Acid Metabolism	METABOLIC
121631	121803	cytochrome P450		23.206	27.767	31.919	30.531	18.378	1.196 up	1.19654	0.405	1.375 up	1.37546	0.133	1.315 up	1.31565	0.159	1.262 down	0.79195	0.453	scaffold_181	-	47091	49071	2888	monooxygenase activity	IPR001128	Cytochrome P450	FPrintScan	PR00385	P450	3	280,319,391,	297,330,400,	4.4e-06,4.4e-06,4.4e-06	1.14.14.1	Unspecific monooxygenase.	RH + reduced flavoprotein + O(2) = ROH + oxidized flavoprotein + H(2)O.	Heme-thiolate.	Tryptophan metabolism	Amino Acid Metabolism	METABOLIC
75427	75599	Cytochrome P450		3.495	4.222	4.709	3.728	1.678	1.208 up	1.20801	0.514	1.347 up	1.34735	0.271	1.066 up	1.06667	0.82	2.082 down	0.480114	0.0794	scaffold_127	+	46440	48551	2888	monooxygenase activity	IPR001128	Cytochrome P450	FPrintScan	PR00385	P450	4	276,311,404,413,	289,322,413,424,	1.3e-07,1.3e-07,1.3e-07,1.3e-07	1.14.14.1	Unspecific monooxygenase.	RH + reduced flavoprotein + O(2) = ROH + oxidized flavoprotein + H(2)O.	Heme-thiolate.	Tryptophan metabolism	Amino Acid Metabolism	METABOLIC
120534	120706	Cytochrome P450		3.553	2.636	3.161	2.646	1.982	1.347 down	0.741908	0.597	1.124 down	0.889671	0.841	1.342 down	0.744723	0.562	1.792 down	0.557838	0.329	scaffold_130	+	67238	69470	2888	monooxygenase activity	IPR002403	Cytochrome P450, E-class, group IV	FPrintScan	PR00465	EP450IV	5	335,391,442,475,491,	361,407,460,491,509,	3.7e-14,3.7e-14,3.7e-14,3.7e-14,3.7e-14	5.3.99.5	Thromboxane-A synthase.	(5Z,13E)-(15S)-9-alpha,11-alpha-epidioxy-15-hydroxyprosta-5,13-dienoate = (5Z,13E)-(15S)-9-alpha,11-alpha-epoxy-15-hydroxythromba-5,13-dienoate.	Heme-thiolate.	Prostaglandin and leukotriene metabolism	Metabolism of Complex Lipids	METABOLIC
35739	35911	Cytochrome P450		78.236	88.036	141.44	136.647	58.379	1.125 up	1.12526	0.639	1.807 up	1.80786	0.0389	1.746 up	1.7466	0.0323	1.340 down	0.746191	0.469	scaffold_71	-	119139	121431	2888	monooxygenase activity	IPR001128	Cytochrome P450	FPrintScan	PR00385	P450	4	325,377,457,466,	342,388,466,477,	5.7e-07,5.7e-07,5.7e-07,5.7e-07	1.14.13.30	Leukotriene-B4 20-monooxygenase.	(6Z,8E,10E,14Z)-(5S,12R)-5,12-dihydroxyicosa-6,8,10,14-tetraenoate + NADPH + O(2) = (6Z,8E,10E,14Z)-(5S,12R)-5,12,20-trihydroxyicosa- 6,8,10,14-tetraenoate + NADP(+) + H(2)O.	Heme-thiolate.	Prostaglandin and leukotriene metabolism	Metabolism of Complex Lipids	METABOLIC
19184	19356	Cytochrome P450		60.004	80.292	141.413	86.552	129.568	1.338 up	1.33811	0.728	2.356 up	2.35673	0.289	1.442 up	1.44244	0.61	2.159 up	2.15932	0.539	scaffold_61	-	67690	70305	2888	monooxygenase activity	IPR001128	Cytochrome P450	FPrintScan	PR00385	P450	4	319,377,471,480,	336,388,480,491,	4.3e-11,4.3e-11,4.3e-11,4.3e-11	1.14.14.1	Unspecific monooxygenase.	RH + reduced flavoprotein + O(2) = ROH + oxidized flavoprotein + H(2)O.	Heme-thiolate.	Tryptophan metabolism	Amino Acid Metabolism	METABOLIC
131188	131360	cytochrome P450		93.567	86.683	89.237	105.75	63.423	1.079 down	0.926427	0.8	1.048 down	0.953723	0.882	1.130 up	1.13021	0.605	1.475 down	0.677835	0.102	scaffold_325	+	240	2530	2888	monooxygenase activity	IPR001128	Cytochrome P450	FPrintScan	PR00385	P450	4	313,365,448,457,	330,376,457,468,	1.7e-08,1.7e-08,1.7e-08,1.7e-08	1.14.14.1	Unspecific monooxygenase.	RH + reduced flavoprotein + O(2) = ROH + oxidized flavoprotein + H(2)O.	Heme-thiolate.	Tryptophan metabolism	Amino Acid Metabolism	METABOLIC
119094	119266	Cytochrome P450		75.398	81.631	52.458	75.605	23.198	1.082 up	1.08267	0.973	1.437 down	0.695748	0.674	1.002 up	1.00275	1	3.250 down	0.307674	0.159	scaffold_84	+	59462	61442	2888	monooxygenase activity	IPR001128	Cytochrome P450	FPrintScan	PR00385	P450	4	311,364,448,457,	328,375,457,468,	2.9e-05,2.9e-05,2.9e-05,2.9e-05	1.14.13.21	Flavonoid 3'-monooxygenase.	A flavonoid + NADPH + O(2) = 3'-hydroxyflavonoid + NADP(+) + H(2)O.	\N	Flavonoids, stilbene and lignin biosynthesis	Biosynthesis of Secondary Metabolites	METABOLIC
120392	120564	Cytochrome P450	TMH	3.878	3.857	3.121	3.309	2.813	1.005 down	0.994585	1	1.242 down	0.804796	0.21	1.171 down	0.853275	0.292	1.378 down	0.725374	0.458	scaffold_125	-	41529	43672	2888	monooxygenase activity	IPR001128	Cytochrome P450	FPrintScan	PR00385	P450	4	296,349,427,436,	313,360,436,447,	2e-05,2e-05,2e-05,2e-05	1.14.14.1	Unspecific monooxygenase.	RH + reduced flavoprotein + O(2) = ROH + oxidized flavoprotein + H(2)O.	Heme-thiolate.	Tryptophan metabolism	Amino Acid Metabolism	METABOLIC
20514	20686	Cytochrome P450	CYP512B	14.555	265.513	623.907	452.746	56.985	18.241 up	18.242	0.00983	42.864 up	42.8655	0.0073	31.105 up	31.1059	0.00459	3.915 up	3.91515	0.275	scaffold_259	-	18304	20466	2888	monooxygenase activity	IPR002403	Cytochrome P450, E-class, group IV	FPrintScan	PR00465	EP450IV	5	293,349,400,433,449,	319,365,418,449,467,	1.1e-12,1.1e-12,1.1e-12,1.1e-12,1.1e-12
131147	131319	Cytochrome P450 61	TMHs	68.141	102.993	94.639	89.724	64.713	1.511 up	1.51147	0.199	1.388 up	1.38887	0.228	1.316 up	1.31674	0.223	1.052 down	0.949693	0.824	scaffold_307	-	1212	3208	2888	monooxygenase activity	IPR001128	Cytochrome P450	FPrintScan	PR00385	P450	4	316,371,448,457,	333,382,457,468,	2e-05,2e-05,2e-05,2e-05	1.14.-.-	Acting on paired donors, with incorporation or reduction of	\N	\N	gamma-Hexachlorocyclohexane degradation	Biodegradation of Xenobiotics	METABOLIC
78465	78637	Cytochrome P450 64	TMH	10.698	7.14	7.612	7.64	9.885	1.498 down	0.667414	0.289	1.405 down	0.711535	0.394	1.400 down	0.714152	0.267	1.082 down	0.924004	0.955	scaffold_211	+	4694	11028	2888	monooxygenase activity	IPR002401	Cytochrome P450, E-class, group I	FPrintScan	PR00463	EP450I	5	317,360,401,438,448,	343,378,425,448,471,	7.9e-22,7.9e-22,7.9e-22,7.9e-22,7.9e-22	1.14.14.1	Unspecific monooxygenase.	RH + reduced flavoprotein + O(2) = ROH + oxidized flavoprotein + H(2)O.	Heme-thiolate.	Tryptophan metabolism	Amino Acid Metabolism	METABOLIC
114194	114366	cytochrome P450 monooxygenase	TMHs	14.968	18.226	11.165	15.156	4.849	1.217 up	1.21766	0.353	1.340 down	0.745925	0.183	1.012 up	1.01256	0.98	3.086 down	0.323958	0.0653	scaffold_6	-	217575	219749	2888	monooxygenase activity	IPR001128	Cytochrome P450	FPrintScan	PR00385	P450	4	364,399,476,485,	377,410,485,496,	1.2e-06,1.2e-06,1.2e-06,1.2e-06	1.14.14.1	Unspecific monooxygenase.	RH + reduced flavoprotein + O(2) = ROH + oxidized flavoprotein + H(2)O.	Heme-thiolate.	Tryptophan metabolism	Amino Acid Metabolism	METABOLIC
121846	122018	cytochrome P450 monooxygenase	SS/TMHs	3.106	3.295	6.411	3.417	2.098	1.060 up	1.06085	0.934	2.063 up	2.06407	0.148	1.100 up	1.10013	0.848	1.480 down	0.675467	0.33	scaffold_194	-	22520	24648	2888	monooxygenase activity	IPR001128	Cytochrome P450	FPrintScan	PR00385	P450	4	298,350,430,439,	315,361,439,450,	6.1e-06,6.1e-06,6.1e-06,6.1e-06	1.14.14.1	Unspecific monooxygenase.	RH + reduced flavoprotein + O(2) = ROH + oxidized flavoprotein + H(2)O.	Heme-thiolate.	Tryptophan metabolism	Amino Acid Metabolism	METABOLIC
117647	117819	Cytokinesis protein sepA		25.145	26.281	32.255	26.246	20.942	1.045 up	1.04518	0.943	1.282 up	1.28276	0.471	1.043 up	1.04379	0.925	1.200 down	0.832849	0.529	scaffold_50	-	100053	101896	2246	actin binding	IPR010472	Diaphanous FH3	HMMPfam	PF06367	Drf_FH3	1	220,	425,	5.6e-18
74762	74934	cytoplasm protein		1445.45	1213.26	1104.99	1100.08	1839.11	1.191 down	0.839362	0.0945	1.308 down	0.764461	0.076	1.313 down	0.761063	0.0125	1.272 up	1.27235	0.249	scaffold_116	+	38493	39746			IPR001680	WD40 repeat	BlastProDom	PD000018	Q870G6_LENED_Q870G6;	5	9,58,100,145,189,	44,91,133,178,220,	2e-08,1e-12,3e-11,5e-05,1e-11
125610	125782	cytoplasm protein		1347	1108.67	987.107	1197.94	1842.17	1.214 down	0.823064	0.367	1.364 down	0.732817	0.169	1.124 down	0.889337	0.331	1.367 up	1.36761	0.0306	scaffold_18	+	183109	184150	3930	cytoplasm	IPR001983	Translationally controlled tumour-associated TCTP	BlastProDom	PD004329	TCTP_SCHPO_Q10344;	1	9,	167,	1e-56
104927	105099	cytoplasmic protein		95.188	77.681	78.476	84.686	121.279	1.225 down	0.81608	0.174	1.212 down	0.824432	0.18	1.124 down	0.889671	0.248	1.274 up	1.2741	0.263	scaffold_49	-	56674	58453			IPR007317	Protein of unknown function DUF410	HMMPfam	PF04190	DUF410	1	40,	325,	6.4e-13
118810	118982	Cytoplasmic protein		62.419	58.695	59.102	59.887	39.36	1.063 down	0.940339	0.446	1.056 down	0.946859	0.589	1.042 down	0.959435	0.706	1.585 down	0.630577	0.0414	scaffold_77	+	10724	12363	2175	nucleic acid binding	IPR007087	Zinc finger, C2H2-type	HMMPfam	PF00096	zf-C2H2	1	80,	104,	0.0046
102183	102355	Cytoplasmic tRNA adenylyltransferase 1		15.057	19.457	17.505	18.763	6.55	1.292 up	1.29222	0.232	1.162 up	1.16258	0.475	1.246 up	1.24613	0.171	2.298 down	0.435014	0.0153	scaffold_24	+	122201	123580			IPR011063	PP-loop	HMMPfam	PF01171	ATP_bind_3	1	53,	232,	1.6e-08
121507	121679	Cytosine deaminase		3.977	3.498	7.222	9.126	1.534	1.136 down	0.879557	0.884	1.815 up	1.81594	0.345	2.294 up	2.29469	0.213	2.592 down	0.385718	0.123	scaffold_174	+	47987	48646	5939	zinc ion binding	IPR002125	CMP/dCMP deaminase, zinc-binding	HMMPfam	PF00383	dCMP_cyt_deam_1	1	4,	110,	3.1e-19	3.5.4.1	Cytosine deaminase.	Cytosine + H(2)O = uracil + NH(3).	\N	Pyrimidine metabolism	Nucleotide Metabolism	METABOLIC
122357	122529	D-lactonohydrolase	TMHs	39.475	49.583	52.447	51.647	40.324	1.256 up	1.25606	0.0989	1.328 up	1.32861	0.0253	1.308 up	1.30835	0.0385	1.021 up	1.02151	0.872	scaffold_229	-	35258	36866			IPR013658	SMP-30/Gluconolaconase/LRE-like region	HMMPfam	PF08450	SGL	1	272,	383,	4.1e-18
78198	78370	defective in Cullin neddylation protein 1		146.082	155.065	145.55	170.887	125.356	1.061 up	1.06149	0.77	1.003 down	0.996358	1	1.169 up	1.1698	0.113	1.165 down	0.858121	0.0702	scaffold_201	-	35342	36567			IPR005176	Protein of unknown function DUF298	HMMPfam	PF03556	DUF298	1	128,	273,	2.8e-23
122604	122776	dehydroquinate synthase	TMH, pentafunctional AromA	14.755	9.701	10.986	8.821	7.817	1.521 down	0.657472	0.0577	1.343 down	0.744561	0.0318	1.672 down	0.597831	0.00689	1.887 down	0.529787	0.0306	scaffold_250	+	19182	24258	3126	shikimate kinase activity	IPR001986	3-phosphoshikimate 1-carboxyvinyltransferase, core	BlastProDom	PD001867	ARO1_SCHPO_Q9P7R0;	1	417,	839,	4e-121
18775	18947	delta 12 fatty acid apoxygenase		41.382	46.045	62.92	55.883	21.197	1.112 up	1.11268	0.796	1.520 up	1.52047	0.336	1.350 up	1.35042	0.413	1.952 down	0.512228	0.245	scaffold_35	-	58634	60545	9710	oxidoreductase activity	IPR010257	Fatty acid desaturase, type 1, N-terminal	BlastProDom	PD001081	Q9AT72_CALOF_Q9AT72;	1	97,	179,	1e-21	1.3.1.35	Phosphatidylcholine desaturase.	1-acyl-2-oleoyl-sn-glycero-3-phosphocholine + NAD(+) = 1-acyl-2-linoleoyl-sn-glycero-3-phosphocholine + NADH.	\N	\N	\N	\N
144051	144223	Delta-12 fatty acid desaturase	TMHs	8.805	6.95	7.357	6.012	3.186	1.266 down	0.789324	0.63	1.196 down	0.835548	0.683	1.464 down	0.682794	0.383	2.763 down	0.36184	0.0552	scaffold_100	+	32609	34938	9710	oxidoreductase activity	IPR010257	Fatty acid desaturase, type 1, N-terminal	BlastProDom	PD001081	O65772_EEEEE_O65772;	1	118,	195,	1e-14	1.3.1.35	Phosphatidylcholine desaturase.	1-acyl-2-oleoyl-sn-glycero-3-phosphocholine + NAD(+) = 1-acyl-2-linoleoyl-sn-glycero-3-phosphocholine + NADH.	\N	\N	\N	\N
101961	102133	Delta-9 fatty acid desaturase		429.61	233.69	249.381	170.339	110.845	1.838 down	0.543958	0.0685	1.722 down	0.580482	0.116	2.522 down	0.396497	0.016	3.875 down	0.258013	0.0226	scaffold_23	-	1593	3524	12251	heme binding	IPR001199	Cytochrome b5	BlastProDom	PD000612	P79077_CRYCU_P79077;	1	356,	433,	1e-25
22868	23040	Dicarboxylic amino acid permease	TMHs	19.632	13.574	7.899	8.751	15.434	1.446 down	0.691422	0.217	2.485 down	0.402353	0.0423	2.243 down	0.445752	0.0385	1.271 down	0.786165	0.268	scaffold_28	+	42315	44457	4977	amino acid transport	IPR004841	Amino acid permease-associated region	HMMPfam	PF00324	AA_permease	1	49,	514,	1e-151
28533	28705	Dicer-like protein		42.708	53.802	61.178	59.174	35.677	1.259 up	1.25976	0.0569	1.432 up	1.43247	0.0293	1.385 up	1.38555	0.0116	1.197 down	0.83537	0.16	scaffold_19	-	71062	77767	2216	RNA binding	IPR011545	DNA/RNA helicase, DEAD/DEAH box type, N-terminal	HMMPfam	PF00270	DEAD	1	14,	183,	1.6e-14	3.1.26.-	Endoribonucleases producing 5'-phosphomonoesters.	\N	\N	\N	\N	\N
72178	72350	digestive organ expansion factor		27.835	24.814	27.053	20.529	14.473	1.121 down	0.891468	0.507	1.028 down	0.971906	0.697	1.355 down	0.737525	0.0164	1.923 down	0.519957	0.0182	scaffold_73	-	69024	70894			IPR010678	Protein of unknown function DUF1253	HMMPfam	PF06862	DUF1253	1	53,	478,	3.8e-168
31234	31406	Dihydroorotate dehydrogenase		30.97	31.982	38.159	33.701	35.306	1.032 up	1.03268	0.915	1.232 up	1.23213	0.18	1.088 up	1.08818	0.529	1.139 up	1.14001	0.464	scaffold_128	-	40742	42408	2590	dihydroorotate dehydrogenase activity	IPR001295	Dihydroorotate dehydrogenase, core	HMMPfam	PF01180	DHO_dh	1	103,	375,	2e-63	1.3.3.1	Dihydroorotate oxidase.	(S)-dihydroorotate + O(2) = orotate + H(2)O(2).	FAD; FMN.	Pyrimidine metabolism	Nucleotide Metabolism	METABOLIC
113176	113348	Dihydroorotate dehydrogenase		31.536	26.809	22.332	26.159	20.076	1.176 down	0.850108	0.106	1.412 down	0.708143	0.059	1.205 down	0.829496	0.0972	1.570 down	0.636606	0.0118	scaffold_415	-	876	2068	2590	dihydroorotate dehydrogenase activity	IPR001295	Dihydroorotate dehydrogenase, core	HMMPfam	PF01180	DHO_dh	1	2,	335,	1.3e-06	1.3.3.1	Dihydroorotate oxidase.	(S)-dihydroorotate + O(2) = orotate + H(2)O(2).	FAD; FMN.	Pyrimidine metabolism	Nucleotide Metabolism	METABOLIC
147101	147273	Dihydroxy-acid dehydratase		74.047	79.767	84.545	80.629	122.943	1.077 up	1.07725	0.879	1.141 up	1.14177	0.733	1.088 up	1.08889	0.833	1.660 up	1.66034	0.153	scaffold_102	-	71102	74184	2290	catalytic activity	IPR000581	Dihydroxy-acid and 6-phosphogluconate dehydratase	BlastProDom	PD002691	Q75CN6_ASHGO_Q75CN6;	1	421,	585,	5e-44	4.2.1.9	Dihydroxy-acid dehydratase.	2,3-dihydroxy-3-methylbutanoate = 3-methyl-2-oxobutanoate + H(2)O.	\N	Pantothenate and CoA biosynthesis	Metabolism of Cofactors and Vitamins	METABOLIC
98524	98696	Diphenol oxidase-A2		121.274	131.181	128.554	116.575	104.588	1.081 up	1.08169	0.476	1.060 up	1.06003	0.496	1.040 down	0.961253	0.712	1.159 down	0.862411	0.505	scaffold_4	+	197062	198845	2706	threonine endopeptidase activity	IPR000717	Proteasome component region PCI	HMMPfam	PF01399	PCI	1	336,	440,	9.4e-26	3.4.25.1	Proteasome endopeptidase complex.	Cleavage at peptide bonds with very broad specificity.	\N	\N	\N	\N
63338	63510	Diphosphoinositide kinase		15.113	21.171	20.989	18.842	7.697	1.400 up	1.40085	0.0924	1.388 up	1.3888	0.0597	1.246 up	1.24674	0.123	1.963 down	0.509297	0.00887	scaffold_7	+	133257	140651	9578	phosphatidylinositol phosphate kinase activity	IPR000306	Zinc finger, FYVE-type	HMMPfam	PF01363	FYVE	1	214,	280,	3.9e-21
16968	17140	Diphthamide biosynthesis protein 3		42.691	36.297	40.275	40.621	20.826	1.176 down	0.850226	0.566	1.059 down	0.943407	0.871	1.050 down	0.951512	0.873	2.049 down	0.487831	0.0296	scaffold_298	-	7772	8132			IPR007872	Zinc finger, DPH-type	HMMPfam	PF05207	zf-CSL	1	6,	60,	1e-27
105975	106147	Disulfide isomerase	SS	117.945	106.288	113.588	135.025	179.864	1.109 down	0.901166	0.442	1.038 down	0.963059	0.796	1.144 up	1.14481	0.255	1.524 up	1.52498	0.0195	scaffold_64	-	71796	73534	10048	isomerase activity	IPR006662	Thioredoxin-related	FPrintScan	PR00421	THIOREDOXIN	3	40,48,214,	48,57,225,	5.5e-07,5.5e-07,5.5e-07	5.3.4.1	Protein disulfide isomerase.	Rearrangement of both intrachain and interchain disulfide bonds in proteins to form the native structures.	\N	\N	\N	\N
109017	109189	DNA excision repair protein		9.562	9.845	10.058	12.299	6.601	1.029 up	1.0296	0.881	1.051 up	1.05187	0.827	1.286 up	1.28624	0.0333	1.448 down	0.690337	0.0862	scaffold_123	+	53106	54343	2182	damaged DNA binding	IPR004579	DNA repair protein rad10	HMMPfam	PF03834	Rad10	1	17,	84,	5.9e-35
30836	31008	DNA helicase		25.938	26.631	29.35	28.536	13.987	1.026 up	1.02672	0.854	1.131 up	1.13154	0.343	1.100 up	1.10016	0.325	1.854 down	0.539247	0.0157	scaffold_101	+	55360	58505	162	nucleotide binding	IPR003593	AAA+ ATPase, core	HMMSmart	SM00382	no description	1	239,	628,	1.7e-05
25806	25978	DNA methyltransferase		6.265	9.751	8.197	9.411	2.619	1.556 up	1.55642	0.422	1.308 up	1.30838	0.591	1.502 up	1.50215	0.382	2.392 down	0.418037	0.126	scaffold_151	-	13932	15312	2176	DNA binding	IPR001525	C-5 cytosine-specific DNA methylase	FPrintScan	PR00105	C5METTRFRASE	3	8,102,145,	24,116,158,	1.7e-09,1.7e-09,1.7e-09	2.1.1.37	DNA (cytosine-5-)-methyltransferase.	S-adenosyl-L-methionine + DNA = S-adenosyl-L-homocysteine + DNA containing 5-methylcytosine.	\N	Methionine metabolism	Amino Acid Metabolism	METABOLIC
76091	76263	DNA methyltransferase 1-2		14.659	15.433	15.464	13.158	5.444	1.052 up	1.0528	0.766	1.054 up	1.05492	0.704	1.114 down	0.897606	0.459	2.692 down	0.371376	0.0223	scaffold_141	-	53443	57870	2176	DNA binding	IPR001525	C-5 cytosine-specific DNA methylase	FPrintScan	PR00105	C5METTRFRASE	3	672,807,868,	688,821,881,	1.4e-08,1.4e-08,1.4e-08	2.1.1.37	DNA (cytosine-5-)-methyltransferase.	S-adenosyl-L-methionine + DNA = S-adenosyl-L-homocysteine + DNA containing 5-methylcytosine.	\N	Methionine metabolism	Amino Acid Metabolism	METABOLIC
32310	32482	DNA Photolyase		21.175	22.165	10.084	14.715	17.605	1.046 up	1.04675	0.73	2.099 down	0.476222	0.0271	1.439 down	0.694923	0.126	1.202 down	0.831405	0.194	scaffold_265	-	17826	19873	2700	subtilase activity	IPR005101	DNA photolyase, FAD-binding/Cryptochrome, C-terminal	BlastProDom	PD004390	O93963_TRIHA_O93963;	1	278,	529,	7e-74	4.1.99.3	Deoxyribodipyrimidine photolyase.	Cyclobutadipyrimidine (in DNA) = 2 pyrimidine residues (in DNA).	Reduced flavin; Pterin or F420.	\N	\N	\N
510248	510420	DNA polymerase delta catalytic subunit		6.287	7.239	7.71	8.047	3.583	1.151 up	1.15142	0.162	1.226 up	1.22634	0.124	1.279 up	1.27994	0.134	1.754 down	0.569906	0.00716	scaffold_5	-	74069	80302	2353	DNA-directed DNA polymerase activity	IPR006172	DNA-directed DNA polymerase, family B	FPrintScan	PR00106	DNAPOLB	3	968,1077,1133,	981,1089,1141,	8.3e-09,8.3e-09,8.3e-09	2.7.7.7	DNA-directed DNA polymerase.	N deoxynucleoside triphosphate = N diphosphate + {DNA}(N).	\N	Purine metabolism	Nucleotide Metabolism	METABOLIC
126764	126936	DNA polymerase delta catalytic subunit		13.458	18.228	16.28	19.712	10.685	1.354 up	1.35444	0.212	1.209 up	1.20969	0.347	1.464 up	1.46471	0.157	1.259 down	0.793952	0.302	scaffold_37	+	81549	84580	2353	DNA-directed DNA polymerase activity	IPR006133	DNA-directed DNA polymerase, family B, exonuclease	HMMPfam	PF03104	DNA_pol_B_exo	1	107,	404,	3.4e-60	2.7.7.7	DNA-directed DNA polymerase.	N deoxynucleoside triphosphate = N diphosphate + {DNA}(N).	\N	Purine metabolism	Nucleotide Metabolism	METABOLIC
103803	103975	DNA polymerase delta catalytic subunit		32.59	35.233	33.498	34.791	13.205	1.081 up	1.0811	0.708	1.027 up	1.02786	0.925	1.067 up	1.06754	0.713	2.468 down	0.405186	0.0126	scaffold_37	+	84915	89379	162	nucleotide binding	IPR006172	DNA-directed DNA polymerase, family B	FPrintScan	PR00106	DNAPOLB	3	555,648,709,	568,660,717,	1.9e-11,1.9e-11,1.9e-11	2.7.7.7	DNA-directed DNA polymerase.	N deoxynucleoside triphosphate = N diphosphate + {DNA}(N).	\N	Purine metabolism	Nucleotide Metabolism	METABOLIC
23079	23251	DNA polymerase gamma, mitochondrial		4.471	5.23	5.041	4.264	3.295	1.169 up	1.16976	0.362	1.127 up	1.12749	0.244	1.048 down	0.953702	0.768	1.356 down	0.736972	0.0722	scaffold_32	+	117517	121610	2176	DNA binding	IPR002297	DNA-directed DNA-polymerase, family A, mitochondria	FPrintScan	PR00867	DNAPOLG	8	127,261,882,983,1038,1088,1141,1157,	139,275,908,991,1051,1104,1156,1173,	5.8e-63,5.8e-63,5.8e-63,5.8e-63,5.8e-63,5.8e-63,5.8e-63,5.8e-63	2.7.7.7	DNA-directed DNA polymerase.	N deoxynucleoside triphosphate = N diphosphate + {DNA}(N).	\N	Purine metabolism	Nucleotide Metabolism	METABOLIC
480151	480323	DNA polymerase lambda		24.054	20.107	24.345	25.175	18.375	1.196 down	0.835911	0.305	1.012 up	1.0121	0.983	1.046 up	1.0466	0.762	1.309 down	0.763906	0.315	scaffold_92	-	63756	66754	3827	intracellular	IPR002054	DNA-directed DNA polymerase, family X	FPrintScan	PR00869	DNAPOLX	6	398,471,485,564,580,633,	415,485,493,573,593,651,	3.7e-23,3.7e-23,3.7e-23,3.7e-23,3.7e-23,3.7e-23	2.7.7.7	DNA-directed DNA polymerase.	N deoxynucleoside triphosphate = N diphosphate + {DNA}(N).	\N	Purine metabolism	Nucleotide Metabolism	METABOLIC
323542	323714	DNA repair protein		8.436	11.537	11.754	10.414	3.526	1.367 up	1.36759	0.0945	1.393 up	1.39331	0.0624	1.234 up	1.23447	0.116	2.392 down	0.417971	0.0194	scaffold_29	-	133178	137929	2176	DNA binding	IPR000330	SNF2-related	HMMPfam	PF00176	SNF2_N	1	379,	722,	6.2e-60	3.6.1.3	Adenosinetriphosphatase.	ATP + H(2)O = ADP + phosphate.	\N	Purine metabolism	Nucleotide Metabolism	METABOLIC
86349	86521	DNA repair protein		39.203	52.806	45.154	47.157	23.962	1.346 up	1.34699	0.348	1.151 up	1.1518	0.614	1.202 up	1.20289	0.497	1.636 down	0.611229	0.0754	scaffold_26	+	195995	200664	3736	ATP binding	IPR003395	RecF/RecN/SMC protein, N-terminal	HMMPfam	PF02463	SMC_N	1	15,	1051,	2.3e-14	3.6.4.1	Myosin ATPase.	ATP + H(2)O = ADP + phosphate.	\N	Purine metabolism	Nucleotide Metabolism	METABOLIC
129893	130065	DNA repair protein rad2		67.33	70.715	74.351	79.336	39.378	1.050 up	1.05027	0.784	1.104 up	1.10428	0.519	1.178 up	1.17832	0.214	1.709 down	0.584851	0.0184	scaffold_160	-	18556	20460	2909	nuclease activity	IPR006084	DNA repair protein (XPGC)/yeast Rad	FPrintScan	PR00853	XPGRADSUPER	5	28,82,146,167,224,	42,101,163,187,239,	2.8e-38,2.8e-38,2.8e-38,2.8e-38,2.8e-38	3.-.-.-	Hydrolases.	\N	\N	\N	\N	\N
29976	30148	DNA repair protein REV1		10.189	10.814	12.034	11.207	5.441	1.061 up	1.06134	0.402	1.181 up	1.18108	0.236	1.099 up	1.09991	0.264	1.872 down	0.534007	0.00836	scaffold_59	-	31769	35742	4440	DNA repair	IPR001357	BRCT	HMMPfam	PF00533	BRCT	1	124,	199,	3.2e-05	2.7.7.-	Nucleotidyltransferases.	\N	\N	DNA polymerase	REPLICATION AND REPAIR	REGULATORY
90875	91047	DNA replication licensing factor cdc19		15.777	18.053	17.558	17.006	10.175	1.144 up	1.14426	0.431	1.112 up	1.11289	0.317	1.077 up	1.0779	0.404	1.550 down	0.644926	0.0317	scaffold_81	+	24579	27783	2176	DNA binding	IPR001208	MCM	BlastProDom	PD001041	Q6FPE5_EEEEE_Q6FPE5;	1	358,	419,	0.0003	3.6.1.3	Adenosinetriphosphatase.	ATP + H(2)O = ADP + phosphate.	\N	Purine metabolism	Nucleotide Metabolism	METABOLIC
106347	106519	DNA replication licensing factor MCM3		13.211	12.78	15.341	12.697	13.537	1.033 down	0.967376	0.849	1.161 up	1.16123	0.348	1.040 down	0.961093	0.818	1.024 up	1.02468	0.876	scaffold_70	-	26343	29333	2176	DNA binding	IPR001208	MCM	BlastProDom	PD001041	MCM3_YEAST_P24279;	1	283,	337,	5e-15	3.6.1.3	Adenosinetriphosphatase.	ATP + H(2)O = ADP + phosphate.	\N	Purine metabolism	Nucleotide Metabolism	METABOLIC
95250	95422	DNA-binding protein		49.93	38.609	42.213	43.414	45.369	1.293 down	0.773263	0.282	1.182 down	0.845444	0.397	1.150 down	0.869497	0.408	1.100 down	0.908652	0.647	scaffold_200	-	31329	33373	2175	nucleic acid binding	IPR000449	Ubiquitin-associated/translation elongation factor EF1B, N-terminal	HMMPfam	PF00627	UBA	1	7,	39,	3e-05
76114	76286	DNA-dependent ATPase		58.59	77.678	73.424	66.538	23.257	1.325 up	1.32579	0.157	1.253 up	1.25318	0.196	1.135 up	1.13565	0.359	2.519 down	0.396945	0.00905	scaffold_141	+	24831	28642	2176	DNA binding	IPR000330	SNF2-related	HMMPfam	PF00176	SNF2_N	1	131,	419,	3e-133	3.6.1.3	Adenosinetriphosphatase.	ATP + H(2)O = ADP + phosphate.	\N	Purine metabolism	Nucleotide Metabolism	METABOLIC
73132	73304	DnaJ domain containing		65.471	67.223	69.089	65.075	58.436	1.026 up	1.02676	0.337	1.055 up	1.05526	0.438	1.006 down	0.993952	0.952	1.120 down	0.892548	0.159	scaffold_87	+	64391	66292	13917	heat shock protein binding	IPR003095	Heat shock protein DnaJ	FPrintScan	PR00625	DNAJPROTEIN	2	430,457,	449,477,	1.6e-09,1.6e-09
125883	126055	Dopa 4,5-dioxygenase		26.186	38.988	50.126	76.316	39.535	1.488 up	1.48889	0.271	1.914 up	1.91423	0.0932	2.914 up	2.91438	0.0352	1.509 up	1.50978	0.355	scaffold_22	-	198504	199428			IPR014980	Dopa 4,5-dioxygenase	HMMPfam	PF08883	DOPA_dioxygen	1	52,	158,	1.9e-51
119442	119614	DUF221		8.184	9.191	7.674	7.799	3.769	1.123 up	1.12304	0.681	1.066 down	0.937683	0.815	1.049 down	0.952957	0.846	2.170 down	0.460533	0.0553	scaffold_94	-	54496	58642	9320	membrane	IPR003864	Protein of unknown function DUF221	HMMPfam	PF02714	DUF221	1	453,	879,	8.5e-71
37484	37656	DUF323		5.949	4.601	3.63	3.244	3.449	1.292 down	0.773407	0.258	1.638 down	0.610187	0.12	1.833 down	0.545302	0.0355	1.724 down	0.579761	0.0319	scaffold_184	+	29854	31904			IPR005532	Sulphate-modifying factor-like	HMMPfam	PF03781	DUF323	1	337,	406,	7e-07
104838	105010	DUF427		39.717	40.516	37.783	52.143	43.932	1.020 up	1.02012	0.993	1.051 down	0.951305	0.821	1.312 up	1.31286	0.23	1.106 up	1.10613	0.7	scaffold_48	-	75958	76765			IPR007361	Protein of unknown function DUF427	HMMPfam	PF04248	DUF427	1	2,	94,	4.9e-30
94429	94601	Elastinolytic metalloproteinase	SS	507.291	804.664	424.028	379.975	522.043	1.586 up	1.5862	0.0359	1.196 down	0.835867	0.156	1.335 down	0.749028	0.014	1.029 up	1.02908	0.824	scaffold_167	-	7561	10562	4639	proteolysis	IPR001842	Peptidase M36, fungalysin	HMMPfam	PF02128	Peptidase_M36	1	401,	853,	3.7e-132
87630	87802	Electron transporter		165.06	161.456	148.018	141.049	214.972	1.022 down	0.978166	0.94	1.115 down	0.896753	0.492	1.170 down	0.854532	0.31	1.302 up	1.30239	0.183	scaffold_37	+	29759	31393	3721	iron ion binding	IPR002326	Cytochrome c1	FPrintScan	PR00603	CYTOCHROMEC1	8	99,119,164,197,235,246,266,285,	118,138,184,221,246,265,285,300,	4.9e-79,4.9e-79,4.9e-79,4.9e-79,4.9e-79,4.9e-79,4.9e-79,4.9e-79	1.10.2.2	Ubiquinol--cytochrome c reductase.	QH(2) + 2 ferricytochrome c = Q + 2 ferrocytochrome c.	\N	Oxidative phosphorylation	Energy Metabolism	METABOLIC
68070	68242	Elongation factor 1-alpha		28.025	27.532	24.511	24.2	13.553	1.017 down	0.982409	0.785	1.143 down	0.874612	0.28	1.158 down	0.863515	0.111	2.067 down	0.483604	0.00213	scaffold_32	-	121794	123534	2378	GTPase activity	IPR000795	Protein synthesis factor, GTP-binding	FPrintScan	PR00315	ELONGATNFCT	5	35,94,114,130,174,	48,102,124,141,183,	6.2e-16,6.2e-16,6.2e-16,6.2e-16,6.2e-16
111339	111511	Elongation factor 1Beta		1458.63	1007.29	1012.86	1067.31	1687.41	1.448 down	0.690577	0.0689	1.440 down	0.694393	0.129	1.366 down	0.73172	0.0287	1.156 up	1.15685	0.0282	scaffold_201	-	2177	3383	2229	translation elongation factor activity	IPR014038	Translation elongation factor EF1B, beta and delta chains, guanine nucleotide exchange	HMMPfam	PF00736	EF1_GNE	1	129,	215,	6e-46
106823	106995	Elongation factore		578.785	477.598	473.771	406.672	548.034	1.211 down	0.825173	0.124	1.221 down	0.818561	0.0812	1.423 down	0.702631	0.0165	1.056 down	0.94687	0.542	scaffold_78	+	50406	52089	2229	translation elongation factor activity	IPR001662	Translation elongation factor EF1B, gamma chain, conserved	BlastProDom	PD006217	Q6CIJ7_EEEEE_Q6CIJ7;	1	264,	421,	2e-45	2.5.1.18	Glutathione transferase.	RX + glutathione = HX + R-S-glutathione.	\N	Glutathione metabolism	Metabolism of Other Amino Acids	METABOLIC	0	5.9367	1.6207	2.2533
100657	100829	Endonuclease		34.097	37.92	22.763	32.504	21.752	1.112 up	1.11212	0.46	1.497 down	0.667595	0.0705	1.049 down	0.95328	0.793	1.567 down	0.637945	0.0523	scaffold_14	+	188684	190876	2910	endonuclease activity	IPR004601	UV-endonuclease UvdE	HMMPfam	PF03851	UvdE	1	102,	372,	1.2e-123
86118	86290	Endonuclease (prob.)	SS	45.095	76.069	82.05	90.748	55.241	1.686 up	1.68686	0.0734	1.819 up	1.81949	0.0336	2.012 up	2.01237	0.0148	1.224 up	1.22499	0.276	scaffold_25	-	35602	36885	2175	nucleic acid binding	IPR003154	S1/P1 nuclease	HMMPfam	PF02265	S1-P1_nuclease	1	23,	276,	3.3e-16
110917	111089	Endopeptidase		130.816	136.436	141.89	123.254	112.135	1.042 up	1.04296	0.539	1.084 up	1.08465	0.182	1.061 down	0.942194	0.292	1.166 down	0.857196	0.264	scaffold_181	+	12614	14225	162	nucleotide binding	IPR003959	AAA ATPase, core	HMMPfam	PF00004	AAA	1	178,	366,	5.4e-91	3.4.25.1	Proteasome endopeptidase complex.	Cleavage at peptide bonds with very broad specificity.	\N	\N	\N	\N
104734	104906	endothelin-converting enzyme	TMHs	49.768	48.342	44.698	39.041	33.918	1.029 down	0.971347	0.894	1.113 down	0.898127	0.283	1.274 down	0.78446	0.0948	1.467 down	0.681522	0.02	scaffold_47	-	76121	80228	2675	neprilysin activity	IPR000718	Peptidase M13, neprilysin	FPrintScan	PR00786	NEPRILYSIN	4	693,711,732,807,	705,723,748,818,	5.6e-16,5.6e-16,5.6e-16,5.6e-16	3.4.24.71	Endothelin-converting enzyme 1.	Forms endothelin 1 by cleavage of the 21-Trp-|-Val-22 bond in the precursor.	Zinc.	\N	\N	\N
123273	123445	Epoxide hydrolase		22.607	74.056	120.024	83.917	50.9	3.275 up	3.2758	0.0261	5.309 up	5.30915	0.0119	3.712 up	3.71199	0.0168	2.251 up	2.25152	0.19	scaffold_335	-	4508	6125	2290	catalytic activity	IPR000639	Epoxide hydrolase-like	FPrintScan	PR00412	EPOXHYDRLASE	5	111,137,182,346,377,	129,152,195,362,399,	3.8e-15,3.8e-15,3.8e-15,3.8e-15,3.8e-15
123272	123444	Epoxide hydrolase		3.613	6.73	10.097	8.781	4.06	1.862 up	1.86272	0.113	2.794 up	2.79463	0.0297	2.430 up	2.43039	0.0328	1.123 up	1.12372	0.826	scaffold_335	-	2118	3750	2290	catalytic activity	IPR000639	Epoxide hydrolase-like	FPrintScan	PR00412	EPOXHYDRLASE	4	113,139,366,397,	131,154,382,419,	4.2e-13,4.2e-13,4.2e-13,4.2e-13
28164	28336	ER-Golgi vesicle transport2	TMHs	124.704	123.679	122.847	119.611	123.098	1.008 down	0.991781	1	1.015 down	0.985109	0.991	1.042 down	0.959159	0.896	1.013 down	0.987122	0.989	scaffold_12	+	158544	160870			IPR012936	Protein of unknown function DUF1692	HMMPfam	PF07970	DUF1692	1	152,	351,	3.1e-51
32420	32592	ERG4/ERG24 ergosterol	TMHs	10.951	18.549	22.648	40.41	79.003	1.693 up	1.69382	0.0672	2.068 up	2.06812	0.0839	3.690 up	3.69007	0.00868	7.214 up	7.21423	0.00518	scaffold_295	+	3021	3845	9320	membrane	IPR001171	ERG4/ERG24 ergosterol biosynthesis protein	HMMPfam	PF01222	ERG4_ERG24	1	200,	219,	0.00051
92686	92858	Ergosterol biosynthetice protein	TMHs	127.206	110.348	113.087	111.523	154.865	1.152 down	0.867475	0.171	1.124 down	0.889007	0.166	1.140 down	0.876712	0.14	1.217 up	1.21743	0.021	scaffold_118	-	31476	32321	9321	integral to membrane	IPR005352	Erg28-like	BlastProDom	PD089646	Q6FPM3_EEEEE_Q6FPM3;	1	23,	116,	4e-22
105769	105941	esterase		34.984	19.279	24.576	20.825	43.666	1.814 down	0.55108	0.257	1.423 down	0.702493	0.434	1.679 down	0.595272	0.257	1.248 up	1.24817	0.527	scaffold_61	+	126001	127830			IPR012020	AB-hydrolase YheT, putative	HMMPIR	PIRSF005211	Predicted alpha/beta hydrolase, YheT type	1	5,	401,	4.4e-59
124791	124963	Eukaryotic ADP/ATP carrier	TMHs	3107.04	3704.52	4321.25	4413.45	7178.1	1.192 up	1.1923	0.205	1.390 up	1.3908	0.0324	1.420 up	1.42047	0.0127	2.310 up	2.31027	0.0277	scaffold_9	-	28520	30010	3708	binding	IPR002067	Mitochondrial carrier protein	FPrintScan	PR00926	MITOCARRIER	6	16,29,79,130,180,224,	29,43,99,148,198,246,	2.9e-66,2.9e-66,2.9e-66,2.9e-66,2.9e-66,2.9e-66								1.7414	5.1946	1.6207	3.0044
28547	28719	exonuclease		28.877	23.721	23.496	21.845	14.55	1.217 down	0.82145	0.124	1.228 down	0.813658	0.107	1.321 down	0.756484	0.0346	1.984 down	0.503861	0.00903	scaffold_19	+	152395	155836
65695	65867	Exosome complex exonuclease		23.736	30.644	28.223	36.037	33.293	1.291 up	1.29103	0.279	1.189 up	1.18904	0.259	1.518 up	1.51824	0.0377	1.402 up	1.40264	0.0351	scaffold_18	+	65843	66955	171	3'-5'-exoribonuclease activity	IPR001247	Exoribonuclease, phosphorolytic domain 1	HMMPfam	PF01138	RNase_PH	1	48,	183,	7.7e-36	3.1.13.-	Exoribonucleases producing 5'-phosphomonoesters.	\N	\N	\N	\N	\N
18677	18849	Expansin distant	SS	85.797	65.212	56.068	54.324	82.983	1.315 down	0.760073	0.131	1.530 down	0.653496	0.0415	1.579 down	0.633169	0.0151	1.033 down	0.967202	0.553	scaffold_31	-	130991	132429			IPR005132	Rare lipoprotein A	HMMPfam	PF03330	DPBB_1	1	76,	141,	0.0001
64030	64202	Expansin family		6.241	3.029	4.681	3.247	6.835	2.060 down	0.485339	0.0524	1.333 down	0.75004	0.213	1.922 down	0.520269	0.216	1.095 up	1.09518	0.731	scaffold_10	-	93064	93521			IPR005132	Rare lipoprotein A	HMMPfam	PF03330	DPBB_1	1	29,	106,	0.0021
130468	130640	Expansin family		131.789	46.222	48.195	64.247	116.708	2.851 down	0.350727	0.103	2.734 down	0.365698	0.0873	2.051 down	0.487499	0.134	1.129 down	0.885567	0.81	scaffold_209	-	12148	12980			IPR005132	Rare lipoprotein A	HMMPfam	PF03330	DPBB_1	1	59,	126,	4.8e-08
284161	284333	Expansin family		2.363	1.533	2.258	1.886	0.877	1.541 down	0.648752	0.192	1.046 down	0.955565	0.946	1.252 down	0.798138	0.46	2.695 down	0.371138	0.0368	scaffold_222	+	12008	12987			IPR005132	Rare lipoprotein A	HMMPfam	PF03330	DPBB_1	1	57,	134,	0.0036
18613	18785	Expansin family	SS	1029.91	831.715	739.319	754.875	1039.6	1.238 down	0.807559	0.43	1.393 down	0.717846	0.196	1.364 down	0.73295	0.171	1.009 up	1.0094	0.996	scaffold_28	-	137262	139031			IPR005132	Rare lipoprotein A	HMMPfam	PF03330	DPBB_1	1	183,	253,	6.5e-07								6.9658	7.4209	1.6207	4.5067
77537	77709	Expansin family		823.72	280.261	476.776	515.095	116.881	2.939 down	0.340238	0.478	1.727 down	0.578808	0.696	1.599 down	0.625328	0.735	7.047 down	0.141894	0.138	scaffold_177	-	22534	23158			IPR005132	Rare lipoprotein A	HMMPfam	PF03330	DPBB_1	1	50,	126,	1.6e-06
128096	128268	Expansin family		17.852	20.221	21.762	24.851	12.215	1.132 up	1.1327	0.546	1.219 up	1.21902	0.288	1.392 up	1.39206	0.148	1.461 down	0.684237	0.369	scaffold_74	-	95688	97142			IPR009009	Barwin-related endoglucanase	superfamily	SSF50685	Barwin-like endoglucanases	1	55,	142,	3e-09
17582	17754	Expansin family		547.212	501.917	519.236	520.363	536.329	1.090 down	0.917226	0.56	1.053 down	0.948875	0.831	1.051 down	0.950935	0.723	1.020 down	0.980112	0.888	scaffold_2	+	72883	74242			IPR005132	Rare lipoprotein A	HMMPfam	PF03330	DPBB_1	1	201,	278,	9.9e-05								7.8365	2.9684	1.6207	1.5022
30354	30526	Expansin family		75.924	62.426	145.095	88.878	47.109	1.216 down	0.822217	0.744	1.911 up	1.91106	0.228	1.170 up	1.17062	0.761	1.611 down	0.620476	0.323	scaffold_74	-	97296	98344			IPR009009	Barwin-related endoglucanase	superfamily	SSF50685	Barwin-like endoglucanases	1	44,	146,	1.5e-13
19754	19926	expansin family	SS	57.175	58.734	98.129	83.063	33.497	1.027 up	1.02727	0.955	1.716 up	1.71629	0.0777	1.452 up	1.45279	0.118	1.706 down	0.585868	0.176	scaffold_110	-	73845	74967			IPR005132	Rare lipoprotein A	HMMPfam	PF03330	DPBB_1	1	73,	142,	0.0023								1.7414	7.4209	0	3.0044
113284	113456	Expansin family		42.652	42.303	57.079	46.808	32.414	1.008 down	0.991817	1	1.338 up	1.33825	0.364	1.097 up	1.09744	0.677	1.315 down	0.759964	0.184	scaffold_1	-	102204	103157			IPR005132	Rare lipoprotein A	HMMPfam	PF03330	DPBB_1	1	207,	247,	7.5e-07
29129	29301	Expansin family		207.633	209.525	196.511	188.304	180.193	1.009 up	1.00911	1	1.056 down	0.946434	0.662	1.102 down	0.906908	0.303	1.152 down	0.867844	0.274	scaffold_31	-	128748	130216			IPR009009	Barwin-related endoglucanase	superfamily	SSF50685	Barwin-like endoglucanases	1	45,	141,	5.2e-12								2.6122	1.4842	0	1.5022
36745	36917	Exportin		41.242	62.898	49.4	43.458	18.339	1.525 up	1.5251	0.145	1.197 up	1.19781	0.407	1.053 up	1.05373	0.794	2.248 down	0.444668	0.0144	scaffold_125	-	32493	39267	2176	DNA binding	IPR000330	SNF2-related	HMMPfam	PF00176	SNF2_N	1	1339,	1648,	1.2e-124	3.6.1.3	Adenosinetriphosphatase.	ATP + H(2)O = ADP + phosphate.	\N	Purine metabolism	Nucleotide Metabolism	METABOLIC
69715	69887	Exportin		19.674	20.055	17.632	14.511	10.508	1.019 up	1.01937	0.944	1.115 down	0.896208	0.173	1.355 down	0.737572	0.0459	1.872 down	0.534106	0.00905	scaffold_46	-	32501	36361	3724	calcium ion binding	IPR000357	HEAT	HMMPfam	PF02985	HEAT	1	265,	301,	0.37
126650	126822	Extracellular tungstate binding protein		98.759	104.788	121.738	130.639	779.325	1.061 up	1.06105	0.975	1.232 up	1.23268	0.769	1.322 up	1.32281	0.67	7.891 up	7.89118	0.0259	scaffold_35	-	11609	12824
75249	75421	FAD-linked oxidoreductases	SS	63.462	41.984	58.847	57.955	63.359	1.511 down	0.661561	0.213	1.078 down	0.927279	0.837	1.095 down	0.913224	0.731	1.001 down	0.998377	1	scaffold_124	+	27203	29127	2290	catalytic activity	IPR006094	FAD linked oxidase, N-terminal	HMMPfam	PF01565	FAD_binding_4	1	63,	198,	3.8e-24								0.87072	3.7104	0	5.2578
130277	130449	Farnesyltransferase		37.771	36.584	36.396	45.122	41.233	1.032 down	0.968574	0.906	1.037 down	0.963596	0.848	1.194 up	1.19462	0.35	1.091 up	1.09166	0.555	scaffold_189	+	46106	48147	2290	catalytic activity	IPR001330	Prenyltransferase/squalene oxidase	HMMPfam	PF00432	Prenyltrans	5	98,152,200,281,372,	141,195,264,327,402,	2.2e-07,2.2e-05,5.1e-06,3.8e-07,0.0023
121180	121352	Fasciclin domain family		13.401	12.839	14.961	12.091	8.762	1.043 down	0.958063	0.779	1.116 up	1.11641	0.328	1.108 down	0.902246	0.335	1.529 down	0.653832	0.0323	scaffold_158	+	39781	42648	6387	UDP-N-acetylmuramoylalanyl-D-glutamyl-2,6-diaminopimelate-D-alanyl-D-alanine ligase activity	IPR000782	Beta-Ig-H3/fasciclin	HMMPfam	PF02469	Fasciclin	2	230,328,	314,410,	4.2e-10,4.6e-13	6.3.2.-	Acid--D-amino-acid ligases (peptide synthases).	\N	\N	Tryptophan metabolism	Amino Acid Metabolism	METABOLIC
115799	115971	Fatty Acid Desaturase	TMHs	2.755	4.611	3.551	3.604	0.847	1.673 up	1.67368	0.114	1.289 up	1.28893	0.311	1.308 up	1.30817	0.251	3.252 down	0.307441	0.027	scaffold_22	-	15975	17671	9710	oxidoreductase activity	IPR010257	Fatty acid desaturase, type 1, N-terminal	BlastProDom	PD001081	Q84UB7_PUNGR_Q84UB7;	1	53,	174,	3e-27	1.3.1.35	Phosphatidylcholine desaturase.	1-acyl-2-oleoyl-sn-glycero-3-phosphocholine + NAD(+) = 1-acyl-2-linoleoyl-sn-glycero-3-phosphocholine + NADH.	\N	\N	\N	\N
100083	100255	Fatty Acid Desaturase	TMHs	3.632	3.921	4.634	5.35	2.992	1.079 up	1.07957	0.589	1.276 up	1.27588	0.268	1.473 up	1.47302	0.0897	1.213 down	0.823789	0.158	scaffold_11	+	106268	108195	12251	heme binding	IPR010257	Fatty acid desaturase, type 1, N-terminal	BlastProDom	PD001081	Q704E9_BBBBB_Q704E9;	1	50,	129,	2e-08
28296	28468	Fatty-acid amide hydrolase 1		41.93	41.496	40.516	41.355	29.98	1.010 down	0.989649	0.996	1.034 down	0.966277	0.88	1.013 down	0.986287	0.984	1.398 down	0.715001	0.0613	scaffold_14	-	235576	237944	10079	carbon-nitrogen ligase activity, with glutamine as amido-N-donor	IPR000120	Amidase signature enzyme	HMMPfam	PF01425	Amidase	1	63,	542,	2.9e-82	3.1.-.-	Acting on ester bonds.	\N	\N	\N	\N	\N
309956	310128	Ferric reductase-like	TMHs	18.104	14.772	22.572	16.949	33.24	1.225 down	0.815952	0.144	1.246 up	1.2468	0.0939	1.068 down	0.936202	0.506	1.836 up	1.83606	0.232	scaffold_265	+	4418	6731	3721	iron ion binding	IPR013130	Ferric reductase-like transmembrane component, N-terminal	HMMPfam	PF01794	Ferric_reduct	1	36,	148,	2.6e-21
77256	77428	Ferric reductase-like	TMHs	8.886	7.547	8.919	9.044	4.185	1.177 down	0.849314	0.232	1.003 up	1.00371	1	1.017 up	1.01778	0.917	2.123 down	0.470966	0.0134	scaffold_169	-	55780	57536	3721	iron ion binding	IPR013130	Ferric reductase-like transmembrane component, N-terminal	HMMPfam	PF01794	Ferric_reduct	1	62,	179,	4.3e-26
96160	96332	Ferric reductase-like	TMHs	72.994	58.757	60.697	50.259	84.228	1.242 down	0.804957	0.235	1.202 down	0.831534	0.0967	1.452 down	0.688536	0.0168	1.153 up	1.1539	0.101	scaffold_250	+	15115	17510	3721	iron ion binding	IPR013130	Ferric reductase-like transmembrane component, N-terminal	HMMPfam	PF01794	Ferric_reduct	1	64,	189,	5e-23
125089	125261	Ferric reductase-like	TMHs	8.693	9.042	9.757	8.514	5.163	1.040 up	1.04015	0.446	1.122 up	1.1224	0.537	1.021 down	0.979409	0.573	1.683 down	0.593926	0.0474	scaffold_11	-	264401	266693	3721	iron ion binding	IPR013130	Ferric reductase-like transmembrane component, N-terminal	HMMPfam	PF01794	Ferric_reduct	1	36,	147,	7.7e-26
83405	83577	Ferric reductase-like	TMHs	651.281	575.224	495.274	507.598	494.022	1.132 down	0.883219	0.648	1.314 down	0.760461	0.242	1.283 down	0.779384	0.289	1.318 down	0.758539	0.175	scaffold_9	-	69153	71527	4283	electron transport	IPR000778	Cytochrome b-245, heavy chain	FPrintScan	PR00466	GP91PHOX	4	102,365,388,520,	120,378,405,538,	2.9e-22,2.9e-22,2.9e-22,2.9e-22
130253	130425	Ferric reductase-like	TMHs	588.998	558.972	426.915	482.075	525.393	1.053 down	0.949022	0.84	1.379 down	0.724816	0.164	1.221 down	0.818466	0.324	1.121 down	0.892012	0.489	scaffold_187	-	44081	46548	4283	electron transport	IPR000778	Cytochrome b-245, heavy chain	FPrintScan	PR00466	GP91PHOX	2	176,570,	194,588,	8.2e-07,8.2e-07
126175	126347	Ferric reductase-like	TMHs	78.143	74.775	72.126	85.123	62.427	1.045 down	0.9569	0.848	1.083 down	0.923	0.593	1.089 up	1.08932	0.466	1.251 down	0.798882	0.23	scaffold_27	-	76097	80483	12906	metal ion transport	IPR006121	Heavy metal transport/detoxification protein	HMMPfam	PF00403	HMA	1	7,	67,	6.6e-13
123760	123932	Ferric reductase-like	TMHs	55.193	58.581	38.483	45.406	12.159	1.061 up	1.06138	0.879	1.434 down	0.697244	0.308	1.215 down	0.822677	0.465	4.539 down	0.2203	0.0512	scaffold_1	-	54688	57138	3721	iron ion binding	IPR013130	Ferric reductase-like transmembrane component, N-terminal	HMMPfam	PF01794	Ferric_reduct	1	152,	266,	7e-29
78922	79094	Ferric reductase-like	TMHs	44.847	45.593	51.183	39.31	36.26	1.016 up	1.01663	0.978	1.141 up	1.14128	0.324	1.140 down	0.876536	0.344	1.236 down	0.808527	0.199	scaffold_227	+	35786	37381	3546	transporter activity	IPR013130	Ferric reductase-like transmembrane component, N-terminal	HMMPfam	PF01794	Ferric_reduct	1	145,	262,	8.6e-29
309414	309586	Feruloyl esterase		1.594	2.22	2.436	3.03	1.147	1.392 up	1.39272	0.604	1.528 up	1.52823	0.152	1.900 up	1.90088	0.0231	1.389 down	0.719573	0.209	scaffold_263	-	11069	11979			IPR011118	Tannase and feruloyl esterase	HMMPfam	PF07519	Tannase	1	2,	164,	1.1e-48
111315	111487	Fibronectin type III		48.927	43.775	39.716	44.781	44.656	1.117 down	0.8947	0.668	1.231 down	0.81174	0.194	1.092 down	0.915262	0.563	1.095 down	0.912707	0.466	scaffold_198	-	40171	41232	3827	intracellular	IPR003961	Fibronectin, type III	HMMPfam	PF00041	fn3	1	81,	157,	8.5e-07
130438	130610	flavin-containing amine oxidasedehydrogenase		58.928	56.958	60.12	56.396	42.607	1.034 down	0.966569	0.748	1.020 up	1.02023	0.887	1.044 down	0.957032	0.538	1.383 down	0.723035	0.0198	scaffold_205	-	26583	28833	4283	electron transport	IPR000759	Adrenodoxin reductase	FPrintScan	PR00419	ADXRDTASE	2	8,33,	30,46,	4.8e-07,4.8e-07
47537	47709	Flavin-containing monooxygenase		1.51	1.113	1.93	1.602	1.161	1.356 down	0.737086	0.752	1.278 up	1.27815	0.631	1.060 up	1.06093	0.799	1.301 down	0.768874	0.325	scaffold_196	+	45873	46739	2890	flavin-containing monooxygenase activity	IPR001327	Pyridine nucleotide-disulphide oxidoreductase, NAD-binding region	BlastProDom	PD000139	Q9LLN0_ORYSA_Q9LLN0;	1	99,	153,	0.005	1.14.13.8	Dimethylaniline monooxygenase (N-oxide forming).	N,N-dimethylaniline + NADPH + O(2) = N,N-dimethylaniline N-oxide + NADP(+) + H(2)O.	FAD.	\N	\N	\N
362364	362536	flocculation protein		7.154	8.589	7.96	6.028	2.928	1.200 up	1.20059	0.633	1.112 up	1.11266	0.759	1.186 down	0.842606	0.541	2.443 down	0.409282	0.0539	scaffold_376	+	1	2706	2715	exo-alpha-sialidase activity										3.2.1.18	Exo-alpha-sialidase.	Hydrolysis of alpha-(2->3)-, alpha-(2->6)-, alpha-(2->8)-glycosidic linkages of terminal sialic residues in oligosaccharides, glycoproteins, glycolipids, colominic acid and synthetic substrates.	\N	N-Glycan degradation	Metabolism of Complex Carbohydrates	METABOLIC
81283	81455	Formin-like protein		17.231	24.068	21.326	18.001	7.539	1.396 up	1.39678	0.146	1.237 up	1.23765	0.174	1.044 up	1.04469	0.744	2.285 down	0.437525	0.0172	scaffold_1	-	338974	345648	2246	actin binding	IPR015425	Actin-binding FH2	HMMPfam	PF02181	FH2	1	1240,	1611,	3e-103
95775	95947	Fructose-2,6-bisphosphatase		41.41	34.67	41.404	46.802	64.25	1.194 down	0.837237	0.192	none	0.999855	1	1.130 up	1.13021	0.38	1.551 up	1.55156	0.0386	scaffold_224	+	26187	28852	2290	catalytic activity	IPR003094	Fructose-2,6-bisphosphatase	FPrintScan	PR00991	6PFRUCTKNASE	6	142,169,196,246,268,346,	156,183,210,267,290,362,	3e-42,3e-42,3e-42,3e-42,3e-42,3e-42	3.1.3.46	Fructose-2,6-bisphosphate 2-phosphatase.	D-fructose 2,6-bisphosphate + H(2)O = D-fructose 6-phosphate + phosphate.	\N	Fructose and mannose metabolism	Carbohydrate Metabolism	METABOLIC
77664	77836	FTR1	TMHs	166.535	131.852	177.267	136.156	260.034	1.263 down	0.791737	0.219	1.064 up	1.06444	0.583	1.223 down	0.817582	0.285	1.561 up	1.56144	0.0677	scaffold_181	+	3189	4613	9320	membrane	IPR004923	Iron permease FTR1	HMMPfam	PF03239	FTR1	1	7,	350,	1.9e-60
81895	82067	fumarate hydratase		118.023	160.782	144.827	156.208	142.445	1.362 up	1.36229	0.0427	1.227 up	1.22711	0.157	1.323 up	1.32354	0.0561	1.206 up	1.20693	0.153	scaffold_2	-	472602	474729	2290	catalytic activity	IPR003031	Delta crystallin	FPrintScan	PR00145	DCRYSTALLIN	2	206,348,	226,364,	8.4e-05,8.4e-05	4.2.1.2	Fumarate hydratase.	(S)-malate = fumarate + H(2)O.	\N	Reductive carboxylate cycle (CO2 fixation)	Energy Metabolism	METABOLIC
67133	67305	Fumarate reductase		35.112	13.252	18.981	15.28	10	2.649 down	0.377421	0.0253	1.849 down	0.540584	0.0219	2.297 down	0.435179	0.0143	3.511 down	0.284803	0.00421	scaffold_26	+	145690	147280	4283	electron transport	IPR003953	Fumarate reductase/succinate dehydrogenase flavoprotein, N-terminal	HMMPfam	PF00890	FAD_binding_2	1	8,	493,	1e-21	1.3.99.1	Succinate dehydrogenase.	Succinate + acceptor = fumarate + reduced acceptor.	FAD.	Citrate cycle (TCA cycle)	Carbohydrate Metabolism	METABOLIC
23360	23532	Fumarylacetoacetate hydrolase		61.798	42.368	74.762	73.721	168.42	1.458 down	0.685589	0.313	1.209 up	1.20978	0.474	1.192 up	1.19294	0.67	2.725 up	2.72533	0.0155	scaffold_38	-	73730	74748	2290	catalytic activity	IPR002529	Fumarylacetoacetase, C-terminal-like	HMMPfam	PF01557	FAA_hydrolase	1	25,	191,	5.6e-70	5.3.3.-	Transposing C==C bonds.	\N	\N	Fluorene degradation	Biodegradation of Xenobiotics	METABOLIC
18921	19093	Fumerate reductase		182.826	630.196	489.865	728.09	826.049	3.446 up	3.44697	0.0413	2.679 up	2.67941	0.0597	3.982 up	3.98242	0.016	4.518 up	4.51822	0.0195	scaffold_42	+	115250	118099	12251	heme binding	IPR001199	Cytochrome b5	BlastProDom	PD000612	Q7SHN7_NEUCR_Q7SHN7;	1	508,	580,	2e-21	1.3.99.1	Succinate dehydrogenase.	Succinate + acceptor = fumarate + reduced acceptor.	FAD.	Citrate cycle (TCA cycle)	Carbohydrate Metabolism	METABOLIC	0	6.6788	0	8.2622
111453	111625	G Protein alpha subunit		18.668	21.59	18.767	26.942	39.624	1.156 up	1.15652	0.73	1.005 up	1.0053	1	1.443 up	1.44322	0.297	2.122 up	2.12256	0.0967	scaffold_205	+	17201	19331	3228	signal transducer activity	IPR011025	G protein alpha subunit, helical insertion	BlastProDom	PD000281	Q6TNT8_BRARE_Q6TNT8;	1	195,	254,	3e-05
130455	130627	Galactose transporter	TMHs	42.409	27.254	19.451	25.331	35.842	1.556 down	0.642647	0.322	2.180 down	0.458653	0.124	1.674 down	0.597302	0.248	1.183 down	0.845151	0.76	scaffold_207	-	27585	30021	3642	sugar:hydrogen symporter activity	IPR003663	Sugar transporter	FPrintScan	PR00171	SUGRTRNSPORT	4	214,381,469,492,	233,391,490,504,	7.4e-12,7.4e-12,7.4e-12,7.4e-12	5.3.1.4	L-arabinose isomerase.	L-arabinose = L-ribulose.	\N	Pentose and glucuronate interconversions	Carbohydrate Metabolism	METABOLIC
129554	129726	Galactose-1-phosphate uridylyltransf		65.26	15.163	18.612	14.335	35.366	4.303 down	0.232348	0.0301	3.506 down	0.285198	0.0332	4.552 down	0.21966	0.013	1.845 down	0.541925	0.0351	scaffold_140	-	11823	12846			IPR004829	Cell surface antigen	BlastProDom	PD153432	Q81GX1_BACCR_Q81GX1;	1	171,	212,	0.004
19457	19629	GAPDH		1847.98	1001.47	1000.07	888.218	1128.56	1.845 down	0.541925	0.21	1.847 down	0.541167	0.164	2.080 down	0.480643	0.102	1.637 down	0.610697	0.142	scaffold_82	+	105486	107076	2771	glyceraldehyde-3-phosphate dehydrogenase (phosphorylating) activity	IPR000173	Glyceraldehyde 3-phosphate dehydrogenase	FPrintScan	PR00078	G3PDHDRGNASE	5	110,145,172,229,269,	123,163,188,246,284,	1.2e-46,1.2e-46,1.2e-46,1.2e-46,1.2e-46	1.2.1.12	Glyceraldehyde 3-phosphate dehydrogenase (phosphorylating).	D-glyceraldehyde 3-phosphate + phosphate + NAD(+) = 3-phospho-D- glyceroyl phosphate + NADH.	\N	Glycolysis / Gluconeogenesis	Carbohydrate Metabolism	METABOLIC	0.87072	2.9684	0	3.0044
28843	29015	GH1		71.26	46.912	46.733	45.315	34.313	1.519 down	0.658322	0.303	1.524 down	0.65581	0.206	1.572 down	0.635911	0.171	2.076 down	0.481518	0.112	scaffold_25	+	45865	48256	2933	hydrolase activity, hydrolyzing O-glycosyl compounds	IPR001360	Glycoside hydrolase, family 1	FPrintScan	PR00131	GLHYDRLASE1	5	306,375,398,420,444,	320,383,409,437,456,	2.2e-18,2.2e-18,2.2e-18,2.2e-18,2.2e-18	3.2.1.21	Beta-glucosidase.	Hydrolysis of terminal, non-reducing beta-D-glucose residues with release of beta-D-glucose.	\N	Starch and sucrose metabolism	Metabolism of Complex Carbohydrates	METABOLIC
18210	18382	GH1		1107.45	821.1	853.014	618.907	511.153	1.348 down	0.741434	0.336	1.298 down	0.770252	0.426	1.789 down	0.558859	0.0866	2.166 down	0.461559	0.117	scaffold_14	+	176024	179030	2933	hydrolase activity, hydrolyzing O-glycosyl compounds	IPR001360	Glycoside hydrolase, family 1	FPrintScan	PR00131	GLHYDRLASE1	4	307,376,421,445,	321,384,438,457,	1.4e-17,1.4e-17,1.4e-17,1.4e-17	3.2.1.21	Beta-glucosidase.	Hydrolysis of terminal, non-reducing beta-D-glucose residues with release of beta-D-glucose.	\N	Starch and sucrose metabolism	Metabolism of Complex Carbohydrates	METABOLIC
25162	25334	GH10	CBM1	19.163	10.51	11.588	11.58	5.726	1.823 down	0.548453	0.505	1.653 down	0.604707	0.519	1.654 down	0.60429	0.496	3.346 down	0.298805	0.126	scaffold_110	-	24167	25813	2933	hydrolase activity, hydrolyzing O-glycosyl compounds	IPR000254	Cellulose-binding region, fungal	BlastProDom	PD001821	Q9C1R4_LENED_Q9C1R4;	1	29,	55,	9e-07								0	8.163	0	0
126349	126521	GH10	SS, CBM1	178.545	269.241	203.024	280.306	121.489	1.507 up	1.50797	0.73	1.137 up	1.1371	0.954	1.569 up	1.56995	0.669	1.469 down	0.680439	0.879	scaffold_30	-	30283	32166	2933	hydrolase activity, hydrolyzing O-glycosyl compounds	IPR000254	Cellulose-binding region, fungal	BlastProDom	PD001821	O74169_ASPAC_O74169;	1	28,	55,	1e-06								1.7414	3.7104	0	2.2533
85016	85188	GH10 Endo-1,4-beta-xylanase A	SS,CBM1	1825.04	1513.22	2502.06	1907.94	1765.91	1.206 down	0.829142	0.84	1.370 up	1.37096	0.666	1.045 up	1.04543	0.987	1.033 down	0.967601	1	scaffold_17	+	176441	178052	2933	hydrolase activity, hydrolyzing O-glycosyl compounds	IPR000254	Cellulose-binding region, fungal	BlastProDom	PD001821	Q7Z9N1_TRIRE_Q7Z9N1;	1	29,	55,	3e-06								69.658	18.552	4.8622	26.289
21241	21413	GH11		14.414	58.815	58.982	93.105	60.78	4.080 up	4.08041	0.0488	4.092 up	4.09199	0.034	6.459 up	6.45935	0.0153	4.216 up	4.21673	0.0601	scaffold_4	+	321207	321865	2933	hydrolase activity, hydrolyzing O-glycosyl compounds	IPR001137	Glycoside hydrolase, family 11	FPrintScan	PR00911	GLHYDRLASE11	6	82,92,120,140,145,168,	91,102,126,145,154,176,	1.2e-17,1.2e-17,1.2e-17,1.2e-17,1.2e-17,1.2e-17
113976	114148	GH11	SS, CBM1	748.848	1528.83	1269.78	1722.52	175.394	2.041 up	2.04158	0.205	1.695 up	1.69564	0.308	2.300 up	2.30023	0.162	4.269 down	0.234218	0.309	scaffold_4	-	323194	324167	2933	hydrolase activity, hydrolyzing O-glycosyl compounds	IPR001137	Glycoside hydrolase, family 11	FPrintScan	PR00911	GLHYDRLASE11	6	106,116,144,164,169,192,	115,126,150,169,178,200,	3.7e-15,3.7e-15,3.7e-15,3.7e-15,3.7e-15,3.7e-15								6.0951	4.4525	1.6207	6.0089
371372	371544	GH11		4.524	8	11.809	10.986	6.836	1.768 up	1.76835	0.359	2.610 up	2.6103	0.156	2.428 up	2.42838	0.148	1.510 up	1.51105	0.385	scaffold_4	+	321979	322827	2933	hydrolase activity, hydrolyzing O-glycosyl compounds	IPR001137	Glycoside hydrolase, family 11	HMMPfam	PF00457	Glyco_hydro_11	1	94,	122,	2.8e-12
121944	122116	GH115	SS	9.533	10.326	5.737	5.368	17.617	1.083 up	1.08318	0.853	1.661 down	0.601804	0.164	1.775 down	0.563097	0.117	1.848 up	1.848	0.16	scaffold_201	+	14501	18547																			3.4829	2.2263	0	3.7555
126344	126516	GH12		12.699	27.24	39.261	47.094	50.909	2.144 up	2.14505	0.0481	3.091 up	3.09166	0.0285	3.708 up	3.70848	0.0127	4.008 up	4.0089	0.0684	scaffold_30	-	9418	10363	267	polysaccharide catabolic process	IPR002594	Glycoside hydrolase, family 12	BlastProDom	PD004316	Q8NJZ5_EEEEE_Q8NJZ5;	1	104,	258,	5e-31
34479	34651	GH12		33.563	131.604	227.994	278.475	367.419	3.921 up	3.9211	0.141	6.792 up	6.79302	0.067	8.297 up	8.29708	0.0426	10.947 up	10.9471	0.0958	scaffold_30	-	11914	12946	267	polysaccharide catabolic process	IPR002594	Glycoside hydrolase, family 12	BlastProDom	PD004316	Q8NJZ5_EEEEE_Q8NJZ5;	1	104,	258,	5e-35
105096	105268	GH12		85.605	42.554	20.846	49.449	5.677	2.011 down	0.497097	0.176	4.106 down	0.243514	0.12	1.731 down	0.577641	0.208	15.078 down	0.0663162	0.0654	scaffold_51	+	100694	101856	267	polysaccharide catabolic process	IPR002594	Glycoside hydrolase, family 12	BlastProDom	PD004316	Q8NJZ5_EEEEE_Q8NJZ5;	1	85,	236,	2e-28
97503	97675	GH125 Meiotically up-regulated gene 157	SS	23.82	25.409	24.184	24.302	17.39	1.066 up	1.06671	0.816	1.015 up	1.01528	0.986	1.020 up	1.02024	0.973	1.369 down	0.730059	0.454	scaffold_1	+	407798	410212	2290	catalytic activity	IPR008313	Uncharacterised conserved protein UCP028846	HMMPfam	PF06824	DUF1237	1	74,	484,	2.4e-116								4.3536	5.1946	0	4.5067
31856	32028	GH128	SS	27.328	12.084	10.889	13.768	7.258	2.261 down	0.442184	0.18	2.509 down	0.398456	0.0966	1.984 down	0.503806	0.158	3.765 down	0.265588	0.0366	scaffold_185	+	25795	26879			IPR017853	Glycoside hydrolase, catalytic core	superfamily	SSF51445	(Trans)glycosidases	1	117,	275,	2.5e-13
61167	61339	GH128	SS/5'TMH	639.585	808.615	696.397	756.867	710.485	1.264 up	1.26428	0.29	1.088 up	1.08883	0.618	1.183 up	1.18337	0.303	1.110 up	1.11085	0.478	scaffold_1	+	462843	464227			IPR017853	Glycoside hydrolase, catalytic core	superfamily	SSF51445	(Trans)glycosidases	1	174,	362,	8.7e-13
38229	38401	GH128	SS	73.398	53.929	42.991	45.233	47.059	1.361 down	0.734748	0.425	1.707 down	0.585724	0.203	1.622 down	0.61627	0.163	1.559 down	0.641148	0.229	scaffold_320	-	4538	6097			IPR017853	Glycoside hydrolase, catalytic core	superfamily	SSF51445	(Trans)glycosidases	1	95,	234,	1.8e-09
244900	245072	GH128	SS	2.853	3.596	3.001	4.373	2.159	1.260 up	1.26043	0.719	1.051 up	1.05188	0.954	1.532 up	1.53277	0.307	1.321 down	0.756747	0.411	scaffold_185	-	29917	31233			IPR017853	Glycoside hydrolase, catalytic core	superfamily	SSF51445	(Trans)glycosidases	1	103,	239,	1.2e-10
27227	27399	GH128	SS	24.046	25.28	19.337	23.171	12.766	1.051 up	1.05132	0.763	1.243 down	0.804167	0.0957	1.037 down	0.963611	0.736	1.883 down	0.530899	0.074	scaffold_1	+	558528	560154			IPR017853	Glycoside hydrolase, catalytic core	superfamily	SSF51445	(Trans)glycosidases	1	79,	279,	5.2e-16
123894	124066	GH128	SS	545.096	563.204	516.701	476.574	519.614	1.033 up	1.03322	0.926	1.054 down	0.947908	0.833	1.143 down	0.874294	0.493	1.049 down	0.953252	0.827	scaffold_1	+	461048	462469			IPR017853	Glycoside hydrolase, catalytic core	superfamily	SSF51445	(Trans)glycosidases	1	188,	330,	1.8e-09
33454	33626	GH13	SS, CBM20	50.31	250.095	133.745	217.239	196.043	4.971 up	4.97108	0.0138	2.658 up	2.65842	0.0605	4.317 up	4.31801	0.00864	3.896 up	3.8967	0.00421	scaffold_10	+	153794	156429	2290	catalytic activity	IPR002044	Glycoside hydrolase, carbohydrate-binding	BlastProDom	PD001568	Q9P4C5_LENED_Q9P4C5;	1	485,	577,	2e-20	3.2.1.1	Alpha-amylase.	Endohydrolysis of 1,4-alpha-glucosidic linkages in oligosaccharides and polysaccharides.	\N	Starch and sucrose metabolism	Metabolism of Complex Carbohydrates	METABOLIC	12.19	4.4525	0	3.7555
24871	25043	GH13		22.555	29.415	33.513	34.783	23.721	1.304 up	1.30415	0.142	1.485 up	1.48583	0.0474	1.542 up	1.54214	0.028	1.051 up	1.0517	0.652	scaffold_95	-	29611	32162	2290	catalytic activity	IPR006047	Glycosyl hydrolase, family 13, catalytic region	HMMPfam	PF00128	Alpha-amylase	1	65,	425,	2.8e-51	3.2.1.1	Alpha-amylase.	Endohydrolysis of 1,4-alpha-glucosidic linkages in oligosaccharides and polysaccharides.	\N	Starch and sucrose metabolism	Metabolism of Complex Carbohydrates	METABOLIC
81191	81363	GH13	CBM48	47.072	25.323	25.799	22.594	37.103	1.858 down	0.537963	0.161	1.824 down	0.548075	0.127	2.083 down	0.479988	0.0781	1.268 down	0.788218	0.403	scaffold_1	+	202399	204988	2933	hydrolase activity, hydrolyzing O-glycosyl compounds	IPR006047	Glycosyl hydrolase, family 13, catalytic region	HMMPfam	PF00128	Alpha-amylase	1	210,	271,	1.8e-12	2.4.1.18	1,4-alpha-glucan branching enzyme.	Formation of 1,6-glucosidic linkages of glycogen.	\N	Starch and sucrose metabolism	Metabolism of Complex Carbohydrates	METABOLIC
500548	500720	GH13		19.873	14.204	13.231	11.451	11.07	1.399 down	0.714739	0.249	1.502 down	0.665778	0.131	1.735 down	0.576209	0.0625	1.795 down	0.557037	0.0762	scaffold_22	+	133407	139387	2290	catalytic activity	IPR010401	Amylo-alpha-1,6-glucosidase	HMMPfam	PF06202	GDE_C	1	1105,	1581,	2.9e-199
85323	85495	GH13		302.819	359.187	300.749	273.82	209.206	1.186 up	1.18614	0.573	1.006 down	0.993164	1	1.105 down	0.904237	0.673	1.447 down	0.690862	0.2	scaffold_19	+	209712	212166	2290	catalytic activity	IPR006047	Glycosyl hydrolase, family 13, catalytic region	HMMPfam	PF00128	Alpha-amylase	1	32,	385,	5.9e-70	3.2.1.1	Alpha-amylase.	Endohydrolysis of 1,4-alpha-glucosidic linkages in oligosaccharides and polysaccharides.	\N	Starch and sucrose metabolism	Metabolism of Complex Carbohydrates	METABOLIC
25176	25348	GH13		8.612	7.466	7.344	7.508	2.735	1.153 down	0.86693	0.644	1.172 down	0.852764	0.51	1.146 down	0.871807	0.574	3.148 down	0.31758	0.0265	scaffold_111	-	86734	89261	2290	catalytic activity	IPR006047	Glycosyl hydrolase, family 13, catalytic region	HMMPfam	PF00128	Alpha-amylase	1	15,	419,	1.9e-107	3.2.1.20	Alpha-glucosidase.	Hydrolysis of terminal, non-reducing 1,4-linked D-glucose residues with release of D-glucose.	\N	Galactose metabolism	Carbohydrate Metabolism	METABOLIC
96809	96981	GH13		21.636	20.132	16.671	16.008	21.294	1.074 down	0.930486	0.779	1.297 down	0.770521	0.213	1.351 down	0.739878	0.153	1.016 down	0.984193	0.985	scaffold_318	-	6772	9235	2290	catalytic activity	IPR006047	Glycosyl hydrolase, family 13, catalytic region	HMMPfam	PF00128	Alpha-amylase	1	25,	454,	1.2e-127	3.2.1.20	Alpha-glucosidase.	Hydrolysis of terminal, non-reducing 1,4-linked D-glucose residues with release of D-glucose.	\N	Galactose metabolism	Carbohydrate Metabolism	METABOLIC
110826	110998	GH13	SS	138.328	136.226	161.65	163.813	171.904	1.015 down	0.984804	0.96	1.168 up	1.1686	0.167	1.184 up	1.18424	0.171	1.242 up	1.24273	0.44	scaffold_177	+	36529	38603	2290	catalytic activity	IPR006047	Glycosyl hydrolase, family 13, catalytic region	HMMPfam	PF00128	Alpha-amylase	1	31,	399,	1.2e-84	3.2.1.1	Alpha-amylase.	Endohydrolysis of 1,4-alpha-glucosidic linkages in oligosaccharides and polysaccharides.	\N	Starch and sucrose metabolism	Metabolism of Complex Carbohydrates	METABOLIC	2.6122	5.9367	1.6207	12.769
34349	34521	GH13-GT5		83.554	92.002	82.938	72.416	42.651	1.101 up	1.10111	0.649	1.007 down	0.992628	0.993	1.153 down	0.866697	0.268	1.959 down	0.51046	0.0107	scaffold_27	-	58974	66960	6667	biosynthetic process	IPR006047	Glycosyl hydrolase, family 13, catalytic region	HMMPfam	PF00128	Alpha-amylase	1	65,	172,	2e-17	2.4.1.183	Alpha-1,3-glucan synthase.	UDP-glucose + {alpha-D-glucosyl-(1,3)}(N) = UDP + {alpha-D-glucosyl- (1,3)}(N+1).	\N	\N	\N	\N
124958	125130	GH15		17.421	22.065	21.282	28.781	17.236	1.266 up	1.26657	0.314	1.221 up	1.22163	0.316	1.652 up	1.65209	0.0632	1.010 down	0.989381	0.984	scaffold_10	-	193840	197870	2290	catalytic activity	IPR011613	Glycoside hydrolase 15-related	HMMPfam	PF00723	Glyco_hydro_15	1	305,	707,	3.2e-85
128120	128292	GH15 Glucoamylase	SS, CBM20	40.401	140.342	72.544	84.028	133.646	3.473 up	3.47373	0.0652	1.795 up	1.7956	0.164	2.079 up	2.07985	0.0785	3.308 up	3.30799	0.0412	scaffold_75	+	38150	40523	2745	glucan 1,4-alpha-glucosidase activity	IPR002044	Glycoside hydrolase, carbohydrate-binding	BlastProDom	PD001568	Q9P4C5_LENED_Q9P4C5;	1	498,	578,	4e-25	3.2.1.3	Glucan 1,4-alpha-glucosidase.	Hydrolysis of terminal 1,4-linked alpha-D-glucose residues successively from non-reducing ends of the chains with release of beta-D-glucose.	\N	Starch and sucrose metabolism	Metabolism of Complex Carbohydrates	METABOLIC	34.829	2.9684	0	5.2578
102784	102956	GH16		31.902	52.519	54.098	59.536	26.958	1.646 up	1.64626	0.106	1.695 up	1.69576	0.061	1.866 up	1.86622	0.0251	1.183 down	0.845025	0.454	scaffold_28	+	167854	168987	4758	lipid metabolic process	IPR001087	Lipase, GDSL	HMMPfam	PF00657	Lipase_GDSL	1	136,	279,	7.7e-05
442754	442926	GH16		34.082	51.371	44.236	38.397	18.282	1.507 up	1.50728	0.114	1.297 up	1.29793	0.356	1.126 up	1.12661	0.426	1.864 down	0.536412	0.0297	scaffold_71	-	32220	34280	3737	GTP binding	IPR000217	Tubulin	ScanRegExp	PS00227	TUBULIN	1	365,	371,	NA
130259	130431	GH16		28.955	24.588	21.94	23.583	14.62	1.177 down	0.84918	0.116	1.319 down	0.757728	0.107	1.227 down	0.814471	0.0616	1.980 down	0.504921	0.00435	scaffold_188	-	19054	20782			IPR008985	Concanavalin A-like lectin/glucanase	superfamily	SSF49899	Concanavalin A-like lectins/glucanases	1	184,	424,	5.1e-08
107948	108120	GH16	SS	25.449	110.387	25.521	58.98	24.771	4.337 up	4.33758	0.12	1.002 up	1.00283	1	2.317 up	2.31758	0.235	1.027 down	0.973358	0.996	scaffold_100	-	76890	78274			IPR008985	Concanavalin A-like lectin/glucanase	superfamily	SSF49899	Concanavalin A-like lectins/glucanases	1	1,	153,	2.2e-06								4.3536	0.74209	0	1.5022
125253	125425	GH16	SS	62.094	48.92	41.639	36.759	40.392	1.269 down	0.787838	0.16	1.491 down	0.67058	0.0392	1.689 down	0.59199	0.0186	1.537 down	0.650498	0.532	scaffold_13	+	244916	246760	3546	transporter activity	IPR002345	Lipocalin	ScanRegExp	PS00213	LIPOCALIN	1	194,	207,	NA								6.0951	2.2263	0	0.75111
95036	95208	GH16		102.157	118.466	120.686	133.293	111.355	1.159 up	1.15965	0.288	1.181 up	1.18138	0.113	1.304 up	1.30479	0.0377	1.090 up	1.09004	0.426	scaffold_188	-	21448	23478			IPR008985	Concanavalin A-like lectin/glucanase	superfamily	SSF49899	Concanavalin A-like lectins/glucanases	1	203,	443,	2.2e-08
99606	99778	GH16		74.502	63.062	65.062	54.842	49.496	1.181 down	0.846447	0.294	1.145 down	0.873292	0.2	1.358 down	0.736114	0.0219	1.505 down	0.664358	0.186	scaffold_9	-	116156	118683			IPR005629	Beta-glucan synthesis-associated, SKN1	HMMPfam	PF03935	SKN1	1	2,	533,	1.1e-18
79904	80076	GH16		58.417	70.054	66.338	64.3	45.193	1.199 up	1.19921	0.314	1.135 up	1.13559	0.343	1.100 up	1.10071	0.467	1.292 down	0.773628	0.0937	scaffold_286	+	1959	3820			IPR005629	Beta-glucan synthesis-associated, SKN1	HMMPfam	PF03935	SKN1	1	5,	528,	6.6e-19
32285	32457	GH16		17.104	11.221	17.41	12.293	33.372	1.524 down	0.656045	0.334	1.017 up	1.01789	1	1.391 down	0.718721	0.398	1.951 up	1.95112	0.0783	scaffold_258	-	5551	7009	2933	hydrolase activity, hydrolyzing O-glycosyl compounds	IPR000757	Glycoside hydrolase, family 16	HMMPfam	PF00722	Glyco_hydro_16	1	140,	340,	3e-10
80240	80412	GH16		33.128	9.57	18.138	12.862	36.645	3.461 down	0.288879	0.337	1.826 down	0.547513	0.593	2.575 down	0.388252	0.394	1.106 up	1.10616	0.973	scaffold_308	-	3899	5236	2933	hydrolase activity, hydrolyzing O-glycosyl compounds	IPR000757	Glycoside hydrolase, family 16	HMMPfam	PF00722	Glyco_hydro_16	1	118,	361,	7.4e-08
130453	130625	GH16		3.162	3.746	3.752	3.778	2.019	1.184 up	1.18469	0.446	1.186 up	1.18659	0.438	1.194 up	1.19481	0.529	1.566 down	0.63852	0.216	scaffold_207	-	14283	15261	2700	subtilase activity	IPR000209	Peptidase S8 and S53, subtilisin, kexin, sedolisin	ScanRegExp	PS00138	SUBTILASE_SER	1	141,	151,	NA
106436	106608	GH16		87.112	93.356	69.461	88.775	131.266	1.071 up	1.07168	0.508	1.254 down	0.797376	0.134	1.019 up	1.01909	0.862	1.506 up	1.50686	0.0486	scaffold_71	-	34918	36653	14021	phosphopantetheine binding	IPR006162	Phosphopantetheine attachment site	ScanRegExp	PS00012	PHOSPHOPANTETHEINE	1	313,	328,	NA
99583	99755	GH16		90.256	108.353	93.308	95.445	64.372	1.200 up	1.20051	0.536	1.033 up	1.03381	0.923	1.057 up	1.05749	0.831	1.402 down	0.713216	0.159	scaffold_9	+	89653	92656			IPR005629	Beta-glucan synthesis-associated, SKN1	HMMPfam	PF03935	SKN1	1	1,	603,	7.4e-41
22002	22174	GH16		9.004	11.116	13.226	12.482	7.849	1.234 up	1.23456	0.55	1.468 up	1.4689	0.313	1.386 up	1.38627	0.302	1.147 down	0.871724	0.582	scaffold_13	-	184521	185757	2933	hydrolase activity, hydrolyzing O-glycosyl compounds	IPR000757	Glycoside hydrolase, family 16	HMMPfam	PF00722	Glyco_hydro_16	1	105,	128,	8.1e-06
135002	135174	GH16		10.084	11.45	12.173	12.978	12.139	1.135 up	1.13546	0.578	1.207 up	1.20716	0.418	1.286 up	1.28699	0.223	1.203 up	1.20379	0.49	scaffold_1	-	310797	313066			IPR005629	Beta-glucan synthesis-associated, SKN1	HMMPfam	PF03935	SKN1	3	100,283,473,	262,351,567,	6e-69,1.1e-16,1.8e-35
20386	20558	GH16		9.342	12.475	11.483	21.648	2.592	1.335 up	1.33537	0.633	1.229 up	1.22918	0.706	2.317 up	2.31728	0.152	3.604 down	0.277457	0.0553	scaffold_213	-	15095	16256	2933	hydrolase activity, hydrolyzing O-glycosyl compounds	IPR000757	Glycoside hydrolase, family 16	HMMPfam	PF00722	Glyco_hydro_16	1	42,	241,	6.9e-33
62784	62956	GH16		94.56	103.474	91.602	102.76	126.43	1.094 up	1.09427	0.661	1.032 down	0.968718	0.894	1.086 up	1.08672	0.629	1.337 up	1.33703	0.23	scaffold_5	+	114760	116552			IPR008985	Concanavalin A-like lectin/glucanase	superfamily	SSF49899	Concanavalin A-like lectins/glucanases	1	112,	181,	1.7e-08
99344	99516	GH16		109.034	119.644	112.275	114.21	91.765	1.097 up	1.09731	0.712	1.029 up	1.02972	0.939	1.047 up	1.04747	0.862	1.188 down	0.841618	0.403	scaffold_8	+	111536	114363			IPR005629	Beta-glucan synthesis-associated, SKN1	HMMPfam	PF03935	SKN1	1	5,	604,	2.3e-18
111789	111961	GH16	SS	295.529	325.001	303.646	346.602	327.319	1.099 up	1.09973	0.718	1.027 up	1.02747	0.941	1.172 up	1.17282	0.452	1.107 up	1.10757	0.577	scaffold_222	+	19856	21419			IPR008985	Concanavalin A-like lectin/glucanase	superfamily	SSF49899	Concanavalin A-like lectins/glucanases	1	24,	174,	6.7e-10
96482	96654	GH16	TMHs	86.723	90.766	84.819	72.972	61.459	1.046 up	1.04662	0.783	1.022 down	0.978045	0.803	1.188 down	0.841438	0.0674	1.411 down	0.708682	0.0197	scaffold_280	-	11903	14950			IPR005629	Beta-glucan synthesis-associated, SKN1	HMMPfam	PF03935	SKN1	1	1,	601,	1.2e-54
105846	106018	GH16	CBM18	67.445	71.384	61.676	84.901	110.992	1.058 up	1.0584	0.792	1.093 down	0.914464	0.598	1.258 up	1.25882	0.156	1.645 up	1.64567	0.0248	scaffold_63	-	18024	19832	2933	hydrolase activity, hydrolyzing O-glycosyl compounds	IPR000757	Glycoside hydrolase, family 16	HMMPfam	PF00722	Glyco_hydro_16	1	100,	279,	4.9e-51	3.2.1.73	Licheninase.	Hydrolysis of 1,4-beta-D-glycosidic linkages in beta-D-glucans containing 1,3- and 1,4-bonds.	\N	\N	\N	\N
442713	442885	GH16		25.448	26.556	21.36	21.825	13.553	1.043 up	1.04354	0.869	1.191 down	0.839359	0.343	1.166 down	0.857631	0.189	1.877 down	0.532576	0.0291	scaffold_71	-	29684	31529			IPR008985	Concanavalin A-like lectin/glucanase	superfamily	SSF49899	Concanavalin A-like lectins/glucanases	1	4,	141,	1.7e-06
129632	129804	GH16		75.896	71.687	84.988	87.65	119.731	1.058 down	0.944543	0.891	1.119 up	1.1198	0.689	1.154 up	1.15487	0.581	1.577 up	1.57757	0.0957	scaffold_144	+	13055	14836			IPR008985	Concanavalin A-like lectin/glucanase	superfamily	SSF49899	Concanavalin A-like lectins/glucanases	1	87,	313,	1.3e-05
125909	126081	GH16		91.988	89.107	96.127	97.248	94.506	1.032 down	0.968681	0.923	1.044 up	1.04499	0.853	1.057 up	1.05718	0.831	1.027 up	1.02737	0.987	scaffold_23	-	61153	63061			IPR008985	Concanavalin A-like lectin/glucanase	superfamily	SSF49899	Concanavalin A-like lectins/glucanases	1	1,	152,	2.2e-06
26602	26774	GH17	SS	6.939	56.068	89.844	98.258	21.23	8.079 up	8.08013	0.00983	12.947 up	12.9477	0.00301	14.159 up	14.1603	0.00532	3.059 up	3.05952	0.0566	scaffold_241	+	28532	29910			IPR017853	Glycoside hydrolase, catalytic core	superfamily	SSF51445	(Trans)glycosidases	1	68,	342,	5.2e-11
22271	22443	GH17	SS	237.445	219.52	200.22	244.13	198.791	1.081 down	0.924509	0.58	1.185 down	0.843227	0.175	1.028 up	1.02815	0.835	1.194 down	0.837209	0.0955	scaffold_17	+	172725	175164	2933	hydrolase activity, hydrolyzing O-glycosyl compounds	IPR000490	Glycoside hydrolase, family 17	HMMPfam	PF00332	Glyco_hydro_17	1	124,	405,	2e-05	3.2.1.58	Glucan 1,3-beta-glucosidase.	Successive hydrolysis of beta-D-glucose units from the non-reducing ends of 1,3-beta-D-glucans, releasing alpha-glucose.	\N	Starch and sucrose metabolism	Metabolism of Complex Carbohydrates	METABOLIC	1.7414	0	0	0
27927	28099	GH18	CBM5	10.866	40.651	20.699	24.346	12.817	3.741 up	3.74112	0.0274	1.904 up	1.90493	0.0311	2.240 up	2.24057	0.0186	1.179 up	1.17955	0.875	scaffold_9	-	197602	199980	2933	hydrolase activity, hydrolyzing O-glycosyl compounds	IPR001223	Glycoside hydrolase, family 18, catalytic domain	HMMPfam	PF00704	Glyco_hydro_18	1	66,	237,	8.2e-27	3.2.1.14	Chitinase.	Hydrolysis of the 1,4-beta-linkages of N-acetyl-D-glucosamine polymers of chitin.	\N	Aminosugars metabolism	Metabolism of Complex Carbohydrates	METABOLIC
128456	128628	GH18		43.43	193.564	35.853	63.545	15.296	4.456 up	4.45692	0.05	1.211 down	0.825535	0.626	1.463 up	1.46316	0.305	2.839 down	0.352199	0.5	scaffold_87	-	86756	89398	2933	hydrolase activity, hydrolyzing O-glycosyl compounds	IPR001223	Glycoside hydrolase, family 18, catalytic domain	HMMPfam	PF00704	Glyco_hydro_18	1	147,	576,	9.8e-54	3.2.1.14	Chitinase.	Hydrolysis of the 1,4-beta-linkages of N-acetyl-D-glucosamine polymers of chitin.	\N	Aminosugars metabolism	Metabolism of Complex Carbohydrates	METABOLIC
124938	125110	GH18	CBM5	10.847	16.57	12.984	12.684	4.903	1.527 up	1.52761	0.124	1.196 up	1.19701	0.465	1.169 up	1.16936	0.507	2.212 down	0.452014	0.0159	scaffold_10	-	131168	133838	2933	hydrolase activity, hydrolyzing O-glycosyl compounds	IPR015821	Glycoside hydrolase, family 18, N-terminal	BlastProDom	PD000471	Q9HEQ7_USTMA_Q9HEQ7;	1	61,	100,	1e-09	3.2.1.14	Chitinase.	Hydrolysis of the 1,4-beta-linkages of N-acetyl-D-glucosamine polymers of chitin.	\N	Aminosugars metabolism	Metabolism of Complex Carbohydrates	METABOLIC
423032	423204	GH18		10.092	13.522	15.802	13.411	6.098	1.339 up	1.33987	0.143	1.565 up	1.56579	0.0554	1.328 up	1.32887	0.12	1.654 down	0.604241	0.045	scaffold_61	-	92014	94196	2933	hydrolase activity, hydrolyzing O-glycosyl compounds	IPR001223	Glycoside hydrolase, family 18, catalytic domain	HMMPfam	PF00704	Glyco_hydro_18	1	41,	411,	4.1e-56	3.2.1.14	Chitinase.	Hydrolysis of the 1,4-beta-linkages of N-acetyl-D-glucosamine polymers of chitin.	\N	Aminosugars metabolism	Metabolism of Complex Carbohydrates	METABOLIC
79600	79772	GH18		2.066	0.473	1.115	0.807	0.667	4.363 down	0.228945	0.199	1.852 down	0.53969	0.393	2.558 down	0.39061	0.177	3.096 down	0.322846	0.114	scaffold_265	-	25207	26675	2933	hydrolase activity, hydrolyzing O-glycosyl compounds	IPR001223	Glycoside hydrolase, family 18, catalytic domain	HMMPfam	PF00704	Glyco_hydro_18	2	1,384,	238,438,	1e-42,6e-09	3.2.1.14	Chitinase.	Hydrolysis of the 1,4-beta-linkages of N-acetyl-D-glucosamine polymers of chitin.	\N	Aminosugars metabolism	Metabolism of Complex Carbohydrates	METABOLIC
106161	106333	GH18		1.797	2.412	1.976	1.563	0.313	1.341 up	1.34224	0.432	1.099 up	1.09961	0.861	1.149 down	0.869783	0.636	5.742 down	0.174179	0.0113	scaffold_67	-	118260	119953	2933	hydrolase activity, hydrolyzing O-glycosyl compounds	IPR001223	Glycoside hydrolase, family 18, catalytic domain	HMMPfam	PF00704	Glyco_hydro_18	1	1,	209,	7.9e-33	3.2.1.14	Chitinase.	Hydrolysis of the 1,4-beta-linkages of N-acetyl-D-glucosamine polymers of chitin.	\N	Aminosugars metabolism	Metabolism of Complex Carbohydrates	METABOLIC
103846	104018	GH18		6.976	11.062	6.171	8.569	6.777	1.585 up	1.58572	0.446	1.130 down	0.884604	0.847	1.228 up	1.22835	0.712	1.029 down	0.971474	1	scaffold_37	-	158982	160392	2933	hydrolase activity, hydrolyzing O-glycosyl compounds	IPR001579	Glycoside hydrolase, chitinase active site	ScanRegExp	PS01095	CHITINASE_18	1	151,	159,	8e-05
76216	76388	GH18		58.281	103.378	165.054	118.819	73.736	1.773 up	1.77379	0.452	2.832 up	2.83204	0.202	2.038 up	2.03873	0.296	1.265 up	1.26518	0.768	scaffold_143	-	55227	56379	2933	hydrolase activity, hydrolyzing O-glycosyl compounds	IPR001223	Glycoside hydrolase, family 18, catalytic domain	HMMPfam	PF00704	Glyco_hydro_18	1	76,	206,	2.9e-25	3.2.1.14	Chitinase.	Hydrolysis of the 1,4-beta-linkages of N-acetyl-D-glucosamine polymers of chitin.	\N	Aminosugars metabolism	Metabolism of Complex Carbohydrates	METABOLIC
110000	110172	GH18		403.835	370.796	316.69	273.613	287.352	1.089 down	0.918187	0.745	1.275 down	0.784206	0.263	1.475 down	0.677537	0.0812	1.405 down	0.711558	0.0558	scaffold_148	-	63097	66249	2933	hydrolase activity, hydrolyzing O-glycosyl compounds	IPR001223	Glycoside hydrolase, family 18, catalytic domain	HMMPfam	PF00704	Glyco_hydro_18	1	50,	424,	1.1e-68	3.2.1.14	Chitinase.	Hydrolysis of the 1,4-beta-linkages of N-acetyl-D-glucosamine polymers of chitin.	\N	Aminosugars metabolism	Metabolism of Complex Carbohydrates	METABOLIC	1.7414	0	0	0
28208	28380	GH18		21.833	20.855	21.984	25.162	27.276	1.046 down	0.955205	0.878	1.006 up	1.00692	1	1.152 up	1.15248	0.494	1.249 up	1.2493	0.24	scaffold_13	+	62598	64215	2933	hydrolase activity, hydrolyzing O-glycosyl compounds	IPR015821	Glycoside hydrolase, family 18, N-terminal	BlastProDom	PD000471	Q7RWD7_NEUCR_Q7RWD7;	1	8,	49,	3e-10	3.2.1.14	Chitinase.	Hydrolysis of the 1,4-beta-linkages of N-acetyl-D-glucosamine polymers of chitin.	\N	Aminosugars metabolism	Metabolism of Complex Carbohydrates	METABOLIC
71179	71351	GH18		264.664	256.414	211.892	251.148	231.487	1.032 down	0.968828	0.93	1.249 down	0.800608	0.333	1.053 down	0.948931	0.793	1.143 down	0.874645	0.478	scaffold_61	+	30132	31684	2933	hydrolase activity, hydrolyzing O-glycosyl compounds	IPR001223	Glycoside hydrolase, family 18, catalytic domain	HMMPfam	PF00704	Glyco_hydro_18	1	50,	425,	8.6e-56	3.2.1.14	Chitinase.	Hydrolysis of the 1,4-beta-linkages of N-acetyl-D-glucosamine polymers of chitin.	\N	Aminosugars metabolism	Metabolism of Complex Carbohydrates	METABOLIC
88507	88679	GH18 chitinase	SS, CBM5	16.304	61.034	36.347	61.116	18.602	3.743 up	3.7435	0.027	2.229 up	2.22933	0.0473	3.748 up	3.74853	0.0134	1.140 up	1.14095	0.942	scaffold_46	+	98575	100773	2933	hydrolase activity, hydrolyzing O-glycosyl compounds	IPR001223	Glycoside hydrolase, family 18, catalytic domain	HMMPfam	PF00704	Glyco_hydro_18	1	72,	317,	9.2e-27	3.2.1.14	Chitinase.	Hydrolysis of the 1,4-beta-linkages of N-acetyl-D-glucosamine polymers of chitin.	\N	Aminosugars metabolism	Metabolism of Complex Carbohydrates	METABOLIC
26432	26604	GH2		4.2	5.692	4.665	4.792	4.17	1.355 up	1.35524	0.431	1.110 up	1.11071	0.784	1.140 up	1.14095	0.722	1.007 down	0.992857	1	scaffold_217	-	12956	16505	2933	hydrolase activity, hydrolyzing O-glycosyl compounds	IPR006102	Glycoside hydrolase family 2, immunoglobulin-like beta-sandwich	HMMPfam	PF00703	Glyco_hydro_2	1	200,	312,	0.0003	3.2.1.25	Beta-mannosidase.	Hydrolysis of terminal, non-reducing beta-D-mannose residues in beta-D-mannosides.	\N	N-Glycan degradation	Metabolism of Complex Carbohydrates	METABOLIC
409461	409633	GH2		117.781	116.329	85.871	87.026	68.069	1.012 down	0.987672	0.953	1.371 down	0.729073	0.0684	1.353 down	0.73888	0.0756	1.730 down	0.577929	0.00968	scaffold_55	+	23529	27517	2933	hydrolase activity, hydrolyzing O-glycosyl compounds	IPR006102	Glycoside hydrolase family 2, immunoglobulin-like beta-sandwich	HMMPfam	PF00703	Glyco_hydro_2	1	203,	312,	6.1e-07	3.2.1.25	Beta-mannosidase.	Hydrolysis of terminal, non-reducing beta-D-mannose residues in beta-D-mannosides.	\N	N-Glycan degradation	Metabolism of Complex Carbohydrates	METABOLIC
94774	94946	GH2 Beta-mannosidase	SS	23.241	15.249	14.437	16.05	49.864	1.524 down	0.656125	0.549	1.609 down	0.621187	0.465	1.448 down	0.69059	0.538	2.145 up	2.14552	0.391	scaffold_178	+	43223	46863	3824	cell wall	IPR000070	Pectinesterase, catalytic	ScanRegExp	PS00800	PECTINESTERASE_1	1	192,	211,	NA	3.2.1.25	Beta-mannosidase.	Hydrolysis of terminal, non-reducing beta-D-mannose residues in beta-D-mannosides.	\N	N-Glycan degradation	Metabolism of Complex Carbohydrates	METABOLIC	30.475	28.199	4.8622	24.787
31355	31527	GH20		7.279	8.737	8.619	8.088	22.525	1.200 up	1.2003	0.534	1.184 up	1.18409	0.53	1.111 up	1.11114	0.728	3.094 up	3.09452	0.0644	scaffold_137	-	59382	61024	2933	hydrolase activity, hydrolyzing O-glycosyl compounds	IPR001000	Glycoside hydrolase, family 10	FPrintScan	PR00134	GLHYDRLASE10	4	92,135,182,211,	104,146,193,223,	2.1e-14,2.1e-14,2.1e-14,2.1e-14
111279	111451	GH20		1.862	2.203	1.654	2.3	2.209	1.182 up	1.18314	0.601	1.125 down	0.888292	0.763	1.235 up	1.23523	0.438	1.186 up	1.18636	0.874	scaffold_197	-	22019	24352	2941	beta-N-acetylhexosaminidase activity	IPR001540	Glycoside hydrolase, family 20	FPrintScan	PR00738	GLHYDRLASE20	7	131,169,198,252,323,472,489,	151,186,219,269,336,488,506,	1e-41,1e-41,1e-41,1e-41,1e-41,1e-41,1e-41	3.2.1.52	Beta-N-acetylhexosaminidase.	Hydrolysis of terminal non-reducing N-acetyl-D-hexosamine residues in N-acetyl-beta-D-hexosaminides.	\N	N-Glycan degradation	Metabolism of Complex Carbohydrates	METABOLIC
124478	124650	GH20		16.474	14.125	11.687	11.874	5.039	1.166 down	0.857412	0.686	1.409 down	0.709421	0.301	1.387 down	0.720772	0.322	3.269 down	0.305876	0.0587	scaffold_5	+	315362	318167	2941	beta-N-acetylhexosaminidase activity	IPR001540	Glycoside hydrolase, family 20	FPrintScan	PR00738	GLHYDRLASE20	4	143,176,205,267,	163,193,226,284,	5.2e-12,5.2e-12,5.2e-12,5.2e-12	3.2.1.52	Beta-N-acetylhexosaminidase.	Hydrolysis of terminal non-reducing N-acetyl-D-hexosamine residues in N-acetyl-beta-D-hexosaminides.	\N	N-Glycan degradation	Metabolism of Complex Carbohydrates	METABOLIC
130353	130525	GH20 Beta-hexosaminidase	SS	29.324	78.775	67.734	87.54	44.563	2.686 up	2.68637	0.0575	2.309 up	2.30985	0.0597	2.985 up	2.98527	0.0237	1.519 up	1.51968	0.454	scaffold_197	-	15757	18062	2941	beta-N-acetylhexosaminidase activity	IPR001540	Glycoside hydrolase, family 20	FPrintScan	PR00738	GLHYDRLASE20	7	134,171,200,254,325,474,491,	154,188,221,271,338,490,508,	1.9e-43,1.9e-43,1.9e-43,1.9e-43,1.9e-43,1.9e-43,1.9e-43	3.2.1.52	Beta-N-acetylhexosaminidase.	Hydrolysis of terminal non-reducing N-acetyl-D-hexosamine residues in N-acetyl-beta-D-hexosaminides.	\N	N-Glycan degradation	Metabolism of Complex Carbohydrates	METABOLIC	0.87072	10.389	6.4829	18.027
255833	256005	GH20 Hexosaminidase	SS, TMH	2.659	1.875	1.921	1.948	2.394	1.417 down	0.705152	0.289	1.384 down	0.722452	0.21	1.364 down	0.732606	0.217	1.110 down	0.900338	0.919	scaffold_197	+	13355	15809	2941	beta-N-acetylhexosaminidase activity	IPR001540	Glycoside hydrolase, family 20	FPrintScan	PR00738	GLHYDRLASE20	7	132,170,199,253,324,473,490,	152,187,220,270,337,489,507,	1.6e-44,1.6e-44,1.6e-44,1.6e-44,1.6e-44,1.6e-44,1.6e-44	3.2.1.52	Beta-N-acetylhexosaminidase.	Hydrolysis of terminal non-reducing N-acetyl-D-hexosamine residues in N-acetyl-beta-D-hexosaminides.	\N	N-Glycan degradation	Metabolism of Complex Carbohydrates	METABOLIC
109873	110045	GH23		335.906	353.21	326.783	387.441	313.747	1.051 up	1.05151	0.938	1.027 down	0.972841	0.985	1.153 up	1.15342	0.693	1.070 down	0.934032	0.904	scaffold_145	+	20535	22414			IPR008258	Lytic transglycosylase-like, catalytic	HMMPfam	PF01464	SLT	1	188,	292,	4e-05
464018	464190	GH25		3.275	4.162	2.106	2.67	2.463	1.270 up	1.27084	0.822	1.554 down	0.643053	0.594	1.226 down	0.815267	0.824	1.329 down	0.752061	0.755	scaffold_83	-	75199	76865	2263	lysozyme activity	IPR002053	Glycoside hydrolase, family 25	BlastProDom	PD004620	LYCH_CHASP_P00721;	1	32,	228,	9e-57
114437	114609	GH27		205.001	73.334	89.987	93.893	34.666	2.795 down	0.357725	0.366	2.278 down	0.438959	0.444	2.183 down	0.458012	0.424	5.913 down	0.169102	0.128	scaffold_8	-	184600	186409	2933	hydrolase activity, hydrolyzing O-glycosyl compounds	IPR000111	Glycoside hydrolase, clan GH-D	BlastProDom	PD002572	O93816_EEEEE_O93816;	1	91,	289,	4e-44	3.2.1.22	Alpha-galactosidase.	Melibiose + H(2)O = galactose + glucose.	Magnesium; NAD.	Galactose metabolism	Carbohydrate Metabolism	METABOLIC
72848	73020	GH27		91.773	124.351	50.231	73.897	181.815	1.354 up	1.35498	0.61	1.827 down	0.54734	0.277	1.241 down	0.805215	0.678	1.981 up	1.98114	0.497	scaffold_83	-	57795	60190	2933	hydrolase activity, hydrolyzing O-glycosyl compounds	IPR000111	Glycoside hydrolase, clan GH-D	BlastProDom	PD002572	AGAL_CYATE_P14749;	1	115,	303,	6e-42	3.2.1.22	Alpha-galactosidase.	Melibiose + H(2)O = galactose + glucose.	Magnesium; NAD.	Galactose metabolism	Carbohydrate Metabolism	METABOLIC	40.053	43.041	0	18.778
18020	18192	GH27 Alpha-galactosidase	SS	17.003	37.581	17.633	32.702	87.15	2.210 up	2.21026	0.18	1.037 up	1.03705	0.98	1.923 up	1.92331	0.178	5.125 up	5.12557	0.0206	scaffold_9	+	327688	329813	2933	hydrolase activity, hydrolyzing O-glycosyl compounds	IPR000111	Glycoside hydrolase, clan GH-D	BlastProDom	PD002572	Q9HFZ9_PHACH_Q9HFZ9;	1	112,	319,	2e-115	3.2.1.22	Alpha-galactosidase.	Melibiose + H(2)O = galactose + glucose.	Magnesium; NAD.	Galactose metabolism	Carbohydrate Metabolism	METABOLIC	2.6122	2.9684	0	3.0044
131121	131293	GH28		4.581	12.268	5.715	8.615	13.956	2.678 up	2.67802	0.0555	1.247 up	1.24754	0.49	1.880 up	1.88059	0.0827	3.046 up	3.0465	0.303	scaffold_302	-	12256	14703	3023	polygalacturonase activity	IPR000743	Glycoside hydrolase, family 28	HMMPfam	PF00295	Glyco_hydro_28	1	91,	315,	2.9e-27	3.2.1.67	Galacturan 1,4-alpha-galacturonidase.	{(1,4)-alpha-D-galacturonide}(N) + H(2)O = {(1,4)-alpha-D- galacturonide}(N-1) + D-galacturonate.	\N	Starch and sucrose metabolism	Metabolism of Complex Carbohydrates	METABOLIC
117650	117822	GH28		3.318	2.031	1.938	1.363	1.252	1.633 down	0.612116	0.0764	1.711 down	0.584087	0.0838	2.433 down	0.41079	0.0795	2.651 down	0.377336	0.0143	scaffold_50	+	105561	107248	3023	polygalacturonase activity	IPR000743	Glycoside hydrolase, family 28	HMMPfam	PF00295	Glyco_hydro_28	1	66,	375,	1.5e-08	3.2.1.67	Galacturan 1,4-alpha-galacturonidase.	{(1,4)-alpha-D-galacturonide}(N) + H(2)O = {(1,4)-alpha-D- galacturonide}(N-1) + D-galacturonate.	\N	Starch and sucrose metabolism	Metabolism of Complex Carbohydrates	METABOLIC
105922	106094	GH28	SS	19.186	22.889	17.274	21.008	94.781	1.193 up	1.19301	0.248	1.110 down	0.900344	0.594	1.094 up	1.09497	0.565	4.940 up	4.94011	0.0632	scaffold_63	-	125133	127327	3023	polygalacturonase activity	IPR000743	Glycoside hydrolase, family 28	HMMPfam	PF00295	Glyco_hydro_28	1	221,	423,	1.1e-33	3.2.1.67	Galacturan 1,4-alpha-galacturonidase.	{(1,4)-alpha-D-galacturonide}(N) + H(2)O = {(1,4)-alpha-D- galacturonide}(N-1) + D-galacturonate.	\N	Starch and sucrose metabolism	Metabolism of Complex Carbohydrates	METABOLIC	2.6122	0.74209	0	0.75111
121738	121910	GH28		2.287	4.781	2.605	3.683	53.393	2.090 up	2.09051	0.306	1.138 up	1.13905	0.905	1.610 up	1.61041	0.461	23.341 up	23.3463	0.0224	scaffold_187	-	47089	48757	3023	polygalacturonase activity	IPR000743	Glycoside hydrolase, family 28	HMMPfam	PF00295	Glyco_hydro_28	1	52,	200,	8.5e-12	3.2.1.15	Polygalacturonase.	Random hydrolysis of 1,4-alpha-D-galactosiduronic linkages in pectate and other galacturonans.	\N	Pentose and glucuronate interconversions	Carbohydrate Metabolism	METABOLIC
121448	121620	GH28		28.634	19.586	20.359	17.781	37.559	1.461 down	0.684012	0.436	1.406 down	0.711008	0.437	1.610 down	0.620975	0.266	1.311 up	1.31169	0.678	scaffold_171	+	38073	39893	3023	polygalacturonase activity	IPR000743	Glycoside hydrolase, family 28	HMMPfam	PF00295	Glyco_hydro_28	1	66,	375,	9.7e-09	3.2.1.15	Polygalacturonase.	Random hydrolysis of 1,4-alpha-D-galactosiduronic linkages in pectate and other galacturonans.	\N	Pentose and glucuronate interconversions	Carbohydrate Metabolism	METABOLIC
77716	77888	GH28		1.928	1.419	1.775	1.695	5.097	1.358 down	0.735996	0.517	1.086 down	0.920643	0.878	1.137 down	0.879149	0.773	2.643 up	2.64367	0.221	scaffold_183	+	21949	23855	3023	polygalacturonase activity	IPR000743	Glycoside hydrolase, family 28	HMMPfam	PF00295	Glyco_hydro_28	1	227,	369,	1.7e-17	3.2.1.15	Polygalacturonase.	Random hydrolysis of 1,4-alpha-D-galactosiduronic linkages in pectate and other galacturonans.	\N	Pentose and glucuronate interconversions	Carbohydrate Metabolism	METABOLIC
70503	70675	GH28	SS	11.574	10.923	12.444	13.234	8.544	1.059 down	0.943753	0.565	1.075 up	1.07517	0.282	1.143 up	1.14342	0.0435	1.354 down	0.738206	0.307	scaffold_54	-	112897	114659	3023	polygalacturonase activity	IPR000743	Glycoside hydrolase, family 28	HMMPfam	PF00295	Glyco_hydro_28	1	42,	338,	4.9e-64	3.2.1.15	Polygalacturonase.	Random hydrolysis of 1,4-alpha-D-galactosiduronic linkages in pectate and other galacturonans.	\N	Pentose and glucuronate interconversions	Carbohydrate Metabolism	METABOLIC	4.3536	2.9684	0	0.75111
111946	112118	GH28	CBM1	10.693	8.374	13.103	13.246	10.447	1.276 down	0.783129	0.77	1.225 up	1.22538	0.795	1.238 up	1.23875	0.768	1.023 down	0.976994	1	scaffold_229	+	16098	18284	2933	hydrolase activity, hydrolyzing O-glycosyl compounds	IPR000254	Cellulose-binding region, fungal	BlastProDom	PD001821	Q96UV7_LENED_Q96UV7;	1	466,	493,	6e-08	3.2.1.67	Galacturan 1,4-alpha-galacturonidase.	{(1,4)-alpha-D-galacturonide}(N) + H(2)O = {(1,4)-alpha-D- galacturonide}(N-1) + D-galacturonate.	\N	Starch and sucrose metabolism	Metabolism of Complex Carbohydrates	METABOLIC
28251	28423	GH28 Polygalacturonase	SS	88.091	452.619	1662.04	1021.39	1552.81	5.138 up	5.13808	0.048	18.867 up	18.8673	0.0157	11.594 up	11.5947	0.02	17.627 up	17.6273	0.0167	scaffold_13	+	279425	281237	3023	polygalacturonase activity	IPR000743	Glycoside hydrolase, family 28	HMMPfam	PF00295	Glyco_hydro_28	1	42,	350,	1.4e-65	3.2.1.15	Polygalacturonase.	Random hydrolysis of 1,4-alpha-D-galactosiduronic linkages in pectate and other galacturonans.	\N	Pentose and glucuronate interconversions	Carbohydrate Metabolism	METABOLIC	25.251	37.847	27.552	138.2
36341	36513	GH28 Polygalacturonase	SS	4.511	13.419	23.572	28.095	74.873	2.975 up	2.97473	0.0524	5.226 up	5.22545	0.0219	6.228 up	6.22811	0.021	16.599 up	16.5979	0.0156	scaffold_101	-	20720	22648	3023	polygalacturonase activity	IPR000743	Glycoside hydrolase, family 28	HMMPfam	PF00295	Glyco_hydro_28	1	44,	367,	1.6e-65	3.2.1.15	Polygalacturonase.	Random hydrolysis of 1,4-alpha-D-galactosiduronic linkages in pectate and other galacturonans.	\N	Pentose and glucuronate interconversions	Carbohydrate Metabolism	METABOLIC	9.5779	13.358	8.1037	29.293
21055	21227	GH3	CBM1	69.876	14.338	12.671	20.479	5.378	4.873 down	0.205192	0.0501	5.514 down	0.181336	0.0388	3.412 down	0.293076	0.0457	12.993 down	0.0769649	0.0112	scaffold_2	-	522977	527156	2933	hydrolase activity, hydrolyzing O-glycosyl compounds	IPR000254	Cellulose-binding region, fungal	BlastProDom	PD001821	Q7S1P1_NEUCR_Q7S1P1;	1	30,	57,	1e-07	3.2.1.21	Beta-glucosidase.	Hydrolysis of terminal, non-reducing beta-D-glucose residues with release of beta-D-glucose.	\N	Starch and sucrose metabolism	Metabolism of Complex Carbohydrates	METABOLIC
127564	127736	GH3	SS	53.047	93.937	80.697	91.543	182.866	1.770 up	1.77083	0.0832	1.521 up	1.52124	0.168	1.725 up	1.7257	0.068	3.447 up	3.44724	0.0292	scaffold_58	-	11922	15478	2933	hydrolase activity, hydrolyzing O-glycosyl compounds	IPR001764	Glycoside hydrolase, family 3, N-terminal	FPrintScan	PR00133	GLHYDRLASE3	5	141,163,209,251,320,	157,182,225,267,338,	6e-20,6e-20,6e-20,6e-20,6e-20	3.2.1.21	Beta-glucosidase.	Hydrolysis of terminal, non-reducing beta-D-glucose residues with release of beta-D-glucose.	\N	Starch and sucrose metabolism	Metabolism of Complex Carbohydrates	METABOLIC	68.787	46.752	22.69	68.351
113700	113872	GH3		21.745	14.34	10.975	11.986	13.639	1.516 down	0.659462	0.0862	1.981 down	0.504714	0.0343	1.814 down	0.551207	0.0402	1.594 down	0.627225	0.0413	scaffold_2	-	518726	522603	2933	hydrolase activity, hydrolyzing O-glycosyl compounds	IPR001764	Glycoside hydrolase, family 3, N-terminal	FPrintScan	PR00133	GLHYDRLASE3	3	73,119,150,	92,135,166,	1.1e-16,1.1e-16,1.1e-16	3.2.1.21	Beta-glucosidase.	Hydrolysis of terminal, non-reducing beta-D-glucose residues with release of beta-D-glucose.	\N	Starch and sucrose metabolism	Metabolism of Complex Carbohydrates	METABOLIC
82220	82392	GH3		79.281	58.405	42.754	48.876	101.521	1.357 down	0.736683	0.175	1.854 down	0.539272	0.0409	1.622 down	0.616491	0.0519	1.280 up	1.28052	0.246	scaffold_3	-	425592	428823	2933	hydrolase activity, hydrolyzing O-glycosyl compounds	IPR001764	Glycoside hydrolase, family 3, N-terminal	FPrintScan	PR00133	GLHYDRLASE3	5	39,68,114,145,215,	55,87,130,161,233,	2.5e-34,2.5e-34,2.5e-34,2.5e-34,2.5e-34	3.2.1.21	Beta-glucosidase.	Hydrolysis of terminal, non-reducing beta-D-glucose residues with release of beta-D-glucose.	\N	Starch and sucrose metabolism	Metabolism of Complex Carbohydrates	METABOLIC
124333	124505	GH3		19.591	21.866	21.785	19.831	15.249	1.116 up	1.11612	0.378	1.111 up	1.11199	0.337	1.012 up	1.01225	0.928	1.284 down	0.778368	0.273	scaffold_4	-	223376	231350	3432	GTPase activator activity	IPR001764	Glycoside hydrolase, family 3, N-terminal	FPrintScan	PR00133	GLHYDRLASE3	3	97,175,252,	116,191,270,	8e-05,8e-05,8e-05	3.2.1.21	Beta-glucosidase.	Hydrolysis of terminal, non-reducing beta-D-glucose residues with release of beta-D-glucose.	\N	Starch and sucrose metabolism	Metabolism of Complex Carbohydrates	METABOLIC
27174	27346	GH3		144.205	118.122	112.179	110.438	135.535	1.220 down	0.819126	0.459	1.285 down	0.777913	0.313	1.305 down	0.76584	0.292	1.063 down	0.939877	0.769	scaffold_1	+	369517	373365	2933	hydrolase activity, hydrolyzing O-glycosyl compounds	IPR001764	Glycoside hydrolase, family 3, N-terminal	FPrintScan	PR00133	GLHYDRLASE3	5	40,69,115,146,216,	56,88,131,162,234,	3.6e-32,3.6e-32,3.6e-32,3.6e-32,3.6e-32	3.2.1.21	Beta-glucosidase.	Hydrolysis of terminal, non-reducing beta-D-glucose residues with release of beta-D-glucose.	\N	Starch and sucrose metabolism	Metabolism of Complex Carbohydrates	METABOLIC
35876	36048	GH3	SS	23.059	19.738	16.186	16.399	18.458	1.168 down	0.855978	0.467	1.424 down	0.701939	0.15	1.406 down	0.711176	0.134	1.249 down	0.800468	0.801	scaffold_77	-	95216	97712	2933	hydrolase activity, hydrolyzing O-glycosyl compounds	IPR001764	Glycoside hydrolase, family 3, N-terminal	FPrintScan	PR00133	GLHYDRLASE3	3	110,199,273,	129,215,291,	4.9e-06,4.9e-06,4.9e-06	3.2.1.21	Beta-glucosidase.	Hydrolysis of terminal, non-reducing beta-D-glucose residues with release of beta-D-glucose.	\N	Starch and sucrose metabolism	Metabolism of Complex Carbohydrates	METABOLIC	16.544	0.74209	0	0
129410	129582	GH3		182.634	167.315	106.19	118.058	127.677	1.091 down	0.916122	0.765	1.719 down	0.581436	0.091	1.546 down	0.646419	0.128	1.430 down	0.699087	0.109	scaffold_132	+	64775	67944	2933	hydrolase activity, hydrolyzing O-glycosyl compounds	IPR001764	Glycoside hydrolase, family 3, N-terminal	FPrintScan	PR00133	GLHYDRLASE3	5	40,69,116,147,217,	56,88,132,163,235,	1.3e-30,1.3e-30,1.3e-30,1.3e-30,1.3e-30	3.2.1.21	Beta-glucosidase.	Hydrolysis of terminal, non-reducing beta-D-glucose residues with release of beta-D-glucose.	\N	Starch and sucrose metabolism	Metabolism of Complex Carbohydrates	METABOLIC	0	2.2263	0	0.75111
81135	81307	GH3 Beta-glucosidase	SS	90.247	98.609	58.922	74.958	126.624	1.092 up	1.09266	0.77	1.531 down	0.652897	0.146	1.203 down	0.830587	0.457	1.403 up	1.40308	0.356	scaffold_1	-	129299	133167	2933	hydrolase activity, hydrolyzing O-glycosyl compounds	IPR001764	Glycoside hydrolase, family 3, N-terminal	FPrintScan	PR00133	GLHYDRLASE3	5	253,277,323,354,423,	269,296,339,370,441,	3e-31,3e-31,3e-31,3e-31,3e-31	3.2.1.21	Beta-glucosidase.	Hydrolysis of terminal, non-reducing beta-D-glucose residues with release of beta-D-glucose.	\N	Starch and sucrose metabolism	Metabolism of Complex Carbohydrates	METABOLIC	7.8365	0.74209	0	4.5067
35124	35296	GH30	SS	9.192	41.909	8.875	11.626	15.055	4.559 up	4.55929	0.0685	1.035 down	0.965513	0.988	1.264 up	1.2648	0.638	1.637 up	1.63784	0.678	scaffold_48	-	19286	21996	2754	glucosylceramidase activity	IPR001139	Glycoside hydrolase, family 30	HMMPfam	PF02055	Glyco_hydro_30	1	64,	227,	4.8e-15	3.2.1.45	Glucosylceramidase.	D-glucosyl-N-acylsphingosine + H(2)O = D-glucose + N-acylsphingosine.	\N	Sphingoglycolipid metabolism	Metabolism of Complex Lipids	METABOLIC	4.3536	7.4209	0	6.0089
391460	391632	GH30		7.173	8.163	6.815	7.407	3.206	1.138 up	1.13802	0.435	1.052 down	0.950091	0.816	1.032 up	1.03262	0.909	2.237 down	0.446954	0.0113	scaffold_48	+	41002	44003	2754	glucosylceramidase activity	IPR001139	Glycoside hydrolase, family 30	HMMPfam	PF02055	Glyco_hydro_30	1	61,	228,	2.5e-17	3.2.1.45	Glucosylceramidase.	D-glucosyl-N-acylsphingosine + H(2)O = D-glucose + N-acylsphingosine.	\N	Sphingoglycolipid metabolism	Metabolism of Complex Lipids	METABOLIC
34844	35016	GH31		64.943	71.529	67.57	65.603	74.798	1.101 up	1.10141	0.173	1.040 up	1.04045	0.222	1.010 up	1.01016	0.595	1.151 up	1.15175	0.0761	scaffold_39	-	14125	17417	2933	hydrolase activity, hydrolyzing O-glycosyl compounds	IPR000322	Glycoside hydrolase, family 31	HMMPfam	PF01055	Glyco_hydro_31	1	348,	804,	5.3e-197	3.2.1.84	Glucan 1,3-alpha-glucosidase.	Hydrolysis of terminal 1,3-alpha-D-glucosidic links in 1,3-alpha-D- glucans.	\N	\N	\N	\N
77440	77612	GH31		64.6	47.948	39.577	31.466	16.33	1.347 down	0.742229	0.248	1.632 down	0.612647	0.0805	2.053 down	0.48709	0.0317	3.955 down	0.252786	0.0183	scaffold_174	+	11667	15156	2933	hydrolase activity, hydrolyzing O-glycosyl compounds	IPR000322	Glycoside hydrolase, family 31	HMMPfam	PF01055	Glyco_hydro_31	1	272,	827,	6.5e-228	3.2.1.20	Alpha-glucosidase.	Hydrolysis of terminal, non-reducing 1,4-linked D-glucose residues with release of D-glucose.	\N	Galactose metabolism	Carbohydrate Metabolism	METABOLIC
119342	119514	GH31		93.094	85.896	86.642	74.435	135.295	1.083 down	0.92268	0.912	1.074 down	0.930694	0.914	1.250 down	0.799568	0.62	1.453 up	1.45332	0.493	scaffold_91	-	69218	72184	2933	hydrolase activity, hydrolyzing O-glycosyl compounds	IPR000322	Glycoside hydrolase, family 31	HMMPfam	PF01055	Glyco_hydro_31	1	266,	700,	5.7e-158	3.2.1.20	Alpha-glucosidase.	Hydrolysis of terminal, non-reducing 1,4-linked D-glucose residues with release of D-glucose.	\N	Galactose metabolism	Carbohydrate Metabolism	METABOLIC
130090	130262	GH31 Maltase		35.79	86.111	68.715	100.906	71.557	2.406 up	2.40601	0.175	1.919 up	1.91995	0.35	2.819 up	2.81939	0.108	1.999 up	1.99936	0.137	scaffold_174	-	48859	52474	2933	hydrolase activity, hydrolyzing O-glycosyl compounds	IPR000322	Glycoside hydrolase, family 31	HMMPfam	PF01055	Glyco_hydro_31	1	303,	842,	1.1e-221	3.2.1.20	Alpha-glucosidase.	Hydrolysis of terminal, non-reducing 1,4-linked D-glucose residues with release of D-glucose.	\N	Galactose metabolism	Carbohydrate Metabolism	METABOLIC	6.0951	5.9367	0	6.0089
129600	129772	GH31 Maltase	SS	18.505	22.265	22.241	24.018	29.882	1.203 up	1.20319	0.306	1.201 up	1.20189	0.536	1.297 up	1.29792	0.173	1.614 up	1.61481	0.268	scaffold_142	-	47814	51521	2933	hydrolase activity, hydrolyzing O-glycosyl compounds	IPR000322	Glycoside hydrolase, family 31	HMMPfam	PF01055	Glyco_hydro_31	1	305,	848,	8.3e-222	3.2.1.20	Alpha-glucosidase.	Hydrolysis of terminal, non-reducing 1,4-linked D-glucose residues with release of D-glucose.	\N	Galactose metabolism	Carbohydrate Metabolism	METABOLIC	20.897	19.294	0	15.022
127611	127783	GH31Alpha-glucosidase	SS	7.618	8.806	7.889	7.754	7.358	1.155 up	1.15595	0.469	1.035 up	1.03557	0.91	1.017 up	1.01785	0.957	1.035 down	0.96587	0.979	scaffold_59	-	78155	81483	2933	hydrolase activity, hydrolyzing O-glycosyl compounds	IPR000322	Glycoside hydrolase, family 31	HMMPfam	PF01055	Glyco_hydro_31	1	246,	761,	5.4e-208	3.2.1.20	Alpha-glucosidase.	Hydrolysis of terminal, non-reducing 1,4-linked D-glucose residues with release of D-glucose.	\N	Galactose metabolism	Carbohydrate Metabolism	METABOLIC	6.0951	2.2263	0	1.5022
129018	129190	GH35	SS	13.186	17.267	17.14	15.393	31.703	1.309 up	1.30949	0.25	1.299 up	1.29986	0.233	1.167 up	1.16737	0.424	2.404 up	2.40429	0.109	scaffold_112	-	46418	50724	2943	beta-galactosidase activity	IPR001944	Glycoside hydrolase, family 35	FPrintScan	PR00742	GLHYDRLASE35	6	52,130,183,287,329,348,	69,149,198,302,344,364,	4.3e-21,4.3e-21,4.3e-21,4.3e-21,4.3e-21,4.3e-21	3.2.1.23	Beta-galactosidase.	Hydrolysis of terminal, non-reducing beta-D-galactose residues in beta-D-galactosides.	\N	Glycosaminoglycan degradation	Metabolism of Complex Carbohydrates	METABOLIC	29.605	38.589	8.1037	43.564
111673	111845	GH35 Beta-galactosidase	SS, TMH	26.519	29.243	25.169	26.516	69.828	1.102 up	1.10272	0.874	1.053 down	0.949093	0.94	none	0.999887	1	2.633 up	2.63313	0.226	scaffold_217	+	8658	12474	2943	beta-galactosidase activity	IPR001944	Glycoside hydrolase, family 35	FPrintScan	PR00742	GLHYDRLASE35	7	55,77,132,187,287,329,348,	72,95,151,202,302,344,364,	6.5e-27,6.5e-27,6.5e-27,6.5e-27,6.5e-27,6.5e-27,6.5e-27	3.2.1.23	Beta-galactosidase.	Hydrolysis of terminal, non-reducing beta-D-galactose residues in beta-D-galactosides.	\N	Glycosaminoglycan degradation	Metabolism of Complex Carbohydrates	METABOLIC	47.89	49.72	12.966	53.329
129041	129213	GH37	SS	83.689	96.216	55.348	88.771	40.511	1.149 up	1.14969	0.611	1.512 down	0.661353	0.205	1.060 up	1.06072	0.861	2.065 down	0.484066	0.175	scaffold_113	-	73495	76343	2934	alpha,alpha-trehalase activity	IPR001661	Glycoside hydrolase, family 37	FPrintScan	PR00744	GLHYDRLASE37	5	248,318,358,442,513,	266,335,375,458,529,	2.9e-24,2.9e-24,2.9e-24,2.9e-24,2.9e-24	3.2.1.28	Alpha,alpha-trehalase.	Alpha,alpha-trehalose + H(2)O = 2 D-glucose.	\N	Starch and sucrose metabolism	Metabolism of Complex Carbohydrates	METABOLIC	6.9658	2.2263	0	0
101146	101318	GH37		38.914	41.861	37.841	37.622	28.65	1.075 up	1.07573	0.799	1.028 down	0.972426	0.935	1.034 down	0.966799	0.907	1.358 down	0.736239	0.158	scaffold_17	-	121606	124881	2934	alpha,alpha-trehalase activity	IPR001661	Glycoside hydrolase, family 37	FPrintScan	PR00744	GLHYDRLASE37	6	323,393,448,547,620,706,	341,410,465,563,636,719,	1.4e-38,1.4e-38,1.4e-38,1.4e-38,1.4e-38,1.4e-38	3.2.1.28	Alpha,alpha-trehalase.	Alpha,alpha-trehalose + H(2)O = 2 D-glucose.	\N	Starch and sucrose metabolism	Metabolism of Complex Carbohydrates	METABOLIC
76805	76977	GH38		31.638	33.312	33.261	30.747	25.753	1.052 up	1.05291	0.739	1.051 up	1.0513	0.536	1.028 down	0.971838	0.606	1.228 down	0.81399	0.0336	scaffold_156	-	55974	60832	2938	alpha-mannosidase activity	IPR000602	Glycoside hydrolase, family 38, core	HMMPfam	PF01074	Glyco_hydro_38	1	283,	551,	1.2e-117	3.2.1.24	Alpha-mannosidase.	Hydrolysis of terminal, non-reducing alpha-D-mannose residues in alpha-D-mannosides.	\N	N-Glycan degradation	Metabolism of Complex Carbohydrates	METABOLIC
28963	29135	GH43		2.122	3.347	2.208	1.814	2.003	1.577 up	1.57729	0.205	1.040 up	1.04053	0.936	1.170 down	0.854854	0.615	1.059 down	0.943921	0.976	scaffold_27	-	131720	134108	2933	hydrolase activity, hydrolyzing O-glycosyl compounds	IPR006710	Glycoside hydrolase, family 43	HMMPfam	PF04616	Glyco_hydro_43	1	13,	330,	6.4e-53
112485	112657	GH43	SS	9.979	16.075	9.532	11.774	143.937	1.610 up	1.61088	0.25	1.046 down	0.955206	0.933	1.179 up	1.17988	0.601	14.423 up	14.424	0.0801	scaffold_275	+	19721	21551	2933	hydrolase activity, hydrolyzing O-glycosyl compounds	IPR006710	Glycoside hydrolase, family 43	HMMPfam	PF04616	Glyco_hydro_43	1	90,	310,	9e-45
29214	29386	GH43	SS, CBM35	59.988	109.117	111.674	106.854	279.491	1.818 up	1.81898	0.345	1.861 up	1.86161	0.261	1.781 up	1.78126	0.306	4.659 up	4.65912	0.0535	scaffold_33	+	52359	54724	13135	carbohydrate binding	IPR006710	Glycoside hydrolase, family 43	HMMPfam	PF04616	Glyco_hydro_43	1	31,	302,	0.00017								9.5779	2.2263	0	3.7555
32438	32610	GH43		12.397	11.074	13.013	13.111	12.69	1.119 down	0.893281	0.671	1.049 up	1.04969	0.83	1.057 up	1.05759	0.754	1.023 up	1.02363	0.993	scaffold_300	-	12768	14688	2933	hydrolase activity, hydrolyzing O-glycosyl compounds	IPR006710	Glycoside hydrolase, family 43	HMMPfam	PF04616	Glyco_hydro_43	1	34,	310,	1.2e-44
37470	37642	GH43		12.442	16.059	14.195	15.327	5.834	1.290 up	1.29071	0.694	1.140 up	1.14089	0.848	1.231 up	1.23188	0.716	2.132 down	0.468896	0.199	scaffold_182	-	44419	45699	2933	hydrolase activity, hydrolyzing O-glycosyl compounds	IPR006710	Glycoside hydrolase, family 43	HMMPfam	PF04616	Glyco_hydro_43	1	119,	189,	1.6e-06
125564	125736	GH43		26.361	26.096	24.457	24.707	12.496	1.010 down	0.989947	0.98	1.077 down	0.927772	0.733	1.066 down	0.937256	0.634	2.109 down	0.474034	0.0361	scaffold_18	+	29972	30716
122802	122974	GH43 fragment		0.005	0.005	0.005	0.005	0.005	none	1	1	none	1	1	none	1	1	none	1	1	scaffold_271	+	22985	24173
124737	124909	GH45	SS	735.598	271.351	290.45	293.928	64.253	2.710 down	0.368885	0.329	2.532 down	0.394849	0.371	2.502 down	0.399577	0.313	11.448 down	0.087348	0.0845	scaffold_8	-	192035	192880			IPR007112	Expansin 45, endoglucanase-like	ProfileScan	PS50842	EXPANSIN_EG45	1	49,	173,	9.138								4.3536	24.489	9.7244	23.284
130887	131059	GH47		37.689	44.951	44.21	49.685	28.13	1.192 up	1.19268	0.144	1.173 up	1.17302	0.081	1.318 up	1.31829	0.0269	1.339 down	0.746372	0.0196	scaffold_259	+	26949	29775	2948	mannosyl-oligosaccharide 1,2-alpha-mannosidase activity	IPR001382	Glycoside hydrolase, family 47	FPrintScan	PR00747	GLYHDRLASE47	7	103,138,175,214,308,483,545,	123,152,193,233,325,507,565,	5.1e-56,5.1e-56,5.1e-56,5.1e-56,5.1e-56,5.1e-56,5.1e-56	3.2.1.113	Mannosyl-oligosaccharide 1,2-alpha-mannosidase.	Hydrolysis of the terminal 1,2-linked alpha-D-mannose residues in the oligo-mannose oligosaccharide Man(9)(GlcNAc)(2).	\N	N-Glycans biosynthesis	Metabolism of Complex Carbohydrates	METABOLIC
100752	100924	GH47		24.416	27.009	31.107	28.598	15.743	1.106 up	1.1062	0.155	1.274 up	1.27404	0.0325	1.171 up	1.17128	0.0521	1.550 down	0.644782	0.0585	scaffold_15	-	43296	46838	3727	protein binding	IPR001382	Glycoside hydrolase, family 47	FPrintScan	PR00747	GLYHDRLASE47	8	53,99,136,186,278,337,392,451,	73,113,154,205,295,353,416,471,	4.7e-61,4.7e-61,4.7e-61,4.7e-61,4.7e-61,4.7e-61,4.7e-61,4.7e-61	3.2.1.-	Glycosidases, i.e. enzymes hydrolyzing O- and S-glycosyl	\N	\N	N-Glycans biosynthesis	Metabolism of Complex Carbohydrates	METABOLIC
106125	106297	GH47		19.324	21.649	18.548	18.318	14.423	1.120 up	1.12032	0.254	1.041 down	0.959843	0.737	1.054 down	0.94794	0.625	1.339 down	0.746378	0.0172	scaffold_67	+	26736	28950	2948	mannosyl-oligosaccharide 1,2-alpha-mannosidase activity	IPR001382	Glycoside hydrolase, family 47	FPrintScan	PR00747	GLYHDRLASE47	7	77,110,148,187,279,456,517,	97,124,166,206,296,480,537,	1.3e-52,1.3e-52,1.3e-52,1.3e-52,1.3e-52,1.3e-52,1.3e-52	3.2.1.113	Mannosyl-oligosaccharide 1,2-alpha-mannosidase.	Hydrolysis of the terminal 1,2-linked alpha-D-mannose residues in the oligo-mannose oligosaccharide Man(9)(GlcNAc)(2).	\N	N-Glycans biosynthesis	Metabolism of Complex Carbohydrates	METABOLIC
81984	82156	GH47		64.92	119.728	96.782	123.687	48.469	1.844 up	1.84424	0.263	1.490 up	1.49079	0.429	1.905 up	1.90522	0.177	1.339 down	0.746596	0.423	scaffold_3	+	48030	50025	2948	mannosyl-oligosaccharide 1,2-alpha-mannosidase activity	IPR001382	Glycoside hydrolase, family 47	FPrintScan	PR00747	GLYHDRLASE47	5	34,73,166,335,396,	52,92,183,359,416,	2.2e-39,2.2e-39,2.2e-39,2.2e-39,2.2e-39	3.2.1.113	Mannosyl-oligosaccharide 1,2-alpha-mannosidase.	Hydrolysis of the terminal 1,2-linked alpha-D-mannose residues in the oligo-mannose oligosaccharide Man(9)(GlcNAc)(2).	\N	N-Glycans biosynthesis	Metabolism of Complex Carbohydrates	METABOLIC
113935	114107	GH47	SS	21.269	14.379	12.543	9.469	59.027	1.479 down	0.676054	0.431	1.695 down	0.589732	0.426	2.246 down	0.445202	0.157	2.775 up	2.77526	0.325	scaffold_4	-	182592	185037	2948	mannosyl-oligosaccharide 1,2-alpha-mannosidase activity	IPR001382	Glycoside hydrolase, family 47	FPrintScan	PR00747	GLYHDRLASE47	8	45,78,117,158,248,311,399,465,	65,92,135,177,265,327,423,485,	2.2e-46,2.2e-46,2.2e-46,2.2e-46,2.2e-46,2.2e-46,2.2e-46,2.2e-46	3.2.1.113	Mannosyl-oligosaccharide 1,2-alpha-mannosidase.	Hydrolysis of the terminal 1,2-linked alpha-D-mannose residues in the oligo-mannose oligosaccharide Man(9)(GlcNAc)(2).	\N	N-Glycans biosynthesis	Metabolism of Complex Carbohydrates	METABOLIC	10.449	2.9684	0	1.5022
21070	21242	GH47		23.04	25.381	29.83	22.926	17.146	1.101 up	1.10161	0.82	1.294 up	1.2947	0.436	1.004 down	0.995052	1	1.343 down	0.744184	0.433	scaffold_3	-	50252	52439	2948	mannosyl-oligosaccharide 1,2-alpha-mannosidase activity	IPR001382	Glycoside hydrolase, family 47	FPrintScan	PR00747	GLYHDRLASE47	6	68,154,193,292,461,522,	88,172,212,309,485,542,	3.8e-46,3.8e-46,3.8e-46,3.8e-46,3.8e-46,3.8e-46	3.2.1.113	Mannosyl-oligosaccharide 1,2-alpha-mannosidase.	Hydrolysis of the terminal 1,2-linked alpha-D-mannose residues in the oligo-mannose oligosaccharide Man(9)(GlcNAc)(2).	\N	N-Glycans biosynthesis	Metabolism of Complex Carbohydrates	METABOLIC
68306	68478	GH5		51.04	72.116	74.61	66.976	39.932	1.412 up	1.41293	0.106	1.461 up	1.46179	0.0646	1.312 up	1.31223	0.0695	1.278 down	0.782367	0.181	scaffold_34	-	40086	42887	18471	licheninase activity	IPR017853	Glycoside hydrolase, catalytic core	superfamily	SSF51445	(Trans)glycosidases	1	179,	592,	9.3e-72	3.2.1.73	Licheninase.	Hydrolysis of 1,4-beta-D-glycosidic linkages in beta-D-glucans containing 1,3- and 1,4-bonds.	\N	\N	\N	\N
29650	29822	GH5		16.289	20.194	22.162	24.746	10.085	1.239 up	1.23973	0.245	1.360 up	1.36055	0.111	1.519 up	1.51918	0.0232	1.615 down	0.619129	0.0237	scaffold_46	-	41546	43365	2933	hydrolase activity, hydrolyzing O-glycosyl compounds	IPR001547	Glycoside hydrolase, family 5	HMMPfam	PF00150	Cellulase	1	71,	400,	4.9e-06	3.2.1.58	Glucan 1,3-beta-glucosidase.	Successive hydrolysis of beta-D-glucose units from the non-reducing ends of 1,3-beta-D-glucans, releasing alpha-glucose.	\N	Starch and sucrose metabolism	Metabolism of Complex Carbohydrates	METABOLIC
102286	102458	GH5	CBM1	463.926	180.508	195.621	195.577	70.21	2.570 down	0.389088	0.258	2.371 down	0.421664	0.294	2.372 down	0.421569	0.239	6.607 down	0.151339	0.0923	scaffold_25	+	77295	79302	2933	hydrolase activity, hydrolyzing O-glycosyl compounds	IPR000254	Cellulose-binding region, fungal	BlastProDom	PD001821	Q9P8N1_CORVE_Q9P8N1;	1	32,	59,	2e-06
73457	73629	GH5		15.015	13.662	10.824	11.876	8.956	1.098 down	0.90989	0.273	1.387 down	0.720879	0.0371	1.264 down	0.790942	0.148	1.676 down	0.59647	0.0776	scaffold_93	+	97279	98782	2744	glucan 1,3-beta-glucosidase activity	IPR017853	Glycoside hydrolase, catalytic core	superfamily	SSF51445	(Trans)glycosidases	1	32,	400,	6.9e-65	3.2.1.58	Glucan 1,3-beta-glucosidase.	Successive hydrolysis of beta-D-glucose units from the non-reducing ends of 1,3-beta-D-glucans, releasing alpha-glucose.	\N	Starch and sucrose metabolism	Metabolism of Complex Carbohydrates	METABOLIC
193206	193378	GH5		5.971	4.686	4.121	4.156	2.001	1.274 down	0.784793	0.288	1.448 down	0.690169	0.104	1.436 down	0.696031	0.102	2.983 down	0.33512	0.131	scaffold_136	-	23483	26467	2933	hydrolase activity, hydrolyzing O-glycosyl compounds	IPR001547	Glycoside hydrolase, family 5	ScanRegExp	PS00659	GLYCOSYL_HYDROL_F5	1	616,	625,	NA
416247	416419	GH5		28.445	36.926	36.615	31.504	18.805	1.298 up	1.29815	0.296	1.287 up	1.28722	0.233	1.107 up	1.10754	0.567	1.512 down	0.6611	0.0691	scaffold_59	+	128391	131686	2933	hydrolase activity, hydrolyzing O-glycosyl compounds	IPR001547	Glycoside hydrolase, family 5	ScanRegExp	PS00659	GLYCOSYL_HYDROL_F5	1	262,	271,	NA
129742	129914	GH5		20.808	15.119	22.464	18.289	15.015	1.376 down	0.726596	0.391	1.079 up	1.07958	0.844	1.137 down	0.878941	0.702	1.385 down	0.721597	0.271	scaffold_150	-	16986	18609	2933	hydrolase activity, hydrolyzing O-glycosyl compounds	IPR001547	Glycoside hydrolase, family 5	HMMPfam	PF00150	Cellulase	1	224,	303,	1.6e-05
97727	97899	GH5	SS	364.174	411.776	264.815	364.902	427.061	1.130 up	1.13071	0.424	1.375 down	0.727166	0.0314	1.001 up	1.002	1	1.172 up	1.17268	0.533	scaffold_2	+	60837	63517	2933	hydrolase activity, hydrolyzing O-glycosyl compounds	IPR001547	Glycoside hydrolase, family 5	HMMPfam	PF00150	Cellulase	1	38,	205,	1.3e-08								24.38	5.1946	0	4.5067
69872	70044	GH5		86.857	103.978	82.514	76.399	74.997	1.197 up	1.19712	0.469	1.052 down	0.949998	0.845	1.136 down	0.879595	0.508	1.158 down	0.863454	0.393	scaffold_47	+	106788	109287			IPR017853	Glycoside hydrolase, catalytic core	superfamily	SSF51445	(Trans)glycosidases	1	187,	589,	2.6e-86
494147	494319	GH5		21.596	16.744	11.276	12.417	12.884	1.289 down	0.775329	0.559	1.915 down	0.522134	0.142	1.739 down	0.574968	0.155	1.676 down	0.596592	0.133	scaffold_146	-	65483	67285	2933	hydrolase activity, hydrolyzing O-glycosyl compounds	IPR001547	Glycoside hydrolase, family 5	HMMPfam	PF00150	Cellulase	1	66,	294,	3.8e-25
315698	315870	GH5		6.836	6.283	6.37	6.058	3.316	1.088 down	0.919105	0.647	1.073 down	0.931831	0.694	1.128 down	0.886191	0.477	2.061 down	0.485079	0.0222	scaffold_28	+	233	2378	2744	glucan 1,3-beta-glucosidase activity	IPR017853	Glycoside hydrolase, catalytic core	superfamily	SSF51445	(Trans)glycosidases	1	83,	443,	7.4e-66	3.2.1.58	Glucan 1,3-beta-glucosidase.	Successive hydrolysis of beta-D-glucose units from the non-reducing ends of 1,3-beta-D-glucans, releasing alpha-glucose.	\N	Starch and sucrose metabolism	Metabolism of Complex Carbohydrates	METABOLIC
100064	100236	GH5	SS	26.485	32.548	15.403	17.623	18.146	1.228 up	1.22892	0.862	1.719 down	0.581574	0.531	1.502 down	0.665396	0.63	1.459 down	0.685143	0.647	scaffold_11	+	83134	85005	2933	hydrolase activity, hydrolyzing O-glycosyl compounds	IPR001547	Glycoside hydrolase, family 5	HMMPfam	PF00150	Cellulase	1	87,	217,	8.7e-09	3.2.1.58	Glucan 1,3-beta-glucosidase.	Successive hydrolysis of beta-D-glucose units from the non-reducing ends of 1,3-beta-D-glucans, releasing alpha-glucose.	\N	Starch and sucrose metabolism	Metabolism of Complex Carbohydrates	METABOLIC	13.932	0	0	0
109934	110106	GH5		59.384	61.011	46.121	48.713	82.58	1.027 up	1.0274	0.878	1.287 down	0.776657	0.148	1.219 down	0.820305	0.165	1.390 up	1.39061	0.358	scaffold_146	+	67879	69535	2933	hydrolase activity, hydrolyzing O-glycosyl compounds	IPR001547	Glycoside hydrolase, family 5	HMMPfam	PF00150	Cellulase	1	66,	345,	1.3e-18
14400	14572	GH5		9.281	8.855	7.351	8.204	4.56	1.048 down	0.9541	0.966	1.262 down	0.792048	0.609	1.131 down	0.883956	0.783	2.035 down	0.491326	0.133	scaffold_100	+	75054	76599	2933	hydrolase activity, hydrolyzing O-glycosyl compounds	IPR001547	Glycoside hydrolase, family 5	HMMPfam	PF00150	Cellulase	1	245,	338,	1.5e-05
89516	89688	GH5		96.434	100.429	50.74	55.248	76.327	1.041 up	1.04143	0.974	1.900 down	0.526163	0.252	1.745 down	0.57291	0.224	1.263 down	0.791495	0.896	scaffold_60	-	38281	40590	2744	glucan 1,3-beta-glucosidase activity	IPR017853	Glycoside hydrolase, catalytic core	superfamily	SSF51445	(Trans)glycosidases	1	2,	450,	1.1e-46	3.2.1.58	Glucan 1,3-beta-glucosidase.	Successive hydrolysis of beta-D-glucose units from the non-reducing ends of 1,3-beta-D-glucans, releasing alpha-glucose.	\N	Starch and sucrose metabolism	Metabolism of Complex Carbohydrates	METABOLIC	11.319	14.1	0	1.5022
33120	33292	GH5 Endoglucanase	SS, CBM1	966.887	669.585	431.966	420.879	150.178	1.444 down	0.692516	0.501	2.238 down	0.44676	0.186	2.297 down	0.435293	0.132	6.438 down	0.155321	0.0497	scaffold_5	+	337500	339643	2933	hydrolase activity, hydrolyzing O-glycosyl compounds	IPR000254	Cellulose-binding region, fungal	BlastProDom	PD001821	Q9C1R4_LENED_Q9C1R4;	1	26,	53,	8e-08								58.338	103.89	8.1037	68.351
86144	86316	GH5 Endoglucanase	SS, CBM1	1116.6	1469.04	1657.01	1385.86	373.668	1.315 up	1.31564	0.515	1.483 up	1.48398	0.311	1.241 up	1.24114	0.573	2.988 down	0.334648	0.109	scaffold_25	+	79819	81813	2933	hydrolase activity, hydrolyzing O-glycosyl compounds	IPR000254	Cellulose-binding region, fungal	BlastProDom	PD001821	O74169_ASPAC_O74169;	1	28,	55,	1e-08								4.3536	9.6472	0	9.7644
84111	84283	GH5 Endoglucanase	SS, CBM1	2470	1885.08	2718.75	2191.48	1157.68	1.310 down	0.763191	0.686	1.100 up	1.10071	0.914	1.127 down	0.887238	0.87	2.133 down	0.468695	0.265	scaffold_12	-	64533	66628	2933	hydrolase activity, hydrolyzing O-glycosyl compounds	IPR000254	Cellulose-binding region, fungal	BlastProDom	PD001821	GUX1_TRIVI_P19355;	1	28,	55,	2e-05								16.544	31.168	8.1037	37.555
497395	497567	GH5 Exo-beta-1,3-glucanase	TMHs	19.967	12.949	25.516	17.274	15.759	1.541 down	0.64852	0.264	1.277 up	1.27791	0.625	1.155 down	0.865127	0.628	1.267 down	0.789252	0.727	scaffold_184	-	6816	9740			IPR017853	Glycoside hydrolase, catalytic core	superfamily	SSF51445	(Trans)glycosidases	1	186,	580,	5.5e-83
110296	110468	GH5-7	SS, CBM1	1804.13	2588.68	2095.01	2341.75	676.465	1.434 up	1.43487	0.449	1.161 up	1.16123	0.747	1.297 up	1.298	0.528	2.666 down	0.374954	0.127	scaffold_157	+	8186	10249	2933	hydrolase activity, hydrolyzing O-glycosyl compounds	IPR001547	Glycoside hydrolase, family 5	HMMPfam	PF00150	Cellulase	1	97,	420,	2.3e-20								49.631	163.26	19.449	187.78
89793	89965	GH51		17.201	40.934	24.526	25.589	96.886	2.379 up	2.37975	0.149	1.425 up	1.42585	0.489	1.487 up	1.48765	0.39	5.632 up	5.63258	0.0434	scaffold_63	-	119991	121914	2227	structural constituent of ribosome	IPR010720	Alpha-L-arabinofuranosidase, C-terminal	HMMPfam	PF06964	Alpha-L-AF_C	1	315,	517,	1.9e-22	3.2.1.55	Alpha-L-arabinofuranosidase.	Hydrolysis of terminal non-reducing alpha-L-arabinofuranoside residues in alpha-L-arabinosides.	\N	Nucleotide sugars metabolism	Nucleotide Metabolism	METABOLIC
91823	91995	GH51 Arabinofuranosidase		91.338	159.158	129.151	102.89	240.511	1.742 up	1.74252	0.483	1.413 up	1.41399	0.654	1.126 up	1.12648	0.889	2.633 up	2.6332	0.254	scaffold_100	+	21086	24471	20812	L-arabinose metabolic process	IPR010720	Alpha-L-arabinofuranosidase, C-terminal	HMMPfam	PF06964	Alpha-L-AF_C	1	426,	604,	8.3e-22								91.426	12.616	0	8.2622
11816	11988	GH53		9.842	13.354	8.778	12.479	16.346	1.356 up	1.35684	0.525	1.121 down	0.891892	0.842	1.267 up	1.26793	0.62	1.660 up	1.66084	0.712	scaffold_26	+	143917	145153	9232	glucosidase activity	IPR011683	Glycosyl hydrolase 53	HMMPfam	PF07745	Glyco_hydro_53	1	22,	342,	5.4e-114	3.2.1.89	Arabinogalactan endo-1,4-beta-galactosidase.	Endohydrolysis of 1,4-beta-D-galactosidic linkages in arabinogalactans.	\N	\N	\N	\N
88619	88791	GH55		11.894	12.24	12.029	10.967	8.971	1.029 up	1.02909	0.857	1.011 up	1.01135	0.93	1.084 down	0.922062	0.27	1.325 down	0.754246	0.0293	scaffold_47	-	100405	104005			IPR011050	Pectin lyase fold/virulence factor	superfamily	SSF51126	Pectin lyase-like	2	22,380,	351,751,	1.6e-58,9.1e-58
88425	88597	GH55 Exo-beta 1,3 glucanase	TMHs	23.558	125.694	15.81	25.378	47.856	5.335 up	5.33551	0.0338	1.490 down	0.67111	0.263	1.077 up	1.07726	0.822	2.031 up	2.03141	0.348	scaffold_45	-	125586	129167			IPR011050	Pectin lyase fold/virulence factor	superfamily	SSF51126	Pectin lyase-like	2	43,399,	390,771,	5.9e-56,5.9e-51								31.346	15.584	0	6.76
17701	17873	GH6	SS, CBM1	2156.38	2389.85	3123.37	2008.16	637.7	1.108 up	1.10827	0.91	1.448 up	1.44843	0.55	1.073 down	0.931266	0.94	3.381 down	0.295727	0.167	scaffold_3	-	250282	252295	2933	hydrolase activity, hydrolyzing O-glycosyl compounds	IPR000254	Cellulose-binding region, fungal	BlastProDom	PD001821	Q02321_PHACH_Q02321;	1	29,	56,	7e-08								19.156	33.394	17.828	30.795
109099	109271	GH63		56.283	64.843	65.019	57.262	42.543	1.152 up	1.15209	0.208	1.155 up	1.15522	0.128	1.017 up	1.01739	0.861	1.322 down	0.755877	0.0371	scaffold_125	+	19411	22703	2950	mannosyl-oligosaccharide glucosidase activity	IPR004888	Glycoside hydrolase, family 63	HMMPfam	PF03200	Glyco_hydro_63	1	1,	806,	7e-236	3.2.1.106	Mannosyl-oligosaccharide glucosidase.	Exohydrolysis of the non-reducing terminal glucose residue in the mannosyl-oligosaccharide Glc(3)Man(9)GlcNAc(2).	\N	N-Glycans biosynthesis	Metabolism of Complex Carbohydrates	METABOLIC
80168	80340	GH7		621.189	247.79	370.438	294.225	44.799	2.506 down	0.398896	0.296	1.676 down	0.596337	0.57	2.111 down	0.473648	0.368	13.865 down	0.0721181	0.05	scaffold_304	+	21217	21762	2933	hydrolase activity, hydrolyzing O-glycosyl compounds	IPR001722	Glycoside hydrolase, family 7	BlastProDom	PD186135	GUX1_PHACH_P13860;	1	29,	180,	3e-74
191767	191939	GH7	CBM1	272.471	106.119	165.769	133.55	26.57	2.567 down	0.389469	0.326	1.643 down	0.608391	0.619	2.040 down	0.490144	0.428	10.254 down	0.097515	0.0744	scaffold_134	+	63768	65989	2933	hydrolase activity, hydrolyzing O-glycosyl compounds	IPR000254	Cellulose-binding region, fungal	BlastProDom	PD001821	GUX1_PHACH_P13860;	1	483,	509,	9e-08								13.932	14.842	17.828	19.529
34136	34308	GH7 Cellobiohydrolase	SS, CBM1	7446.74	9513.27	10484.1	6240.77	5132.52	1.277 up	1.27751	0.539	1.407 up	1.40788	0.363	1.193 down	0.838054	0.628	1.450 down	0.68923	0.485	scaffold_22	+	196482	198336	2933	hydrolase activity, hydrolyzing O-glycosyl compounds	IPR000254	Cellulose-binding region, fungal	BlastProDom	PD001821	GUX1_PHACH_P13860;	1	484,	510,	3e-09								113.19	48.978	32.415	76.613
13298	13470	GH7 Exoglucanase	SS, CBM1	321.856	830.659	1097.22	1354.5	716.211	2.580 up	2.58084	0.185	3.409 up	3.40905	0.0992	4.208 up	4.20841	0.0582	2.225 up	2.22525	0.306	scaffold_62	+	87402	89196	2933	hydrolase activity, hydrolyzing O-glycosyl compounds	IPR000254	Cellulose-binding region, fungal	BlastProDom	PD001821	GUX1_PHACH_P13860;	1	483,	509,	3e-07								26.992	22.263	16.207	46.569
69505	69677	GH7 fragment	SS	621.189	247.79	370.438	294.225	44.799	2.506 down	0.398896	0.296	1.676 down	0.596337	0.57	2.111 down	0.473648	0.368	13.865 down	0.0721181	0.05	scaffold_44	+	155285	155830	2933	hydrolase activity, hydrolyzing O-glycosyl compounds	IPR001722	Glycoside hydrolase, family 7	BlastProDom	PD186135	GUX1_PHACH_P13860;	1	29,	180,	3e-74								2.6122	4.4525	1.6207	5.2578
17021	17193	GH71		24.849	14.377	17.054	19.032	31.105	1.728 down	0.578575	0.0627	1.457 down	0.686305	0.067	1.305 down	0.765906	0.118	1.251 up	1.25176	0.0967	scaffold_307	+	158	1168			IPR005197	Glycoside hydrolase, family 71	BlastProDom	PD139156	Q7S2E7_NEUCR_Q7S2E7;	1	7,	277,	6e-14
73558	73730	GH71		6.711	4.034	3.939	4.04	2.771	1.663 down	0.601103	0.132	1.703 down	0.586947	0.0867	1.660 down	0.601997	0.0877	2.421 down	0.412904	0.0315	scaffold_94	-	62817	64470	24372	glucan endo-1,3-alpha-glucosidase activity	IPR005197	Glycoside hydrolase, family 71	BlastProDom	PD139156	AGN1_SCHPO_O13716;	1	55,	456,	2e-65	3.2.1.59	Glucan endo-1,3-alpha-glucosidase.	Endohydrolysis of 1,3-alpha-D-glucosidic linkages in isolichenin, pseudonigeran and nigeran.	\N	\N	\N	\N
25136	25308	GH71		73.584	80.454	58.556	60.622	71.764	1.093 up	1.09336	0.815	1.256 down	0.795771	0.447	1.213 down	0.823848	0.485	1.025 down	0.975266	0.97	scaffold_108	-	60844	62594	24372	glucan endo-1,3-alpha-glucosidase activity	IPR005197	Glycoside hydrolase, family 71	BlastProDom	PD139156	AGN1_SCHPO_O13716;	1	21,	470,	7e-71	3.2.1.59	Glucan endo-1,3-alpha-glucosidase.	Endohydrolysis of 1,3-alpha-D-glucosidic linkages in isolichenin, pseudonigeran and nigeran.	\N	\N	\N	\N
121739	121911	GH71 fragment		0.014	0.005	0.005	0.017	0.005	2.586 down	0.357143	0.601	2.586 down	0.357143	0.553	1.225 up	1.21429	0.973	2.586 down	0.357143	0.459	scaffold_188	-	91	682			IPR005197	Glycoside hydrolase, family 71	BlastProDom	PD139156	AGN1_SCHPO_O13716;	1	25,	156,	8e-11
106323	106495	GH72	SS, TMH, CBM43	110.003	110.518	98.358	93.919	83.378	1.004 up	1.00468	1	1.118 down	0.894139	0.347	1.171 down	0.853786	0.209	1.319 down	0.757961	0.0416	scaffold_70	-	1175	3477	2933	hydrolase activity, hydrolyzing O-glycosyl compounds	IPR004886	Glycolipid anchored surface protein GAS1	HMMPfam	PF03198	Glyco_hydro_72	1	10,	343,	3.6e-92
98770	98942	GH74	SS, CBM1	233.476	826.074	867.394	775.704	655.149	3.538 up	3.53815	0.144	3.715 up	3.71513	0.105	3.322 up	3.32241	0.103	2.806 up	2.80607	0.159	scaffold_5	-	194455	197689	2933	hydrolase activity, hydrolyzing O-glycosyl compounds	IPR000254	Cellulose-binding region, fungal	BlastProDom	PD001821	Q9UVS8_ASPNG_Q9UVS8;	1	814,	837,	0.0001								14.802	10.389	3.2415	12.769
91777	91949	GH78	TMHs	24.732	21.029	17.224	18.059	38.327	1.176 down	0.850275	0.0966	1.435 down	0.696426	0.0219	1.369 down	0.730188	0.0282	1.549 up	1.54969	0.58	scaffold_99	-	27700	30253	2290	catalytic activity	IPR008902	Bacterial alpha-L-rhamnosidase	HMMPfam	PF05592	Bac_rhamnosid	1	87,	653,	1.6e-09
105434	105606	GH79		8.403	11.77	6.425	7.466	32.547	1.400 up	1.40069	0.267	1.307 down	0.764608	0.239	1.125 down	0.888492	0.628	3.873 up	3.87326	0.0422	scaffold_56	+	110418	112354			IPR010916	TonB box, conserved site	ScanRegExp	PS00430	TONB_DEPENDENT_REC_1	1	1,	61,	NA
118852	119024	GH79		1.527	1.109	1.346	1.316	0.449	1.376 down	0.726261	0.356	1.134 down	0.881467	0.696	1.159 down	0.861821	0.648	3.400 down	0.294041	0.0291	scaffold_78	+	11630	14238	2933	hydrolase activity, hydrolyzing O-glycosyl compounds	IPR001547	Glycoside hydrolase, family 5	ScanRegExp	PS00659	GLYCOSYL_HYDROL_F5	1	230,	239,	NA
13785	13957	GH79		4.263	3.845	4.234	2.999	2.607	1.108 down	0.901947	0.501	1.006 down	0.993197	1	1.421 down	0.703495	0.0631	1.635 down	0.611541	0.0188	scaffold_78	+	7340	9919	2933	hydrolase activity, hydrolyzing O-glycosyl compounds	IPR001547	Glycoside hydrolase, family 5	ScanRegExp	PS00659	GLYCOSYL_HYDROL_F5	1	207,	216,	NA
36115	36287	GH79	SS	14.456	22.281	13.985	17.954	28.297	1.541 up	1.5413	0.508	1.033 down	0.967418	0.995	1.242 up	1.24198	0.712	1.957 up	1.95746	0.673	scaffold_89	-	64156	66239																			13.061	6.6788	0	1.5022
109384	109556	GH79	SS	6.985	9.35	11.593	14.611	5.716	1.338 up	1.33858	0.536	1.659 up	1.6597	0.265	2.091 up	2.09177	0.13	1.221 down	0.818325	0.677	scaffold_133	-	245	2306																			5.2243	0	0	0
124700	124872	GH79	SS	79.773	98.271	63.299	67.477	405.179	1.231 up	1.23188	0.755	1.260 down	0.793489	0.701	1.182 down	0.845863	0.775	5.079 up	5.07915	0.0881	scaffold_8	+	61495	63626																			3.4829	0	0	0
72486	72658	GH79		138.373	146.066	118.722	122.426	103.641	1.055 up	1.0556	0.792	1.165 down	0.857985	0.221	1.130 down	0.884754	0.345	1.335 down	0.748997	0.0535	scaffold_78	-	14585	17158	2933	hydrolase activity, hydrolyzing O-glycosyl compounds	IPR001547	Glycoside hydrolase, family 5	ScanRegExp	PS00659	GLYCOSYL_HYDROL_F5	1	233,	242,	NA
414896	415068	GH85		17.156	18.554	18.831	15.247	12.57	1.081 up	1.08149	0.667	1.097 up	1.09763	0.539	1.125 down	0.888727	0.437	1.364 down	0.732688	0.0666	scaffold_58	+	113411	116527			IPR005201	Glycoside hydrolase, family 85	HMMPfam	PF03644	Glyco_hydro_85	1	64,	412,	1.1e-58
37809	37981	GH88		100.598	51.7	59.323	56.718	87.072	1.945 down	0.513927	0.286	1.695 down	0.589704	0.322	1.773 down	0.563808	0.283	1.155 down	0.865544	0.851	scaffold_225	-	5085	7253	2290	catalytic activity	IPR010905	Glycosyl hydrolase, family 88	HMMPfam	PF07470	Glyco_hydro_88	1	187,	290,	1.1e-08								8.7072	0.74209	0	0.75111
126142	126314	GH89		13.908	10.979	11.369	9.626	6.673	1.266 down	0.789402	0.205	1.223 down	0.817443	0.212	1.444 down	0.69212	0.0668	2.084 down	0.479796	0.0175	scaffold_26	+	161593	163946	2940	alpha-N-acetylglucosaminidase activity	IPR007781	Alpha-N-acetylglucosaminidase	HMMPfam	PF05089	NAGLU	1	60,	749,	2.2e-160	3.2.1.50	Alpha-N-acetylglucosaminidase.	Hydrolysis of terminal non-reducing N-acetyl-D-glucosamine residues in N-acetyl-alpha-D-glucosaminides.	\N	Glycosaminoglycan degradation	Metabolism of Complex Carbohydrates	METABOLIC
109974	110146	GH89 Acetylglucosaminidase	SS, TMH	3.359	4.033	3.257	3.164	1.983	1.200 up	1.20065	0.21	1.031 down	0.969634	0.905	1.061 down	0.941947	0.846	1.693 down	0.590354	0.0128	scaffold_147	-	49913	52328	2940	alpha-N-acetylglucosaminidase activity	IPR007781	Alpha-N-acetylglucosaminidase	HMMPfam	PF05089	NAGLU	1	59,	751,	5.8e-167	3.2.1.50	Alpha-N-acetylglucosaminidase.	Hydrolysis of terminal non-reducing N-acetyl-D-glucosamine residues in N-acetyl-alpha-D-glucosaminides.	\N	Glycosaminoglycan degradation	Metabolism of Complex Carbohydrates	METABOLIC
87107	87279	GH9		35.388	42.465	35.218	45.784	44.466	1.200 up	1.19998	0.449	1.004 down	0.995196	1	1.293 up	1.29377	0.217	1.256 up	1.25653	0.465	scaffold_32	-	171922	174241	2933	hydrolase activity, hydrolyzing O-glycosyl compounds	IPR001701	Glycoside hydrolase, family 9	HMMPfam	PF00759	Glyco_hydro_9	1	53,	514,	2.2e-98	3.2.1.4	Cellulase.	Endohydrolysis of 1,4-beta-D-glucosidic linkages in cellulose.	\N	Starch and sucrose metabolism	Metabolism of Complex Carbohydrates	METABOLIC
107404	107576	GH92	SS	9.614	12.598	12.136	12.829	7.712	1.310 up	1.31038	0.181	1.262 up	1.26233	0.211	1.334 up	1.33441	0.127	1.246 down	0.802164	0.552	scaffold_89	-	41455	44637	2290	catalytic activity	IPR012939	Glycosyl hydrolase 92	HMMPfam	PF07971	Glyco_hydro_92	1	266,	755,	2.4e-160								4.3536	5.9367	0	3.0044
105233	105405	GH92		25.589	15.699	7.695	8.427	34.758	1.629 down	0.613506	0.601	3.325 down	0.300715	0.195	3.036 down	0.329321	0.2	1.358 up	1.35832	0.812	scaffold_54	+	43072	46916			IPR012939	Glycosyl hydrolase 92	HMMPfam	PF07971	Glyco_hydro_92	1	297,	848,	1.2e-55
27821	27993	GH92	SS	22.626	21.013	17.698	12.187	14.745	1.076 down	0.92871	0.96	1.278 down	0.782197	0.784	1.856 down	0.538628	0.366	1.534 down	0.651684	0.682	scaffold_8	-	155755	159334			IPR012939	Glycosyl hydrolase 92	HMMPfam	PF07971	Glyco_hydro_92	1	279,	804,	4.2e-73								0.87072	3.7104	0	3.0044
84821	84993	GH92		6.068	6.269	5.249	4.574	3.797	1.033 up	1.03312	0.988	1.156 down	0.86503	0.799	1.326 down	0.75379	0.499	1.598 down	0.625742	0.536	scaffold_16	+	109974	113321			IPR012939	Glycosyl hydrolase 92	HMMPfam	PF07971	Glyco_hydro_92	1	209,	737,	9.8e-48								4.3536	3.7104	0	0.75111
220080	220252	GLP-iron reductase-like	SS	10.237	2.95	3.474	3.014	4.506	3.470 down	0.28817	0.125	2.946 down	0.339357	0.116	3.396 down	0.294422	0.0695	2.272 down	0.440168	0.107	scaffold_16	-	113824	115212			IPR001938	Thaumatin, pathogenesis-related	superfamily	SSF49870	Osmotin, thaumatin-like protein	1	25,	159,	0.0081
219719	219891	GLP-iron reductase-like	SS	8.529	1.012	0.285	1.009	0.743	8.426 down	0.118654	0.189	29.966 down	0.0334154	0.0821	8.449 down	0.118302	0.148	11.474 down	0.0871146	0.098	scaffold_16	-	90037	91217			IPR001938	Thaumatin, pathogenesis-related	superfamily	SSF49870	Osmotin, thaumatin-like protein	1	24,	158,	2e-05
65475	65647	GLP-iron reductase-like	SS; IVS	11.741	5.76	7.295	6.029	2.599	2.038 down	0.490589	0.481	1.609 down	0.621327	0.593	1.947 down	0.5135	0.434	4.516 down	0.221361	0.135	scaffold_16	-	116148	119429
99429	99601	GLP-iron reductase-like	SS	135.847	121.749	159.39	120.869	111.296	1.115 down	0.896221	0.625	1.173 up	1.17331	0.332	1.123 down	0.889744	0.457	1.220 down	0.819275	0.364	scaffold_8	-	226627	228204			IPR001938	Thaumatin, pathogenesis-related	superfamily	SSF49870	Osmotin, thaumatin-like protein	1	27,	164,	0.0037
219699	219871	GLP-iron reductase-like	SS	0.02	0.052	0.013	0.005	0.005	2.573 up	2.6	0.81	1.608 down	0.65	0.896	3.826 down	0.25	0.538	3.826 down	0.25	0.459	scaffold_16	-	87467	88467
111917	112089	Glucosamine-6-phosphate isomerase		17.384	19.814	23.923	27.056	18.718	1.139 up	1.13978	0.755	1.376 up	1.37615	0.362	1.556 up	1.55637	0.233	1.076 up	1.07674	0.818	scaffold_228	+	13462	14629	2748	glucosamine-6-phosphate deaminase activity	IPR006148	Glucosamine/galactosamine-6-phosphate isomerase	HMMPfam	PF01182	Glucosamine_iso	1	15,	250,	5.1e-157	3.5.99.6	Glucosamine-6-phosphate deaminase.	D-glucosamine 6-phosphate + H(2)O = D-fructose 6-phosphate + NH(3).	\N	Aminosugars metabolism	Metabolism of Complex Carbohydrates	METABOLIC
85955	86127	Glucosidase II subunit beta	SS	92.986	117.887	113.257	120.461	70.741	1.267 up	1.26779	0.18	1.218 up	1.218	0.187	1.295 up	1.29547	0.0905	1.314 down	0.76077	0.0509	scaffold_24	+	25470	27807	3727	protein binding	IPR012913	Glucosidase II beta subunit-like	HMMPfam	PF07915	PRKCSH	1	427,	488,	3.8e-13	3.2.1.20	Alpha-glucosidase.	Hydrolysis of terminal, non-reducing 1,4-linked D-glucose residues with release of D-glucose.	\N	Galactose metabolism	Carbohydrate Metabolism	METABOLIC
27620	27792	Glutamic oxaloacetic transaminase		344.701	296.719	335.928	289.074	264.645	1.161 down	0.860801	0.386	1.026 down	0.974549	0.853	1.192 down	0.838622	0.161	1.302 down	0.767752	0.279	scaffold_5	+	183441	185229	4650	amino acid metabolic process	IPR000796	Aspartate/other aminotransferase	FPrintScan	PR00799	TRANSAMINASE	6	199,230,266,298,366,392,	218,244,286,323,384,410,	1.8e-65,1.8e-65,1.8e-65,1.8e-65,1.8e-65,1.8e-65	2.6.1.1	Aspartate aminotransferase.	L-aspartate + 2-oxoglutarate = oxaloacetate + L-glutamate.	Pyridoxal-phosphate.	Alanine and aspartate metabolism	Amino Acid Metabolism	METABOLIC	0	1.4842	1.6207	1.5022
83358	83530	Glutamine amidotransferase		42.574	44.847	48.955	56.248	34.74	1.053 up	1.05339	0.809	1.149 up	1.14988	0.382	1.321 up	1.32118	0.135	1.225 down	0.815991	0.167	scaffold_9	+	18568	20374	5830	metabolic process	IPR000583	Glutamine amidotransferase, class-II	HMMPfam	PF00310	GATase_2	1	13,	218,	1.5e-05
84676	84848	Glutamine synthetase		853.243	663.753	695.115	631.629	773.509	1.285 down	0.777918	0.28	1.227 down	0.814674	0.279	1.350 down	0.740269	0.134	1.103 down	0.906552	0.581	scaffold_15	-	174330	175851	2762	glutamate-ammonia ligase activity	IPR008146	Glutamine synthetase, catalytic region	BlastProDom	PD001057	Q83HM2_TROW8_Q83HM2;	1	205,	338,	3e-07	6.3.1.2	Glutamate--ammonia ligase.	ATP + L-glutamate + NH(3) = ADP + phosphate + L-glutamine.	\N	Peptidoglycan biosynthesis	Metabolism of Complex Carbohydrates	METABOLIC
98208	98380	glutamine synthetase		28.194	24.401	23.469	29.434	17.961	1.155 down	0.865468	0.375	1.201 down	0.832411	0.134	1.043 up	1.04398	0.681	1.569 down	0.63705	0.0311	scaffold_3	-	162025	164285	2762	glutamate-ammonia ligase activity	IPR008146	Glutamine synthetase, catalytic region	BlastProDom	PD001057	Q7SG85_NEUCR_Q7SG85;	1	147,	462,	2e-76	6.3.1.2	Glutamate--ammonia ligase.	ATP + L-glutamate + NH(3) = ADP + phosphate + L-glutamine.	\N	Peptidoglycan biosynthesis	Metabolism of Complex Carbohydrates	METABOLIC
105799	105971	glutamyl-tRNA synthase		22.072	20.881	24.928	21.876	18.859	1.057 down	0.94604	0.883	1.129 up	1.12939	0.618	1.008 down	0.99112	1	1.170 down	0.854431	0.425	scaffold_62	+	32468	34927	162	nucleotide binding	IPR000924	Glutamyl/glutaminyl-tRNA synthetase, class Ic	FPrintScan	PR00987	TRNASYNTHGLU	5	5,19,34,193,209,	17,30,47,203,217,	7.3e-26,7.3e-26,7.3e-26,7.3e-26,7.3e-26	6.1.1.17	Glutamate--tRNA ligase.	ATP + L-glutamate + tRNA(Glu) = AMP + diphosphate + L-glutamyl- tRNA(Glu).	\N	Glutamate metabolism	Amino Acid Metabolism	METABOLIC
17880	18052	Glutaredoxin		151.343	137.545	145.262	166.789	172.877	1.100 down	0.90883	0.596	1.041 down	0.95982	0.784	1.102 up	1.10206	0.439	1.142 up	1.14229	0.459	scaffold_7	-	99912	100821	6664	electron carrier activity	IPR014025	Glutaredoxin subgroup	FPrintScan	PR00160	GLUTAREDOXIN	3	16,63,77,	34,76,90,	5.2e-18,5.2e-18,5.2e-18
100311	100483	Glutaredoxin		173.165	177.125	234.679	226.489	252.811	1.022 up	1.02287	0.916	1.355 up	1.35523	0.0458	1.307 up	1.30794	0.0748	1.459 up	1.45994	0.0508	scaffold_12	-	129817	130746	6664	electron carrier activity	IPR006662	Thioredoxin-related	FPrintScan	PR00421	THIOREDOXIN	3	30,38,77,	38,47,88,	0.21,0.21,0.21
89284	89456	Glutathione peroxidase		125.304	462.51	700.5	739.303	503.19	3.691 up	3.6911	0.0461	5.590 up	5.5904	0.0186	5.900 up	5.90008	0.0138	4.015 up	4.01575	0.0157	scaffold_56	+	61549	62476	2977	glutathione peroxidase activity	IPR000889	Glutathione peroxidase	FPrintScan	PR01011	GLUTPROXDASE	3	22,57,123,	39,73,132,	2.1e-21,2.1e-21,2.1e-21	1.11.1.9	Glutathione peroxidase.	2 glutathione + H(2)O(2) = oxidized glutathione + 2 H(2)O.	Selenium.	Glutathione metabolism	Metabolism of Other Amino Acids	METABOLIC
101988	102160	Glutathione S-transferase		78.176	121.522	124.254	232.301	307.217	1.554 up	1.55447	0.0987	1.589 up	1.58941	0.0513	2.971 up	2.97151	0.0113	3.929 up	3.92981	0.00809	scaffold_23	-	43254	44533			IPR004045	Glutathione S-transferase, N-terminal	HMMPfam	PF02798	GST_N	1	6,	81,	3.8e-08
29881	30053	Glutathione S-transferase		53.472	85.264	86.837	158.447	192.914	1.594 up	1.59455	0.184	1.623 up	1.62397	0.132	2.963 up	2.96318	0.0201	3.607 up	3.60776	0.0229	scaffold_55	-	10989	12465			IPR010987	Glutathione S-transferase, C-terminal-like	superfamily	SSF47616	Glutathione S-transferase (GST), C-terminal domain	1	161,	227,	0.00085
115840	116012	Glutathione S-transferase		21.563	7.318	5.363	6.363	3.972	2.946 down	0.339378	0.315	4.020 down	0.248713	0.182	3.389 down	0.295089	0.202	5.428 down	0.184204	0.083	scaffold_22	-	117372	118256	2770	glutathione transferase activity	IPR004046	Glutathione S-transferase, C-terminal	HMMPfam	PF00043	GST_C	1	114,	205,	4.2e-17	2.5.1.18	Glutathione transferase.	RX + glutathione = HX + R-S-glutathione.	\N	Glutathione metabolism	Metabolism of Other Amino Acids	METABOLIC
129073	129245	Glutathione S-transferase		16.456	7.422	3.729	8.109	59.846	2.217 down	0.451021	0.329	4.413 down	0.226604	0.104	2.029 down	0.492769	0.337	3.636 up	3.63673	0.138	scaffold_115	+	23629	24585	2770	glutathione transferase activity	IPR004046	Glutathione S-transferase, C-terminal	HMMPfam	PF00043	GST_C	1	115,	205,	7.3e-12	2.5.1.18	Glutathione transferase.	RX + glutathione = HX + R-S-glutathione.	\N	Glutathione metabolism	Metabolism of Other Amino Acids	METABOLIC
113065	113237	Glutathione S-transferase		256.088	298.737	536.128	531.169	997.386	1.166 up	1.16654	0.557	2.093 up	2.09353	0.0506	2.074 up	2.07417	0.0574	3.894 up	3.8947	0.013	scaffold_359	+	2711	3631	2770	glutathione transferase activity	IPR004046	Glutathione S-transferase, C-terminal	HMMPfam	PF00043	GST_C	1	110,	207,	6e-17	2.5.1.18	Glutathione transferase.	RX + glutathione = HX + R-S-glutathione.	\N	Glutathione metabolism	Metabolism of Other Amino Acids	METABOLIC
31921	32093	Glutathione S-transferase		445.617	549.262	998.325	830.213	936.145	1.232 up	1.23259	0.648	2.240 up	2.24032	0.121	1.863 up	1.86306	0.159	2.100 up	2.10078	0.0712	scaffold_192	+	44288	45282	2770	glutathione transferase activity	IPR004046	Glutathione S-transferase, C-terminal	HMMPfam	PF00043	GST_C	1	115,	206,	4.6e-17	2.5.1.18	Glutathione transferase.	RX + glutathione = HX + R-S-glutathione.	\N	Glutathione metabolism	Metabolism of Other Amino Acids	METABOLIC
124928	125100	Glutathione-dependent formaldehyde activating GFA		147.966	79.968	69.924	79.024	90.539	1.850 down	0.540448	0.0732	2.116 down	0.472568	0.0435	1.872 down	0.534069	0.0253	1.634 down	0.611891	0.0223	scaffold_10	+	99743	100271	5830	metabolic process	IPR006913	Glutathione-dependent formaldehyde-activating, GFA	HMMPfam	PF04828	DUF636	1	35,	122,	2.3e-05
76517	76689	Glutathione-S-transferase		18.295	28.203	28.088	27.538	18.968	1.541 up	1.54157	0.203	1.535 up	1.53528	0.167	1.505 up	1.50522	0.159	1.036 up	1.03679	0.896	scaffold_150	-	47622	48566	2770	glutathione transferase activity	IPR004045	Glutathione S-transferase, N-terminal	HMMPfam	PF02798	GST_N	1	27,	99,	4.2e-09	2.5.1.18	Glutathione transferase.	RX + glutathione = HX + R-S-glutathione.	\N	Glutathione metabolism	Metabolism of Other Amino Acids	METABOLIC
19431	19603	Glutathione-S-transferase		73.506	73.907	67.038	80.203	63.305	1.005 up	1.00546	1	1.096 down	0.912007	0.342	1.091 up	1.09111	0.291	1.161 down	0.861222	0.258	scaffold_80	+	25478	26991			IPR004046	Glutathione S-transferase, C-terminal	HMMPfam	PF00043	GST_C	1	204,	249,	0.00095
126231	126403	Glycanase	SS/TMHs	6.471	10.709	3.63	4.95	3.221	1.655 up	1.65492	0.0803	1.782 down	0.560964	0.041	1.307 down	0.764951	0.436	2.008 down	0.497759	0.0196	scaffold_28	-	27276	29750
106139	106311	Glycerol kinase		128.417	234.285	165.599	243.487	313.675	1.824 up	1.82441	0.027	1.289 up	1.28954	0.244	1.896 up	1.89607	0.0343	2.442 up	2.44263	0.0102	scaffold_67	+	75585	77638	4143	carbohydrate metabolic process	IPR000577	Carbohydrate kinase, FGGY	HMMPfam	PF00370	FGGY_N	1	10,	277,	1.3e-80	2.7.1.30	Glycerol kinase.	ATP + glycerol = ADP + glycerol 3-phosphate.	\N	Glycerolipid metabolism	Metabolism of Complex Lipids	METABOLIC
99331	99503	Glycerol uptake facilitor	TMHs	233.559	730.129	623.443	961.563	704.54	3.126 up	3.1261	0.0632	2.669 up	2.66932	0.159	4.116 up	4.117	0.0251	3.016 up	3.01654	0.0212	scaffold_8	+	95247	96936	3546	transporter activity	IPR000425	Major intrinsic protein	BlastProDom	PD000295	Q6LVI7_PHOPR_Q6LVI7;	1	40,	257,	8e-15
90548	90720	Glycerol-3-phosphate dehydrogenase		61.618	50.537	48.412	55.019	122.145	1.219 down	0.820166	0.378	1.272 down	0.78568	0.24	1.119 down	0.892905	0.523	1.982 up	1.98229	0.0883	scaffold_75	+	11317	14306	2774	glycerol-3-phosphate dehydrogenase activity	IPR000447	FAD-dependent glycerol-3-phosphate dehydrogenase	FPrintScan	PR01001	FADG3PDH	6	20,33,49,101,342,373,	32,43,61,113,348,385,	3.1e-32,3.1e-32,3.1e-32,3.1e-32,3.1e-32,3.1e-32	1.1.99.5	Glycerol-3-phosphate dehydrogenase.	Sn-glycerol 3-phosphate + acceptor = glycerone phosphate + reduced acceptor.	Flavin.	Glycerolipid metabolism	Metabolism of Complex Lipids	METABOLIC
116689	116861	Glycerol-3-phosphate O-acyltransferase	TMHs	27.151	21.957	23.614	21.519	16.996	1.236 down	0.808699	0.143	1.149 down	0.869729	0.414	1.261 down	0.792567	0.0348	1.597 down	0.625981	0.0201	scaffold_33	-	131701	134200	5830	metabolic process	IPR002123	Phospholipid/glycerol acyltransferase	HMMPfam	PF01553	Acyltransferase	1	24,	260,	6.6e-11
124991	125163	Glycolate oxidase	Other	45.071	65.412	38.161	53.01	95.486	1.451 up	1.45131	0.0402	1.181 down	0.846686	0.144	1.176 up	1.17614	0.234	2.118 up	2.11857	0.0157	scaffold_10	+	289593	292046	4283	electron transport	IPR001199	Cytochrome b5	BlastProDom	PD000612	Q7S8J5_NEUCR_Q7S8J5;	1	10,	79,	8e-25	1.1.2.3	L-lactate dehydrogenase (cytochrome).	(S)-lactate + 2 ferricytochrome c = pyruvate + 2 ferrocytochrome c.	FMN; Protoheme IX.	Pyruvate metabolism	Carbohydrate Metabolism	METABOLIC
28033	28205	Glycolate oxidase	Other	7.257	8.34	7.164	5.681	6.014	1.149 up	1.14924	0.658	1.013 down	0.987185	1	1.277 down	0.78283	0.268	1.206 down	0.828717	0.608	scaffold_10	-	283247	285411	4283	electron transport	IPR001199	Cytochrome b5	BlastProDom	PD000612	Q7S8J5_NEUCR_Q7S8J5;	1	11,	80,	2e-23	1.1.2.3	L-lactate dehydrogenase (cytochrome).	(S)-lactate + 2 ferricytochrome c = pyruvate + 2 ferrocytochrome c.	FMN; Protoheme IX.	Pyruvate metabolism	Carbohydrate Metabolism	METABOLIC
36220	36392	Glycoprotein	SS	771.665	2087.64	1705.15	1592.22	2099.97	2.705 up	2.70537	0.132	2.209 up	2.2097	0.142	2.063 up	2.06336	0.135	2.721 up	2.72134	0.106	scaffold_95	-	8316	11486																			4.3536	9.6472	0	9.7644
17462	17634	glycoprotein		0.005	0.005	0.005	0.005	0.005	none	1	1	none	1	1	none	1	1	none	1	1	scaffold_524	-	57	1512
129008	129180	Glyoxalase		38.285	44.232	52.289	57.677	105.059	1.155 up	1.15533	0.427	1.365 up	1.36578	0.033	1.506 up	1.50652	0.058	2.744 up	2.74413	0.00716	scaffold_112	+	12310	13062	2856	lactoylglutathione lyase activity	IPR011588	Glyoxalase/extradiol ring-cleavage dioxygenase	BlastProDom	PD002334	Q9SKZ0_ARATH_Q9SKZ0;	1	16,	151,	2e-05	4.4.1.5	Lactoylglutathione lyase.	(R)-S-lactoylglutathione = glutathione + methylglyoxal.	\N	Pyruvate metabolism	Carbohydrate Metabolism	METABOLIC
128486	128658	glyoxylase		21.431	27.579	29.857	37.885	22.642	1.286 up	1.28687	0.448	1.393 up	1.39317	0.254	1.767 up	1.76777	0.0915	1.056 up	1.05651	0.974	scaffold_88	-	98335	99203	2856	lactoylglutathione lyase activity	IPR004360	Glyoxalase/bleomycin resistance protein/dioxygenase	HMMPfam	PF00903	Glyoxalase	1	11,	153,	4.3e-36	4.4.1.5	Lactoylglutathione lyase.	(R)-S-lactoylglutathione = glutathione + methylglyoxal.	\N	Pyruvate metabolism	Carbohydrate Metabolism	METABOLIC
101126	101298	GMC oxidoreductase		25.909	51.877	50.501	61.992	30.237	2.002 up	2.00228	0.027	1.949 up	1.94917	0.0332	2.392 up	2.39268	0.0147	1.167 up	1.16705	0.706	scaffold_17	+	80525	83445	9821	oxidoreductase activity, acting on CH-OH group of donors	IPR000172	Glucose-methanol-choline oxidoreductase, N-terminal	HMMPfam	PF00732	GMC_oxred_N	1	72,	395,	8.6e-71	1.1.99.1	Choline dehydrogenase.	Choline + acceptor = betaine aldehyde + reduced acceptor.	PQQ.	Glycine, serine and threonine metabolism	Amino Acid Metabolism	METABOLIC
236503	236675	GMC oxidoreductase		24.272	24.675	37.56	34.796	20.566	1.016 up	1.0166	0.955	1.547 up	1.54746	0.0199	1.433 up	1.43359	0.0127	1.180 down	0.847314	0.659	scaffold_175	+	13817	16769	9821	oxidoreductase activity, acting on CH-OH group of donors	IPR000172	Glucose-methanol-choline oxidoreductase, N-terminal	HMMPfam	PF00732	GMC_oxred_N	1	14,	341,	2e-68	1.1.99.1	Choline dehydrogenase.	Choline + acceptor = betaine aldehyde + reduced acceptor.	PQQ.	Glycine, serine and threonine metabolism	Amino Acid Metabolism	METABOLIC
103537	103709	GMC oxidoreductase		23.959	18.203	16.004	17.228	6.474	1.316 down	0.759756	0.067	1.497 down	0.667974	0.0508	1.390 down	0.719062	0.0317	3.700 down	0.270212	0.00539	scaffold_35	-	13230	15747	9821	oxidoreductase activity, acting on CH-OH group of donors	IPR000172	Glucose-methanol-choline oxidoreductase, N-terminal	HMMPfam	PF00732	GMC_oxred_N	1	17,	341,	1.7e-73	1.1.99.1	Choline dehydrogenase.	Choline + acceptor = betaine aldehyde + reduced acceptor.	PQQ.	Glycine, serine and threonine metabolism	Amino Acid Metabolism	METABOLIC
128050	128222	GMC oxidoreductase		12.567	22.143	23.12	18.162	7.467	1.761 up	1.762	0.125	1.839 up	1.83974	0.0678	1.445 up	1.44521	0.143	1.683 down	0.594175	0.048	scaffold_73	+	21649	24286	9821	oxidoreductase activity, acting on CH-OH group of donors	IPR000172	Glucose-methanol-choline oxidoreductase, N-terminal	HMMPfam	PF00732	GMC_oxred_N	1	14,	341,	2.2e-68	1.1.99.1	Choline dehydrogenase.	Choline + acceptor = betaine aldehyde + reduced acceptor.	PQQ.	Glycine, serine and threonine metabolism	Amino Acid Metabolism	METABOLIC
128561	128733	GMC oxidoreductase		26.152	23.776	24.098	21.65	11.128	1.099 down	0.909147	0.168	1.085 down	0.921459	0.347	1.207 down	0.827853	0.107	2.350 down	0.425512	0.00421	scaffold_92	-	58024	60680	9821	oxidoreductase activity, acting on CH-OH group of donors	IPR000172	Glucose-methanol-choline oxidoreductase, N-terminal	HMMPfam	PF00732	GMC_oxred_N	1	14,	340,	5.4e-59	1.1.99.1	Choline dehydrogenase.	Choline + acceptor = betaine aldehyde + reduced acceptor.	PQQ.	Glycine, serine and threonine metabolism	Amino Acid Metabolism	METABOLIC
130794	130966	GMC oxidoreductase		74.346	20.516	21.773	22.786	32.574	3.623 down	0.275953	0.213	3.414 down	0.29286	0.184	3.262 down	0.306486	0.174	2.282 down	0.438141	0.234	scaffold_246	+	15511	18271	9821	oxidoreductase activity, acting on CH-OH group of donors	IPR000172	Glucose-methanol-choline oxidoreductase, N-terminal	HMMPfam	PF00732	GMC_oxred_N	1	51,	382,	1.2e-58	1.1.99.1	Choline dehydrogenase.	Choline + acceptor = betaine aldehyde + reduced acceptor.	PQQ.	Glycine, serine and threonine metabolism	Amino Acid Metabolism	METABOLIC
240805	240977	GMC oxidoreductase		3.781	3.174	3.021	2.382	2.47	1.191 down	0.83946	0.261	1.251 down	0.798995	0.267	1.587 down	0.629992	0.0711	1.530 down	0.653266	0.118	scaffold_18	-	140186	143473	9821	oxidoreductase activity, acting on CH-OH group of donors	IPR000172	Glucose-methanol-choline oxidoreductase, N-terminal	HMMPfam	PF00732	GMC_oxred_N	1	13,	339,	1.3e-63	1.1.99.1	Choline dehydrogenase.	Choline + acceptor = betaine aldehyde + reduced acceptor.	PQQ.	Glycine, serine and threonine metabolism	Amino Acid Metabolism	METABOLIC
30130	30302	GMC oxidoreductase		8.385	5.92	6.98	6.526	5.499	1.416 down	0.706023	0.415	1.201 down	0.832439	0.564	1.284 down	0.778295	0.413	1.525 down	0.655814	0.145	scaffold_65	-	31657	34137	9821	oxidoreductase activity, acting on CH-OH group of donors	IPR000172	Glucose-methanol-choline oxidoreductase, N-terminal	HMMPfam	PF00732	GMC_oxred_N	1	18,	323,	1.8e-58	1.1.99.1	Choline dehydrogenase.	Choline + acceptor = betaine aldehyde + reduced acceptor.	PQQ.	Glycine, serine and threonine metabolism	Amino Acid Metabolism	METABOLIC
11265	11437	GMC oxidoreductase		10.939	6.867	5.252	6.03	3.576	1.592 down	0.627754	0.441	2.082 down	0.480117	0.2	1.814 down	0.551239	0.266	3.058 down	0.326904	0.059	scaffold_17	+	118526	121591	9821	oxidoreductase activity, acting on CH-OH group of donors	IPR000172	Glucose-methanol-choline oxidoreductase, N-terminal	HMMPfam	PF00732	GMC_oxred_N	1	69,	393,	9.8e-68	1.1.99.1	Choline dehydrogenase.	Choline + acceptor = betaine aldehyde + reduced acceptor.	PQQ.	Glycine, serine and threonine metabolism	Amino Acid Metabolism	METABOLIC
121514	121686	GMC oxidoreductase	SS	32.784	18.331	40.617	25.696	20.051	1.788 down	0.559145	0.492	1.238 up	1.23893	0.801	1.275 down	0.783797	0.753	1.635 down	0.611609	0.465	scaffold_175	+	11175	13578	9821	oxidoreductase activity, acting on CH-OH group of donors	IPR000172	Glucose-methanol-choline oxidoreductase, N-terminal	HMMPfam	PF00732	GMC_oxred_N	1	33,	356,	1.2e-62	1.1.99.1	Choline dehydrogenase.	Choline + acceptor = betaine aldehyde + reduced acceptor.	PQQ.	Glycine, serine and threonine metabolism	Amino Acid Metabolism	METABOLIC
77456	77628	GMC oxidoreductase		0.641	1.359	1.464	1.34	1.869	2.120 up	2.12012	0.529	2.285 up	2.28393	0.452	2.091 up	2.09048	0.478	2.918 up	2.91576	0.244	scaffold_175	+	5463	5960	9821	oxidoreductase activity, acting on CH-OH group of donors	IPR007867	Glucose-methanol-choline oxidoreductase, C-terminal	HMMPfam	PF05199	GMC_oxred_C	1	1,	135,	1.6e-16
240841	241013	GMC oxidoreductase		7.428	8.44	9.331	7.041	8.475	1.136 up	1.13624	0.548	1.256 up	1.25619	0.281	1.054 down	0.9479	0.83	1.140 up	1.14095	0.811	scaffold_18	-	144493	147698	9821	oxidoreductase activity, acting on CH-OH group of donors	IPR000172	Glucose-methanol-choline oxidoreductase, N-terminal	HMMPfam	PF00732	GMC_oxred_N	1	12,	336,	1.1e-57	1.1.99.1	Choline dehydrogenase.	Choline + acceptor = betaine aldehyde + reduced acceptor.	PQQ.	Glycine, serine and threonine metabolism	Amino Acid Metabolism	METABOLIC
101123	101295	GMC oxidoreductase		31.995	35.985	42.761	32.486	18.045	1.124 up	1.12471	0.714	1.336 up	1.33649	0.395	1.015 up	1.01535	0.994	1.773 down	0.563994	0.141	scaffold_17	-	74911	78145	9821	oxidoreductase activity, acting on CH-OH group of donors	IPR000172	Glucose-methanol-choline oxidoreductase, N-terminal	HMMPfam	PF00732	GMC_oxred_N	1	70,	395,	8.8e-54	1.1.99.1	Choline dehydrogenase.	Choline + acceptor = betaine aldehyde + reduced acceptor.	PQQ.	Glycine, serine and threonine metabolism	Amino Acid Metabolism	METABOLIC
128071	128243	GMC oxidoreductase	SS	18.348	14.307	31.953	12.92	23.994	1.282 down	0.779758	0.719	1.741 up	1.7415	0.377	1.420 down	0.704164	0.502	1.307 up	1.30772	0.559	scaffold_73	-	97210	99564	9821	oxidoreductase activity, acting on CH-OH group of donors	IPR000172	Glucose-methanol-choline oxidoreductase, N-terminal	HMMPfam	PF00732	GMC_oxred_N	1	38,	361,	2.6e-63	1.1.99.1	Choline dehydrogenase.	Choline + acceptor = betaine aldehyde + reduced acceptor.	PQQ.	Glycine, serine and threonine metabolism	Amino Acid Metabolism	METABOLIC	70.529	11.131	0	10.516
128108	128280	GMC oxidoreductase	SS	6.807	6.242	6.06	6.902	6.889	1.090 down	0.916997	0.759	1.123 down	0.89026	0.536	1.013 up	1.01396	0.994	1.011 up	1.01205	0.975	scaffold_75	+	248	2933	9821	oxidoreductase activity, acting on CH-OH group of donors	IPR000172	Glucose-methanol-choline oxidoreductase, N-terminal	HMMPfam	PF00732	GMC_oxred_N	1	34,	388,	1.9e-42	1.1.99.1	Choline dehydrogenase.	Choline + acceptor = betaine aldehyde + reduced acceptor.	PQQ.	Glycine, serine and threonine metabolism	Amino Acid Metabolism	METABOLIC	2.6122	0.74209	0	0.75111
30220	30392	GMC oxidoreductase		13.256	12.241	9.004	9.485	6.838	1.082 down	0.923431	0.897	1.472 down	0.67924	0.368	1.397 down	0.715525	0.415	1.938 down	0.515842	0.0932	scaffold_69	+	38059	40146	9821	oxidoreductase activity, acting on CH-OH group of donors	IPR000172	Glucose-methanol-choline oxidoreductase, N-terminal	HMMPfam	PF00732	GMC_oxred_N	1	21,	326,	1.8e-50	1.1.99.1	Choline dehydrogenase.	Choline + acceptor = betaine aldehyde + reduced acceptor.	PQQ.	Glycine, serine and threonine metabolism	Amino Acid Metabolism	METABOLIC
240599	240771	GMC oxidoreductase		8.114	8.016	9.184	8.171	2.992	1.012 down	0.987922	0.977	1.131 up	1.13187	0.361	1.007 up	1.00702	0.99	2.711 down	0.368745	0.0285	scaffold_18	-	136375	140021	9821	oxidoreductase activity, acting on CH-OH group of donors	IPR000172	Glucose-methanol-choline oxidoreductase, N-terminal	HMMPfam	PF00732	GMC_oxred_N	1	13,	339,	1.6e-54	1.1.99.1	Choline dehydrogenase.	Choline + acceptor = betaine aldehyde + reduced acceptor.	PQQ.	Glycine, serine and threonine metabolism	Amino Acid Metabolism	METABOLIC
11167	11339	GMC oxidoreductase		8.453	8.399	10.286	8.748	5.614	1.006 down	0.993612	1	1.216 up	1.21685	0.491	1.034 up	1.0349	0.915	1.505 down	0.664143	0.0998	scaffold_15	+	227176	229234	9821	oxidoreductase activity, acting on CH-OH group of donors	IPR000172	Glucose-methanol-choline oxidoreductase, N-terminal	HMMPfam	PF00732	GMC_oxred_N	1	23,	348,	1.7e-56	1.1.99.1	Choline dehydrogenase.	Choline + acceptor = betaine aldehyde + reduced acceptor.	PQQ.	Glycine, serine and threonine metabolism	Amino Acid Metabolism	METABOLIC
123211	123383	GMC oxodoreductase		8.334	7.264	6.56	8.506	3.956	1.147 down	0.87161	0.741	1.270 down	0.787137	0.497	1.020 up	1.02064	0.993	2.106 down	0.474682	0.0525	scaffold_325	-	2573	5101	9821	oxidoreductase activity, acting on CH-OH group of donors	IPR000172	Glucose-methanol-choline oxidoreductase, N-terminal	HMMPfam	PF00732	GMC_oxred_N	1	15,	341,	3.2e-59	1.1.99.1	Choline dehydrogenase.	Choline + acceptor = betaine aldehyde + reduced acceptor.	PQQ.	Glycine, serine and threonine metabolism	Amino Acid Metabolism	METABOLIC
348102	348274	Golgi apparatus membrane protein	TMHs	170.155	198.511	203.815	262.243	188.59	1.166 up	1.16665	0.593	1.197 up	1.19782	0.457	1.541 up	1.5412	0.124	1.108 up	1.10834	0.677	scaffold_33	+	172015	174217
104463	104635	GPI inositol-deacylase	SS/TMHs	23.464	27.305	29.722	24.616	19.033	1.163 up	1.1637	0.225	1.266 up	1.26671	0.106	1.049 up	1.0491	0.626	1.232 down	0.811158	0.0793	scaffold_44	-	75162	78215	2290	catalytic activity	IPR012908	PGAP1-like	HMMPfam	PF07819	PGAP1	1	80,	298,	6.1e-53
111619	111791	GPI-anchored wall transfer protein	TMHs	30.3	39.536	39.264	40.433	22.249	1.304 up	1.30482	0.274	1.295 up	1.29584	0.234	1.334 up	1.33442	0.21	1.361 down	0.73429	0.103	scaffold_215	-	7831	9913	3978	endoplasmic reticulum membrane	IPR009447	GWT1	HMMPfam	PF06423	GWT1	1	295,	483,	7.4e-22	2.3.-.-	Acyltransferases.	\N	\N	\N	\N	\N
66027	66199	GT1		17.239	29.185	27.299	24.507	12.601	1.692 up	1.69296	0.0548	1.583 up	1.58356	0.0288	1.421 up	1.4216	0.0225	1.368 down	0.730959	0.04	scaffold_20	+	47145	50937	4143	carbohydrate metabolic process	IPR004276	Glycosyl transferase, family 28	HMMPfam	PF03033	Glyco_transf_28	1	525,	660,	2.4e-29	2.4.1.173	Sterol glucosyltransferase.	UDP-glucose + a sterol = UDP + an O-glucosylsterol.	\N	\N	\N	\N
71965	72137	GT1		24.131	35.729	27.273	25.132	11.8	1.480 up	1.48063	0.0649	1.130 up	1.13021	0.318	1.041 up	1.04148	0.675	2.045 down	0.488998	0.0224	scaffold_70	+	7834	11971	4143	carbohydrate metabolic process	IPR001849	Pleckstrin-like	HMMPfam	PF00169	PH	1	66,	157,	1.2e-22	2.4.1.173	Sterol glucosyltransferase.	UDP-glucose + a sterol = UDP + an O-glucosylsterol.	\N	\N	\N	\N
118133	118305	GT1		70.175	81.842	77.849	71.568	46.065	1.166 up	1.16626	0.338	1.109 up	1.10936	0.479	1.019 up	1.01985	0.922	1.523 down	0.65643	0.0234	scaffold_61	-	368	2001	5830	metabolic process	IPR002213	UDP-glucuronosyl/UDP-glucosyltransferase	HMMPfam	PF00201	UDPGT	1	375,	430,	6.1e-07
127048	127220	GT1		24.394	21.805	20.047	20.162	19.94	1.118 down	0.893867	0.483	1.216 down	0.8218	0.151	1.209 down	0.826515	0.336	1.223 down	0.817414	0.0926	scaffold_43	-	152210	153318	2954	N-acetylglucosaminyldiphosphodolichol N-acetylglucosaminyltransferase activity	IPR013969	Oligosaccharide biosynthesis protein Alg14 like	HMMPfam	PF08660	Alg14	1	42,	225,	4e-67	2.4.1.141	N-acetylglucosaminyldiphosphodolichol N-acetylglucosaminyltransferase.	UDP-N-acetyl-D-glucosamine + N-acetyl-D-glucosaminyl-diphosphodolichol = UDP + N,N''-diacetylchitobiosyldiphosphodolichol.	\N	N-Glycans biosynthesis	Metabolism of Complex Carbohydrates	METABOLIC
63617	63789	GT1		5.599	7.006	17.466	13.756	3.23	1.251 up	1.25129	0.596	3.119 up	3.11949	0.118	2.456 up	2.45687	0.0796	1.733 down	0.576889	0.154	scaffold_8	+	206759	209774	5830	metabolic process	IPR002213	UDP-glucuronosyl/UDP-glucosyltransferase	HMMPfam	PF00201	UDPGT	1	383,	439,	3.8e-15
67175	67347	GT1		104.782	91.065	76.926	96.447	112.945	1.150 down	0.86909	0.601	1.362 down	0.734153	0.196	1.086 down	0.920454	0.709	1.077 up	1.0779	0.704	scaffold_27	-	107758	108394	4143	carbohydrate metabolic process	IPR007235	Glycosyl transferase, family 28, C-terminal	HMMPfam	PF04101	Glyco_tran_28_C	1	2,	169,	3.7e-33	2.4.1.141	N-acetylglucosaminyldiphosphodolichol N-acetylglucosaminyltransferase.	UDP-N-acetyl-D-glucosamine + N-acetyl-D-glucosaminyl-diphosphodolichol = UDP + N,N''-diacetylchitobiosyldiphosphodolichol.	\N	N-Glycans biosynthesis	Metabolism of Complex Carbohydrates	METABOLIC
28966	29138	GT15		132.657	162.147	158.081	196.932	184.024	1.222 up	1.2223	0.208	1.191 up	1.19165	0.186	1.484 up	1.48452	0.026	1.387 up	1.38722	0.0351	scaffold_27	-	139945	141963	2783	glycolipid 2-alpha-mannosyltransferase activity	IPR002685	Glycosyl transferase, family 15	HMMPfam	PF01793	Glyco_transf_15	1	1,	345,	1.5e-185	2.4.1.131	Glycolipid 2-alpha-mannosyltransferase.	Transfers an alpha-D-mannosyl residue from GDP-mannose into lipid-linked oligosaccharide, forming an alpha-1,2-D-mannosyl-D-mannose linkage.	\N	N-Glycans biosynthesis	Metabolism of Complex Carbohydrates	METABOLIC
109265	109437	GT15		100.976	119.143	132.997	149.862	197.917	1.179 up	1.17991	0.364	1.317 up	1.31711	0.0825	1.484 up	1.48413	0.0432	1.960 up	1.96004	0.0147	scaffold_130	+	1154	2957	2783	glycolipid 2-alpha-mannosyltransferase activity	IPR002685	Glycosyl transferase, family 15	HMMPfam	PF01793	Glyco_transf_15	1	3,	349,	1.5e-182	2.4.1.131	Glycolipid 2-alpha-mannosyltransferase.	Transfers an alpha-D-mannosyl residue from GDP-mannose into lipid-linked oligosaccharide, forming an alpha-1,2-D-mannosyl-D-mannose linkage.	\N	N-Glycans biosynthesis	Metabolism of Complex Carbohydrates	METABOLIC
128199	128371	GT17		58.663	53.949	54.848	54.344	39.8	1.087 down	0.919643	0.593	1.069 down	0.934968	0.515	1.079 down	0.926376	0.595	1.473 down	0.678451	0.0419	scaffold_78	+	19598	21186	2296	beta-1,4-mannosylglycoprotein 4-beta-N-acetylglucosaminyltransferase activity	IPR006813	Glycosyl transferase, family 17	HMMPfam	PF04724	Glyco_transf_17	1	1,	360,	6.3e-104
26297	26469	GT2		34.6	46.153	43.145	38.15	19.152	1.333 up	1.3339	0.133	1.246 up	1.24697	0.0811	1.102 up	1.1026	0.176	1.806 down	0.553526	0.011	scaffold_198	+	31351	37713	12251	heme binding	IPR001609	Myosin head, motor region	BlastProDom	PD000355	Q9C846_ARATH_Q9C846;	1	144,	171,	0.005	2.4.1.16	Chitin synthase.	UDP-N-acetyl-D-glucosamine + {(1,4)-(N-acetyl-beta-D-glucosaminyl)}(N) = UDP + {(1,4)-(N-acetyl-beta-D-glucosaminyl)}(N+1).	\N	Aminosugars metabolism	Metabolism of Complex Carbohydrates	METABOLIC
115911	116083	GT2		45.039	57.312	55.063	48.456	29.509	1.272 up	1.2725	0.164	1.222 up	1.22256	0.105	1.075 up	1.07587	0.399	1.526 down	0.655188	0.00858	scaffold_23	-	79829	86005	12251	heme binding	IPR001609	Myosin head, motor region	FPrintScan	PR00193	MYOSINHEAVY	5	50,112,160,398,453,	69,137,187,426,481,	3.9e-21,3.9e-21,3.9e-21,3.9e-21,3.9e-21	2.4.1.16	Chitin synthase.	UDP-N-acetyl-D-glucosamine + {(1,4)-(N-acetyl-beta-D-glucosaminyl)}(N) = UDP + {(1,4)-(N-acetyl-beta-D-glucosaminyl)}(N+1).	\N	Aminosugars metabolism	Metabolism of Complex Carbohydrates	METABOLIC
70242	70414	GT2		58.471	65.839	60.927	64.231	48.736	1.126 up	1.12601	0.172	1.042 up	1.042	0.54	1.098 up	1.09851	0.318	1.199 down	0.833507	0.0927	scaffold_51	-	69869	73131	2540	chitin synthase activity	IPR004834	Chitin synthase	BlastProDom	PD002998	CHS2_RHIOL_P30595;	1	107,	199,	7e-39	2.4.1.16	Chitin synthase.	UDP-N-acetyl-D-glucosamine + {(1,4)-(N-acetyl-beta-D-glucosaminyl)}(N) = UDP + {(1,4)-(N-acetyl-beta-D-glucosaminyl)}(N+1).	\N	Aminosugars metabolism	Metabolism of Complex Carbohydrates	METABOLIC
109955	110127	GT2		35.892	48.575	43.489	35.929	20.09	1.353 up	1.35337	0.235	1.211 up	1.21166	0.23	1.001 up	1.00103	1	1.786 down	0.559735	0.0152	scaffold_147	-	21992	26717	12251	heme binding	IPR001199	Cytochrome b5	HMMPfam	PF00173	Cyt-b5	1	391,	472,	3.9e-08	2.4.1.16	Chitin synthase.	UDP-N-acetyl-D-glucosamine + {(1,4)-(N-acetyl-beta-D-glucosaminyl)}(N) = UDP + {(1,4)-(N-acetyl-beta-D-glucosaminyl)}(N+1).	\N	Aminosugars metabolism	Metabolism of Complex Carbohydrates	METABOLIC
73646	73818	GT2		3.897	5.204	4.644	3.99	2.56	1.335 up	1.33539	0.256	1.191 up	1.19169	0.556	1.023 up	1.02386	0.94	1.522 down	0.656916	0.0545	scaffold_96	+	81938	85037	2290	catalytic activity	IPR001173	Glycosyl transferase, family 2	HMMPfam	PF00535	Glycos_transf_2	1	530,	698,	2.6e-14
109344	109516	GT2		283.298	331.788	299.189	306.087	274.29	1.171 up	1.17116	0.27	1.056 up	1.05609	0.642	1.080 up	1.08044	0.502	1.032 down	0.968203	0.888	scaffold_131	+	41523	43618			IPR001173	Glycosyl transferase, family 2	HMMPfam	PF00535	Glycos_transf_2	1	93,	220,	9.7e-08
63339	63511	GT2		66.408	57.981	50.803	48.211	53.565	1.145 down	0.873103	0.363	1.307 down	0.765013	0.0349	1.377 down	0.725982	0.0369	1.239 down	0.806605	0.0772	scaffold_7	+	236360	240058	2540	chitin synthase activity	IPR004834	Chitin synthase	BlastProDom	PD002998	CHS1_RHIOL_P30594;	1	205,	297,	2e-33	2.4.1.16	Chitin synthase.	UDP-N-acetyl-D-glucosamine + {(1,4)-(N-acetyl-beta-D-glucosaminyl)}(N) = UDP + {(1,4)-(N-acetyl-beta-D-glucosaminyl)}(N+1).	\N	Aminosugars metabolism	Metabolism of Complex Carbohydrates	METABOLIC
86783	86955	GT2		156.991	147.081	141.417	148.855	155.728	1.067 down	0.936875	0.568	1.110 down	0.900797	0.364	1.054 down	0.948175	0.64	1.008 down	0.991955	0.961	scaffold_30	+	43956	45031	2958	dolichyl-phosphate beta-D-mannosyltransferase activity	IPR001173	Glycosyl transferase, family 2	HMMPfam	PF00535	Glycos_transf_2	1	10,	179,	1.2e-28	2.4.1.83	Dolichyl-phosphate beta-D-mannosyltransferase.	GDP-mannose + dolichyl phosphate = GDP + dolichyl D-mannosyl phosphate.	\N	N-Glycans biosynthesis	Metabolism of Complex Carbohydrates	METABOLIC
127457	127629	GT2		85.762	78.645	77.643	75.056	71.017	1.090 down	0.917015	0.722	1.104 down	0.905331	0.544	1.142 down	0.875166	0.437	1.207 down	0.828071	0.371	scaffold_55	+	14113	17822	2540	chitin synthase activity	IPR004834	Chitin synthase	BlastProDom	PD002998	Q9P4U1_AGABI_Q9P4U1;	1	196,	303,	1e-52	2.4.1.16	Chitin synthase.	UDP-N-acetyl-D-glucosamine + {(1,4)-(N-acetyl-beta-D-glucosaminyl)}(N) = UDP + {(1,4)-(N-acetyl-beta-D-glucosaminyl)}(N+1).	\N	Aminosugars metabolism	Metabolism of Complex Carbohydrates	METABOLIC
83199	83371	GT2		14.517	15.347	16.673	15.024	14.528	1.057 up	1.05717	0.77	1.148 up	1.14852	0.47	1.034 up	1.03492	0.871	1.000 up	1.00076	1	scaffold_8	+	133606	136741	2540	chitin synthase activity	IPR004834	Chitin synthase	BlastProDom	PD002998	CHS1_RHIRA_Q12632;	1	79,	187,	4e-33	2.4.1.16	Chitin synthase.	UDP-N-acetyl-D-glucosamine + {(1,4)-(N-acetyl-beta-D-glucosaminyl)}(N) = UDP + {(1,4)-(N-acetyl-beta-D-glucosaminyl)}(N+1).	\N	Aminosugars metabolism	Metabolism of Complex Carbohydrates	METABOLIC
69639	69811	GT2		67.845	70.702	64.415	55.329	50.056	1.042 up	1.04211	0.81	1.053 down	0.949444	0.439	1.226 down	0.815521	0.0621	1.355 down	0.737799	0.0149	scaffold_45	+	115116	118614	12251	heme binding	IPR001199	Cytochrome b5	HMMPfam	PF00173	Cyt-b5	1	235,	319,	6.9e-07	2.4.1.16	Chitin synthase.	UDP-N-acetyl-D-glucosamine + {(1,4)-(N-acetyl-beta-D-glucosaminyl)}(N) = UDP + {(1,4)-(N-acetyl-beta-D-glucosaminyl)}(N+1).	\N	Aminosugars metabolism	Metabolism of Complex Carbohydrates	METABOLIC
113032	113204	GT2		91.583	90.519	83.202	93.334	90.659	1.011 down	0.988382	0.966	1.100 down	0.908487	0.257	1.019 up	1.01912	0.808	1.010 down	0.989911	0.917	scaffold_346	-	10539	11867	4513	rRNA processing	IPR001173	Glycosyl transferase, family 2	HMMPfam	PF00535	Glycos_transf_2	1	67,	179,	3.5e-25	2.4.1.117	Dolichyl-phosphate beta-glucosyltransferase.	UDP-glucose + dolichyl phosphate = UDP + dolichyl beta-D-glucosyl phosphate.	\N	N-Glycans biosynthesis	Metabolism of Complex Carbohydrates	METABOLIC
130683	130855	GT20		170.59	89.997	99.132	86.75	99.845	1.895 down	0.527563	0.121	1.720 down	0.581113	0.182	1.966 down	0.508529	0.0659	1.708 down	0.585292	0.0918	scaffold_230	+	25839	29534	2290	catalytic activity	IPR001830	Glycosyl transferase, family 20	HMMPfam	PF00982	Glyco_transf_20	1	210,	605,	9.1e-185
28099	28271	GT20		172.811	67.782	55.131	55.823	60.234	2.549 down	0.392232	0.144	3.134 down	0.319025	0.0809	3.095 down	0.323029	0.0611	2.868 down	0.348554	0.0468	scaffold_11	+	239614	241752	2290	catalytic activity	IPR001830	Glycosyl transferase, family 20	HMMPfam	PF00982	Glyco_transf_20	1	1,	463,	8.2e-245	2.4.1.15	Alpha,alpha-trehalose-phosphate synthase (UDP-forming).	UDP-glucose + D-glucose 6-phosphate = UDP + alpha,alpha-trehalose 6-phosphate.	\N	Starch and sucrose metabolism	Metabolism of Complex Carbohydrates	METABOLIC
118571	118743	GT20		27.999	14.333	13.153	11.691	9.563	1.953 down	0.511911	0.215	2.128 down	0.469767	0.14	2.394 down	0.417551	0.0945	2.927 down	0.341548	0.0462	scaffold_71	+	40698	44011	2290	catalytic activity	IPR001830	Glycosyl transferase, family 20	HMMPfam	PF00982	Glyco_transf_20	1	176,	618,	1.2e-178	2.4.1.15	Alpha,alpha-trehalose-phosphate synthase (UDP-forming).	UDP-glucose + D-glucose 6-phosphate = UDP + alpha,alpha-trehalose 6-phosphate.	\N	Starch and sucrose metabolism	Metabolism of Complex Carbohydrates	METABOLIC
98839	99011	GT21		55.587	58.485	59.732	63.278	45.506	1.052 up	1.05213	0.833	1.074 up	1.07457	0.608	1.138 up	1.13836	0.382	1.221 down	0.818645	0.146	scaffold_5	-	285595	287092	5802	ceramide glucosyltransferase activity										2.4.1.80	Ceramide glucosyltransferase.	UDP-glucose + N-acylsphingosine = UDP + D-glucosyl-N-acylsphingosine.	\N	Sphingoglycolipid metabolism	Metabolism of Complex Lipids	METABOLIC
115718	115890	GT22		29.513	37.225	38.406	33.339	26.545	1.261 up	1.26131	0.132	1.301 up	1.30132	0.0362	1.129 up	1.12964	0.0902	1.111 down	0.899434	0.673	scaffold_21	+	39294	41714	24	alpha-1,6-mannosyltransferase activity	IPR005599	Alg9-like mannosyltransferase	HMMPfam	PF03901	Glyco_transf_22	1	55,	541,	5.6e-94	2.4.1.-	Hexosyltransferases.	\N	\N	O-Glycans biosynthesis	Metabolism of Complex Carbohydrates	METABOLIC
436762	436934	GT22		8.28	9.754	9.203	10.186	6.593	1.178 up	1.17802	0.622	1.111 up	1.11147	0.734	1.230 up	1.23019	0.507	1.255 down	0.796256	0.489	scaffold_7	+	48868	51051	2960	dolichyl-phosphate-mannose-glycolipid alpha-mannosyltransferase activity	IPR005599	Alg9-like mannosyltransferase	HMMPfam	PF03901	Glyco_transf_22	1	7,	427,	2.8e-11	2.4.1.130	Dolichyl-phosphate-mannose-glycolipid alpha-mannosyltransferase.	Transfers an alpha-D-mannosyl residue from dolichyl-phosphate D-mannose into membrane lipid-linked oligosaccharide.	\N	N-Glycans biosynthesis	Metabolism of Complex Carbohydrates	METABOLIC
328021	328193	GT22		4.895	5.426	4.807	4.708	3.242	1.108 up	1.10848	0.647	1.018 down	0.982022	0.801	1.039 down	0.961798	0.88	1.509 down	0.662308	0.108	scaffold_3	-	87495	89624	24	alpha-1,6-mannosyltransferase activity	IPR005599	Alg9-like mannosyltransferase	HMMPfam	PF03901	Glyco_transf_22	1	4,	414,	5.1e-93	2.4.1.-	Hexosyltransferases.	\N	\N	O-Glycans biosynthesis	Metabolism of Complex Carbohydrates	METABOLIC
79728	79900	GT24		20.63	22.439	24.721	23.137	21.76	1.087 up	1.08769	0.42	1.198 up	1.1983	0.135	1.121 up	1.12152	0.137	1.054 up	1.05477	0.331	scaffold_275	+	13126	19348	2430	UDP-glucose:glycoprotein glucosyltransferase activity	IPR009448	UDP-glucose:Glycoprotein Glucosyltransferase	HMMPfam	PF06427	UDP-g_GGTase	1	897,	1120,	4.7e-50	2.4.1.-	Hexosyltransferases.	\N	\N	O-Glycans biosynthesis	Metabolism of Complex Carbohydrates	METABOLIC
130937	131109	GT3		89.177	65.723	58.582	58.279	78.564	1.356 down	0.736995	0.326	1.522 down	0.656918	0.168	1.530 down	0.653521	0.153	1.135 down	0.880989	0.678	scaffold_269	-	10184	12937	2628	aspartic-type endopeptidase activity	IPR008631	Glycogen synthase	HMMPfam	PF05693	Glycogen_syn	1	17,	665,	0	2.4.1.11	Glycogen (starch) synthase.	UDP-glucose + {(1,4)-alpha-D-glucosyl}(N) = UDP + {(1,4)-alpha-D- glucosyl}(N+1).	\N	Starch and sucrose metabolism	Metabolism of Complex Carbohydrates	METABOLIC
25863	26035	GT31		99.517	94.075	85.411	71.344	72.639	1.057 down	0.945316	0.677	1.165 down	0.858255	0.0708	1.394 down	0.716903	0.016	1.370 down	0.729915	0.0134	scaffold_155	+	36313	38475
123951	124123	GT32		83.225	108.342	110.271	118.788	76.59	1.301 up	1.3018	0.112	1.324 up	1.32497	0.0995	1.427 up	1.42731	0.0299	1.086 down	0.920276	0.247	scaffold_1	+	608827	610542			IPR007577	Glycosyltransferase sugar-binding region containing DXD motif	HMMPfam	PF04488	Gly_transf_sug	1	96,	178,	9.1e-28
110061	110233	GT32	TMHs	32.529	29.804	24.735	23.677	26.775	1.091 down	0.916229	0.609	1.315 down	0.760398	0.0941	1.373 down	0.727874	0.0846	1.214 down	0.823112	0.227	scaffold_150	-	53733	56513
129769	129941	GT33		24.277	25.404	23.592	25.83	26.821	1.046 up	1.04642	0.716	1.029 down	0.971784	0.731	1.063 up	1.06397	0.304	1.104 up	1.10479	0.579	scaffold_151	+	49014	51102	6667	biosynthetic process	IPR001296	Glycosyl transferase, group 1	HMMPfam	PF00534	Glycos_transf_1	1	387,	482,	3.4e-06	2.4.1.142	Chitobiosyldiphosphodolichol alpha-mannosyltransferase.	GDP-mannose + chitobiosyldiphosphodolichol = GDP + alpha-D-mannosylchitobiosyldiphosphodolichol.	\N	N-Glycans biosynthesis	Metabolism of Complex Carbohydrates	METABOLIC
118880	119052	GT35		78.575	36.167	29.574	31.023	38.524	2.172 down	0.460286	0.288	2.656 down	0.376379	0.172	2.532 down	0.39482	0.158	2.039 down	0.490283	0.287	scaffold_78	-	93430	97210	3019	phosphorylase activity	IPR000811	Glycosyl transferase, family 35	HMMPfam	PF00343	Phosphorylase	1	143,	863,	0	2.4.1.1	Phosphorylase.	{(1,4)-alpha-D-glucosyl}(N) + phosphate = {(1,4)-alpha-D-glucosyl}(N-1) + alpha-D-glucose 1-phosphate.	\N	Starch and sucrose metabolism	Metabolism of Complex Carbohydrates	METABOLIC
126730	126902	GT39		86.736	77.428	77.015	70.669	74.305	1.120 down	0.892686	0.338	1.126 down	0.887924	0.271	1.227 down	0.81476	0.114	1.167 down	0.85668	0.123	scaffold_36	+	122478	125735	45	mannosyltransferase activity	IPR003342	Glycosyl transferase, family 39	HMMPfam	PF02366	PMT	1	135,	379,	9.1e-87	2.4.1.109	Dolichyl-phosphate-mannose--protein mannosyltransferase.	Dolichyl phosphate D-mannose + protein = dolichyl phosphate + O-D-mannosyl-protein.	\N	\N	\N	\N
61162	61334	GT39		42.799	47.089	44.148	36.663	29.698	1.100 up	1.10024	0.537	1.031 up	1.03152	0.77	1.167 down	0.856632	0.0538	1.441 down	0.693895	0.0191	scaffold_1	-	349790	352520	45	mannosyltransferase activity	IPR003342	Glycosyl transferase, family 39	HMMPfam	PF02366	PMT	1	69,	314,	1.9e-91	2.4.1.109	Dolichyl-phosphate-mannose--protein mannosyltransferase.	Dolichyl phosphate D-mannose + protein = dolichyl phosphate + O-D-mannosyl-protein.	\N	\N	\N	\N
34805	34977	GT39		78.37	76.49	76.261	63.198	74.712	1.024 down	0.976011	0.856	1.027 down	0.973089	0.673	1.240 down	0.806406	0.0272	1.048 down	0.953324	0.486	scaffold_37	+	175473	178474	45	mannosyltransferase activity	IPR003342	Glycosyl transferase, family 39	HMMPfam	PF02366	PMT	1	64,	311,	8.7e-92	2.4.1.109	Dolichyl-phosphate-mannose--protein mannosyltransferase.	Dolichyl phosphate D-mannose + protein = dolichyl phosphate + O-D-mannosyl-protein.	\N	\N	\N	\N
511862	512034	GT4		18.016	23.304	25.039	22.52	10.391	1.293 up	1.29352	0.0657	1.389 up	1.38982	0.0355	1.249 up	1.25	0.0427	1.733 down	0.576765	0.00809	scaffold_59	-	47817	49698	6667	biosynthetic process	IPR001296	Glycosyl transferase, group 1	HMMPfam	PF00534	Glycos_transf_1	1	217,	427,	1.4e-18	2.4.1.132	Glycolipid 3-alpha-mannosyltransferase.	Transfers an alpha-D-mannosyl residue from GDP-mannose into lipid-linked oligosaccharide, forming an alpha-1,3-D-mannosyl-D-mannose linkage.	\N	N-Glycans biosynthesis	Metabolism of Complex Carbohydrates	METABOLIC
93050	93222	GT4		174.361	112.252	104.268	75.254	80.765	1.553 down	0.643791	0.347	1.672 down	0.598001	0.238	2.316 down	0.431599	0.09	2.158 down	0.463206	0.168	scaffold_125	+	72830	75673	6667	biosynthetic process	IPR001296	Glycosyl transferase, group 1	HMMPfam	PF00534	Glycos_transf_1	1	583,	669,	8e-18
130174	130346	GT4		35.718	32.594	31.763	29.303	25.912	1.095 down	0.912537	0.488	1.124 down	0.889272	0.453	1.218 down	0.820399	0.107	1.378 down	0.725461	0.0251	scaffold_181	-	31418	33449	6667	biosynthetic process	IPR001296	Glycosyl transferase, group 1	HMMPfam	PF00534	Glycos_transf_1	1	185,	313,	4.3e-27	2.4.1.198	Phosphatidylinositol N-acetylglucosaminyltransferase.	UDP-N-acetyl-D-glucosamine + phosphatidylinositol = UDP + N-acetyl-D- glucosaminylphosphatidylinositol.	\N	Glycosylphosphatidylinositol(GPI)-anchor biosynthesis	\N	\N
74633	74805	GT4		10.624	8.933	9.243	10.02	11.635	1.189 down	0.840832	0.597	1.149 down	0.870011	0.493	1.060 down	0.943148	0.793	1.095 up	1.09516	0.672	scaffold_113	-	71612	73212	6667	biosynthetic process	IPR001296	Glycosyl transferase, group 1	HMMPfam	PF00534	Glycos_transf_1	1	238,	421,	1.2e-23	2.4.1.-	Hexosyltransferases.	\N	\N	O-Glycans biosynthesis	Metabolism of Complex Carbohydrates	METABOLIC
69856	70028	GT48		66.095	84.769	71.744	62.395	44.482	1.282 up	1.28253	0.382	1.085 up	1.08547	0.718	1.059 down	0.94402	0.797	1.485 down	0.673001	0.0642	scaffold_47	+	851	6335	147	1,3-beta-glucan synthase complex	IPR003440	Glycosyl transferase, family 48	HMMPfam	PF02364	Glucan_synthase	1	653,	1470,	0	2.4.1.34	1,3-beta-glucan synthase.	UDP-glucose + {(1,3)-beta-D-glucosyl}(N) = UDP + {(1,3)-beta-D- glucosyl}(N+1).	\N	Starch and sucrose metabolism	Metabolism of Complex Carbohydrates	METABOLIC
93000	93172	GT48		45.538	48.19	45.913	39.785	29.095	1.058 up	1.05824	0.754	1.008 up	1.00823	0.966	1.144 down	0.873666	0.172	1.565 down	0.638917	0.0176	scaffold_124	+	72398	78741	147	1,3-beta-glucan synthase complex	IPR003440	Glycosyl transferase, family 48	HMMPfam	PF02364	Glucan_synthase	1	760,	1578,	0	2.4.1.34	1,3-beta-glucan synthase.	UDP-glucose + {(1,3)-beta-D-glucosyl}(N) = UDP + {(1,3)-beta-D- glucosyl}(N+1).	\N	Starch and sucrose metabolism	Metabolism of Complex Carbohydrates	METABOLIC
72241	72413	GT49		2.863	2.131	3.035	3.636	2.341	1.343 down	0.744324	0.157	1.060 up	1.06008	0.751	1.269 up	1.27	0.325	1.223 down	0.817674	0.385	scaffold_74	+	65158	66616	6183	N-acetyllactosaminide beta-1,3-N-acetylglucosaminyltransferase activity										2.4.1.149	N-acetyllactosaminide beta-1,3-N-acetylglucosaminyltransferase.	UDP-N-acetyl-D-glucosamine + beta-D-galactosyl-1,4-N-acetyl-D- glucosaminyl-R = UDP + N-acetyl-beta-D-glucosaminyl-1,3-beta-D- galactosyl-1,4-N-acetyl-D-glucosaminyl-R.	\N	Blood group glycolipid biosynthesis - neolact series	Metabolism of Complex Lipids	METABOLIC
98243	98415	GT50		15.694	15.056	17.869	22.484	18.903	1.042 down	0.959348	0.91	1.138 up	1.13859	0.553	1.432 up	1.43265	0.147	1.204 up	1.20447	0.392	scaffold_3	+	207097	208642	24	alpha-1,6-mannosyltransferase activity	IPR007704	Mannosyltransferase, DXD	HMMPfam	PF05007	Mannosyl_trans	1	186,	454,	2.6e-83	2.4.1.-	Hexosyltransferases.	\N	\N	O-Glycans biosynthesis	Metabolism of Complex Carbohydrates	METABOLIC
61325	61497	GT57		16.447	18.092	17.763	18.001	11.214	1.100 up	1.10002	0.65	1.080 up	1.08001	0.582	1.094 up	1.09449	0.553	1.466 down	0.681826	0.0908	scaffold_1	+	92703	95007	3200	ubiquitin-protein ligase activity	IPR004856	ALG6, ALG8 glycosyltransferase	HMMPfam	PF03155	Alg6_Alg8	1	64,	557,	4.6e-173	2.4.1.-	Hexosyltransferases.	\N	\N	O-Glycans biosynthesis	Metabolism of Complex Carbohydrates	METABOLIC
104788	104960	GT57		26.641	26.282	22.291	22.317	15.449	1.013 down	0.986525	0.959	1.195 down	0.836718	0.208	1.193 down	0.837694	0.171	1.724 down	0.579896	0.0387	scaffold_48	+	469	2734	24	alpha-1,6-mannosyltransferase activity	IPR004856	ALG6, ALG8 glycosyltransferase	HMMPfam	PF03155	Alg6_Alg8	1	16,	485,	1.2e-147	2.4.1.-	Hexosyltransferases.	\N	\N	O-Glycans biosynthesis	Metabolism of Complex Carbohydrates	METABOLIC
104764	104936	GT58		16.748	21.408	18.864	21.987	24.745	1.278 up	1.27824	0.203	1.126 up	1.12634	0.434	1.312 up	1.31281	0.14	1.477 up	1.47749	0.0518	scaffold_47	-	122375	123965	45	mannosyltransferase activity	IPR007873	ALG3	HMMPfam	PF05208	ALG3	1	34,	393,	2.2e-143	2.4.1.130	Dolichyl-phosphate-mannose-glycolipid alpha-mannosyltransferase.	Transfers an alpha-D-mannosyl residue from dolichyl-phosphate D-mannose into membrane lipid-linked oligosaccharide.	\N	N-Glycans biosynthesis	Metabolism of Complex Carbohydrates	METABOLIC
90271	90443	GT59		25.098	25.554	22.339	25.934	20.627	1.018 up	1.01817	0.947	1.123 down	0.890071	0.409	1.033 up	1.03331	0.858	1.216 down	0.821858	0.055	scaffold_70	-	92568	94394	24	alpha-1,6-mannosyltransferase activity	IPR007006	DIE2/ALG10	HMMPfam	PF04922	DIE2_ALG10	1	15,	405,	7.7e-90	2.4.1.-	Hexosyltransferases.	\N	\N	O-Glycans biosynthesis	Metabolism of Complex Carbohydrates	METABOLIC
129923	130095	GT66		85.524	77.659	72.696	64.421	82.544	1.101 down	0.908038	0.634	1.176 down	0.850007	0.295	1.327 down	0.753251	0.095	1.036 down	0.965156	0.792	scaffold_162	-	48122	51059	2953	oligosaccharyl transferase activity	IPR003674	Oligosaccharyl transferase, STT3 subunit	HMMPfam	PF02516	STT3	1	23,	690,	2.1e-225	2.4.1.119	Dolichyl-diphosphooligosaccharide--protein glycosyltransferase.	Dolichyl diphosphooligosaccharide + protein L-asparagine = dolichyl diphosphate + a glycoprotein with the oligosaccharide chain attached by glycosylamine linkage to protein L-asparagine.	\N	N-Glycans biosynthesis	Metabolism of Complex Carbohydrates	METABOLIC
25756	25928	GT69		29.692	22.402	26.944	22.812	28.331	1.325 down	0.754479	0.267	1.102 down	0.90745	0.598	1.301 down	0.768288	0.164	1.048 down	0.954163	0.803	scaffold_147	+	32239	33894
111075	111247	GT69		69.803	79.337	82.804	72.891	60.349	1.136 up	1.13658	0.448	1.186 up	1.18625	0.239	1.044 up	1.04424	0.756	1.156 down	0.864562	0.24	scaffold_187	+	21010	23187
53679	53851	GT76 Glycosyl transferase	TMHs	5.436	7.097	10.144	7.864	6.748	1.305 up	1.30556	0.171	1.866 up	1.86608	0.0388	1.446 up	1.44665	0.0411	1.241 up	1.24135	0.305	scaffold_45	-	111611	112928			IPR007315	Mannosyltransferase, PIG-V	HMMPfam	PF04188	Mannosyl_trans2	1	2,	406,	6.2e-23
485099	485271	GT8		3.459	5.837	6.237	4.503	2.439	1.687 up	1.68748	0.0643	1.803 up	1.80312	0.0566	1.301 up	1.30182	0.0884	1.418 down	0.705117	0.0533	scaffold_96	-	79463	81640	9350	carbohydrate biosynthetic process	IPR002495	Glycosyl transferase, family 8	HMMPfam	PF01501	Glyco_transf_8	1	223,	471,	4e-30
400519	400691	GT8		14.523	20.447	17.63	13.936	10.643	1.407 up	1.4079	0.131	1.213 up	1.21394	0.0829	1.042 down	0.959581	0.722	1.364 down	0.732838	0.0634	scaffold_5	-	340600	345191	9350	carbohydrate biosynthetic process	IPR002495	Glycosyl transferase, family 8	HMMPfam	PF01501	Glyco_transf_8	1	7,	230,	8.9e-34
28840	29012	GT8		1.91	3.438	4.853	7.394	6.098	1.799 up	1.8	0.132	2.540 up	2.54084	0.0408	3.870 up	3.8712	0.0135	3.192 up	3.19267	0.034	scaffold_25	-	23497	24690	9350	carbohydrate biosynthetic process	IPR002495	Glycosyl transferase, family 8	HMMPfam	PF01501	Glyco_transf_8	1	91,	313,	1.6e-07
81910	82082	GT8		47.245	41.46	35.538	41.558	47.838	1.139 down	0.877553	0.348	1.329 down	0.752207	0.157	1.136 down	0.879627	0.224	1.012 up	1.01255	0.966	scaffold_2	+	479559	480022	9350	carbohydrate biosynthetic process	IPR002495	Glycosyl transferase, family 8	HMMPfam	PF01501	Glyco_transf_8	1	7,	116,	9.9e-12
161082	161254	GT8		4.534	3.548	5.212	3.583	1.782	1.278 down	0.782532	0.801	1.149 up	1.14954	0.885	1.265 down	0.790251	0.757	2.544 down	0.39303	0.175	scaffold_110	-	37820	39522	9350	carbohydrate biosynthetic process	IPR002495	Glycosyl transferase, family 8	HMMPfam	PF01501	Glyco_transf_8	1	89,	309,	7.9e-09	2.4.1.186	Glycogenin glucosyltransferase.	UDP-glucose + glycogenin = UDP + glucosylglycogenin.	\N	\N	\N	\N
505228	505400	GT8		4.444	4.545	8.6	7.219	6.222	1.022 up	1.02273	1	1.935 up	1.93519	0.0462	1.624 up	1.62444	0.0577	1.400 up	1.40009	0.327	scaffold_308	+	16007	17569
24985	25157	GT90		60.002	60.297	56.324	54.61	47.547	1.004 up	1.00492	0.993	1.065 down	0.938702	0.494	1.098 down	0.910136	0.233	1.261 down	0.792424	0.0656	scaffold_101	+	12483	14500			IPR006598	Lipopolysaccharide-modifying protein	HMMSmart	SM00672	no description	1	217,	521,	6.8e-70
27108	27280	GTP binding protein		54.141	44.657	37.832	45.67	29.761	1.212 down	0.824828	0.135	1.431 down	0.698768	0.122	1.185 down	0.843538	0.0854	1.819 down	0.549694	0.00684	scaffold_1	+	86552	88404	3737	GTP binding	IPR006073	GTP1/OBG	FPrintScan	PR00326	GTP1OBG	4	66,87,114,131,	86,105,129,149,	1.2e-27,1.2e-27,1.2e-27,1.2e-27
105068	105240	GTP-binding protein		614.778	685.748	603.848	648.327	738.387	1.115 up	1.11544	0.456	1.018 down	0.982221	0.928	1.054 up	1.05457	0.688	1.201 up	1.20106	0.176	scaffold_51	+	35364	36536	3737	GTP binding	IPR001806	Ras GTPase	FPrintScan	PR00449	RASTRNSFRMNG	5	6,29,46,110,158,	27,45,68,123,180,	6.9e-34,6.9e-34,6.9e-34,6.9e-34,6.9e-34
98240	98412	GTP-binding protein		594.082	573.254	600.539	722.416	1064.64	1.036 down	0.964941	0.837	1.010 up	1.01087	0.985	1.216 up	1.21602	0.102	1.792 up	1.79208	0.00809	scaffold_3	+	205875	206977	3737	GTP binding	IPR006689	ARF/SAR superfamily	FPrintScan	PR00328	SAR1GTPBP	5	22,50,77,122,163,	45,74,102,143,187,	2.4e-68,2.4e-68,2.4e-68,2.4e-68,2.4e-68
130142	130314	GTPase activating protein		27.797	29.61	32.091	28.313	22.914	1.065 up	1.06522	0.714	1.154 up	1.15448	0.353	1.018 up	1.01856	0.912	1.213 down	0.824334	0.197	scaffold_179	-	16580	20612	3433	Rab GTPase activator activity	IPR002048	Calcium-binding EF-hand	BlastProDom	PD000012	CSEN_RAT_Q9JM47;	1	674,	703,	0.006
127792	127964	GTPase activating protein		19.258	19.311	19.658	20.563	16.61	1.002 up	1.00275	1	1.020 up	1.02077	0.956	1.067 up	1.06776	0.697	1.159 down	0.862499	0.309	scaffold_64	+	119195	121259	3433	Rab GTPase activator activity	IPR000195	RabGAP/TBC	HMMSmart	SM00164	no description	1	32,	255,	0.00052
68238	68410	Haloacid dehalogenase		14.063	25.269	31.526	57.849	60.812	1.796 up	1.79684	0.181	2.241 up	2.24177	0.0939	4.113 up	4.11356	0.0251	4.324 up	4.32426	0.0237	scaffold_33	-	72448	73680	2290	catalytic activity	IPR005834	Haloacid dehalogenase-like hydrolase	HMMPfam	PF00702	Hydrolase	1	6,	249,	0.00065
64075	64247	Halogenase		3.937	4.862	4.793	4.285	2.494	1.234 up	1.23495	0.431	1.217 up	1.21742	0.379	1.088 up	1.08839	0.69	1.578 down	0.633477	0.141	scaffold_10		308153	310671				Monooxygenase, FAD-binding
30804	30976	Halogenase (possible)	FAD/NADP binding	23.819	26.489	68.626	45.26	76.309	1.112 up	1.1121	0.669	2.881 up	2.88115	0.0289	1.900 up	1.90016	0.0518	3.203 up	3.2037	0.0284	scaffold_99	+	83108	85239	5830	metabolic process	IPR003042	Aromatic-ring hydroxylase	FPrintScan	PR00420	RNGMNOXGNASE	3	11,157,307,	33,172,322,	1.3e-07,1.3e-07,1.3e-07
68835	69007	Heat shock factor		28.173	28.728	29.187	23.156	10.049	1.019 up	1.0197	0.937	1.036 up	1.03599	0.749	1.216 down	0.821922	0.235	2.803 down	0.356689	0.00483	scaffold_38	+	133730	134781	2196	transcription factor activity	IPR000232	Heat shock factor (HSF)-type, DNA-binding	BlastProDom	PD001788	HSF_SCHPO_Q02953;	1	34,	125,	2e-29
131141	131313	Heat Shock Protein		559.431	487.768	427.17	337.335	472.263	1.146 down	0.8719	0.386	1.309 down	0.763579	0.0809	1.658 down	0.602997	0.0102	1.184 down	0.844185	0.313	scaffold_306	-	8243	10680	3736	ATP binding	IPR013126	Heat shock protein 70	BlastProDom	PD000089	Q961X6_TRISP_Q961X6;	1	76,	168,	2e-25								1.7414	3.7104	1.6207	2.2533
103566	103738	Heat Shock Protein		992.336	897.161	945.601	859.705	1075.02	1.106 down	0.90409	0.516	1.049 down	0.952904	0.857	1.154 down	0.866345	0.291	1.083 up	1.08332	0.736	scaffold_35	-	51670	54228	4591	protein folding	IPR001404	Heat shock protein Hsp90	FPrintScan	PR00775	HEATSHOCK90	7	4,25,74,92,117,169,187,	24,47,91,109,139,186,205,	3.1e-79,3.1e-79,3.1e-79,3.1e-79,3.1e-79,3.1e-79,3.1e-79								0	2.2263	0	1.5022
18607	18779	Heat Shock Protein		940.19	870.985	954.616	810.029	925.3	1.079 down	0.926393	0.52	1.015 up	1.01534	0.895	1.160 down	0.861559	0.0694	1.016 down	0.984163	0.965	scaffold_28	-	94313	96720	3736	ATP binding	IPR013126	Heat shock protein 70	BlastProDom	PD000089	Q961X6_TRISP_Q961X6;	1	74,	166,	2e-24								1.7414	15.584	3.2415	8.2622
108674	108846	Heat Shock Protein		503.294	862.057	758.439	1333.73	30.266	1.712 up	1.71283	0.532	1.506 up	1.50695	0.58	2.649 up	2.65	0.197	16.628 down	0.0601358	0.0175	scaffold_116	-	58527	59119	5053	response to stress	IPR007250	Heat shock protein 9/12	HMMPfam	PF04119	HSP9_HSP12	1	1,	59,	1.4e-16
98546	98718	Heat Shock Protein	TMHs	572.557	629.044	671.752	586.188	789.199	1.098 up	1.09866	0.644	1.173 up	1.17325	0.403	1.023 up	1.02381	0.952	1.378 up	1.37838	0.112	scaffold_4	-	240773	243171	3736	ATP binding	IPR013126	Heat shock protein 70	BlastProDom	PD000089	Q961X6_TRISP_Q961X6;	1	119,	211,	2e-27								0.87072	8.163	0	7.5111
20200	20372	Heat Shock Protein		87.566	66.649	46.768	73.39	10.089	1.313 down	0.761129	0.812	1.872 down	0.534089	0.498	1.193 down	0.838111	0.863	8.679 down	0.115216	0.0792	scaffold_171	-	6259	7688	3547	ion channel activity	IPR001425	Rhodopsin, bacterial	FPrintScan	PR00251	BACTRLOPSIN	6	53,95,123,147,188,219,	73,116,142,168,206,237,	7.8e-16,7.8e-16,7.8e-16,7.8e-16,7.8e-16,7.8e-16
80266	80438	helicase		0.005	0.005	0.005	0.005	0.005	none	1	1	none	1	1	none	1	1	none	1	1	scaffold_313	+	9509	10231
91744	91916	heme peroxidase		25.418	11.879	14.977	14.582	32.753	2.139 down	0.467346	0.147	1.697 down	0.589228	0.2	1.743 down	0.573688	0.169	1.288 up	1.28858	0.44	scaffold_98	-	46272	49637	2976	peroxidase activity	IPR002007	Haem peroxidase, animal	FPrintScan	PR00457	ANPEROXIDASE	4	199,315,377,514,	214,341,387,534,	1.1e-10,1.1e-10,1.1e-10,1.1e-10	1.11.1.7	Peroxidase.	Donor + H(2)O(2) = oxidized donor + 2 H(2)O.	Heme.	Flavonoids, stilbene and lignin biosynthesis	Biosynthesis of Secondary Metabolites	METABOLIC
36681	36853	heme peroxidase		36.32	39.613	79.497	50.903	42.766	1.090 up	1.09067	0.678	2.188 up	2.18879	0.0351	1.401 up	1.40151	0.179	1.177 up	1.17748	0.566	scaffold_121	-	59375	64802	2976	peroxidase activity	IPR002007	Haem peroxidase, animal	FPrintScan	PR00457	ANPEROXIDASE	3	259,378,440,	274,404,450,	0.0001,0.0001,0.0001
98853	99025	heparinase		215.854	253.927	225.824	249.466	205.828	1.176 up	1.17638	0.297	1.046 up	1.04619	0.673	1.155 up	1.15572	0.18	1.048 down	0.953552	0.496	scaffold_5	+	297315	299780																			15.673	0	0	0
98430	98602	Hexose transporter	TMHs	2032.46	2747.52	2103.46	2151.88	1654.76	1.351 up	1.35182	0.263	1.034 up	1.03493	0.946	1.058 up	1.05875	0.839	1.228 down	0.814164	0.601	scaffold_4	-	47711	49762	3642	sugar:hydrogen symporter activity	IPR005828	General substrate transporter	HMMPfam	PF00083	Sugar_tr	1	37,	486,	7.6e-88	5.3.1.4	L-arabinose isomerase.	L-arabinose = L-ribulose.	\N	Pentose and glucuronate interconversions	Carbohydrate Metabolism	METABOLIC
93500	93672	High-affinity glucose transporter	TMHs	40.287	121.57	160.285	209.179	71.622	3.017 up	3.0176	0.0989	3.978 up	3.97858	0.0452	5.192 up	5.19222	0.0241	1.777 up	1.77779	0.261	scaffold_138	+	1482	3704	3642	sugar:hydrogen symporter activity	IPR003663	Sugar transporter	FPrintScan	PR00171	SUGRTRNSPORT	5	26,124,291,380,403,	36,143,301,401,415,	3.3e-25,3.3e-25,3.3e-25,3.3e-25,3.3e-25	5.3.1.4	L-arabinose isomerase.	L-arabinose = L-ribulose.	\N	Pentose and glucuronate interconversions	Carbohydrate Metabolism	METABOLIC
128752	128924	Histidine kinase		18.568	23.24	22.337	22.111	8.052	1.251 up	1.25162	0.338	1.202 up	1.20298	0.395	1.190 up	1.19081	0.401	2.306 down	0.433649	0.0539	scaffold_100	+	86336	96219	3043	protein kinase activity	IPR000719	Protein kinase, core	BlastProDom	PD000001	Q6SLB6_GIBMO_Q6SLB6;	1	169,	331,	1e-21	2.7.3.-	Phosphotransferases with a nitrogenous group as acceptor.	\N	\N	Type II secretion system	SORTING AND DEGRADATION	REGULATORY
507654	507826	Histidine kinase		15.019	14.645	13.291	12.305	7.651	1.025 down	0.975098	0.926	1.130 down	0.884946	0.437	1.220 down	0.819296	0.141	1.963 down	0.509421	0.0635	scaffold_393	-	738	5555	4504	regulation of transcription, DNA-dependent	IPR001789	Signal transduction response regulator, receiver region	BlastProDom	PD000039	Q6SL93_BOTCI_Q6SL93;	1	1035,	1163,	2e-23	2.7.3.-	Phosphotransferases with a nitrogenous group as acceptor.	\N	\N	Type II secretion system	SORTING AND DEGRADATION	REGULATORY
130078	130250	Histidinol-phophate aminotransferase		103.343	38.606	45.987	39.852	39.522	2.676 down	0.373572	0.0398	2.247 down	0.444994	0.0428	2.593 down	0.385628	0.016	2.614 down	0.382435	0.0288	scaffold_173	-	52160	53647	5830	metabolic process	IPR004839	Aminotransferase, class I and II	HMMPfam	PF00155	Aminotran_1_2	1	42,	411,	5.3e-60	2.6.1.9	Histidinol-phosphate aminotransferase.	L-histidinol-phosphate + 2-oxoglutarate = 3-(imidazol-4-yl)-2- oxopropyl phosphate + L-glutamate.	Pyridoxal-phosphate.	Phenylalanine metabolism	Amino Acid Metabolism	METABOLIC
20624	20796	Histidinol-phosphatase		58.445	62.431	82.556	90.46	139.743	1.068 up	1.0682	0.748	1.412 up	1.41254	0.0473	1.547 up	1.54778	0.0435	2.391 up	2.39102	0.00385	scaffold_305	+	6801	7921	2290	catalytic activity	IPR004013	PHP, C-terminal	HMMPfam	PF02811	PHP	1	3,	256,	1.3e-20	3.1.3.15	Histidinol-phosphatase.	L-histidinol-phosphate + H(2)O = L-histidinol + phosphate.	\N	Histidine metabolism	Amino Acid Metabolism	METABOLIC
24945	25117	Histone		305.362	338.469	373.198	419.076	403.382	1.108 up	1.10842	0.651	1.222 up	1.22215	0.298	1.372 up	1.37239	0.132	1.320 up	1.321	0.131	scaffold_99	-	21664	22458	587	nucleosome	IPR002119	Histone H2A	BlastProDom	PD000522	Q7RSC4_PLAYO_Q7RSC4;	1	63,	137,	1e-29								1.7414	4.4525	4.8622	4.5067
432032	432204	Histone		2321.33	2674.93	2661.66	3062.67	3267.68	1.152 up	1.15233	0.674	1.146 up	1.14661	0.645	1.319 up	1.31936	0.334	1.407 up	1.40768	0.194	scaffold_67	-	44481	45234	587	nucleosome	IPR000164	Histone H3	FPrintScan	PR00622	HISTONEH3	7	3,17,37,61,83,101,117,	17,31,58,78,101,117,138,	1.6e-76,1.6e-76,1.6e-76,1.6e-76,1.6e-76,1.6e-76,1.6e-76
90826	90998	histone		1994.48	2199.55	2229.68	2645.84	2752.72	1.102 up	1.10282	0.816	1.117 up	1.11793	0.742	1.326 up	1.32658	0.35	1.380 up	1.38017	0.219	scaffold_80	-	20635	21423	587	nucleosome	IPR002119	Histone H2A	BlastProDom	PD000522	H2A_AGABI_Q9HGX4;	1	75,	130,	2e-22
106930	107102	Histone		874.88	968.592	873.684	888.101	724.568	1.107 up	1.10711	0.852	1.001 down	0.998633	1	1.015 up	1.01511	1	1.207 down	0.828191	0.559	scaffold_80	+	21634	22409	587	nucleosome	IPR000558	Histone H2B	BlastProDom	PD000497	H2B_AGABI_P78567;	1	79,	143,	3e-28
18394	18566	Histone		2392.17	2538.78	2505.49	3242.44	2308.48	1.061 up	1.06128	0.924	1.047 up	1.04737	0.929	1.355 up	1.35544	0.348	1.036 down	0.965012	0.929	scaffold_21	-	45230	45851	587	nucleosome	IPR001951	Histone H4	BlastProDom	PD001827	H4_PHACH_P62792;	1	28,	103,	1e-36
106115	106287	Histone		1541.94	1479.94	1451.66	1748.44	1933.59	1.041 down	0.959795	0.931	1.062 down	0.941452	0.825	1.133 up	1.13392	0.569	1.253 up	1.254	0.237	scaffold_67	-	12764	13355	587	nucleosome	IPR001951	Histone H4	BlastProDom	PD001827	H4_PHACH_P62792;	1	28,	103,	1e-36
109484	109656	Histone		1246.55	1272.85	1175.9	1421.36	1576.34	1.021 up	1.0211	0.993	1.060 down	0.943317	0.865	1.140 up	1.14023	0.633	1.264 up	1.26455	0.305	scaffold_135	+	9801	10463	587	nucleosome	IPR002119	Histone H2A	BlastProDom	PD000522	H2A_AGABI_Q9HGX4;	1	75,	130,	7e-22
19953	20125	histone		1769.11	1792.34	1629	1879.71	1709.93	1.013 up	1.01313	1	1.086 down	0.920804	0.771	1.062 up	1.06252	0.822	1.034 down	0.96655	0.894	scaffold_135	-	8769	9544	587	nucleosome	IPR000558	Histone H2B	BlastProDom	PD000497	H2B_AGABI_P78567;	1	79,	143,	7e-28								1.7414	2.9684	1.6207	3.0044
108643	108815	Histone acetyltransferase		22.411	23.725	18.18	24.752	9.178	1.058 up	1.05863	0.843	1.232 down	0.811209	0.35	1.104 up	1.10446	0.657	2.441 down	0.409531	0.0273	scaffold_116	+	17816	19373	5765	N-acetyltransferase activity	IPR001487	Bromodomain	FPrintScan	PR00503	BROMODOMAIN	4	289,303,319,337,	302,319,337,356,	3.6e-18,3.6e-18,3.6e-18,3.6e-18	2.3.1.-	Transferring groups other than amino-acyl groups.	\N	\N	Benzoate degradation via CoA ligation	Biodegradation of Xenobiotics	METABOLIC
130841	131013	Histone deacetylase		31.323	30.727	29	27.801	25.84	1.019 down	0.980972	0.939	1.080 down	0.925837	0.528	1.126 down	0.887559	0.3	1.212 down	0.824953	0.118	scaffold_252	+	14785	16813	2805	histone deacetylase activity	IPR000286	Histone deacetylase superfamily	FPrintScan	PR01270	HDASUPER	3	132,164,249,	155,179,259,	7.6e-23,7.6e-23,7.6e-23	3.5.1.48	Acetylspermidine deacetylase.	N1-acetylspermidine + H(2)O = acetate + spermidine.	\N	\N	\N	\N
71676	71848	Histone H3	59 aa	327.566	352.516	361.826	377.89	468.406	1.076 up	1.07617	0.824	1.104 up	1.10459	0.703	1.153 up	1.15363	0.56	1.429 up	1.42996	0.122	scaffold_67	+	13928	14104	587	nucleosome	IPR000164	Histone H3	FPrintScan	PR00622	HISTONEH3	3	1,19,35,	19,35,56,	1.5e-30,1.5e-30,1.5e-30
76627	76799	Histone methyltransferase		43.527	58.336	56.188	52.872	32.52	1.340 up	1.34023	0.124	1.290 up	1.29088	0.125	1.214 up	1.21469	0.176	1.338 down	0.747122	0.0936	scaffold_152	+	30544	31163	3838	nucleus	IPR001214	SET	HMMPfam	PF00856	SET	1	25,	154,	4.3e-54
25818	25990	Hob1		58.486	59.402	42.812	49.172	43.205	1.015 up	1.01566	0.911	1.366 down	0.732004	0.059	1.189 down	0.840748	0.141	1.353 down	0.738724	0.0517	scaffold_151	+	52574	54274	3727	protein binding	IPR001452	Src homology-3	BlastProDom	PD000066	HOB1_SCHPO_O74352;	1	374,	426,	3e-16
17374	17546	homeodomain transcription factor		0.005	0.005	0.005	0.005	0.005	none	1	1	none	1	1	none	1	1	none	1	1	scaffold_435	-	90	1615	2196	transcription factor activity	IPR001356	Homeobox	BlastProDom	PD000010	ZFH2_DROME_P28167;	1	27,	84,	0.0003
18254	18426	Homocysteine S-methyltransferase		590.38	500.784	440.038	265.532	352.531	1.178 down	0.84824	0.372	1.341 down	0.745347	0.213	2.223 down	0.449765	0.0196	1.674 down	0.597126	0.0446	scaffold_15	-	264567	267506	2337	5-methyltetrahydropteroyltriglutamate-homocysteine S-methyltransferase activity	IPR002629	Methionine synthase, vitamin-B12 independent	BlastProDom	PD004692	Q9P444_EMENI_Q9P444;	1	659,	754,	9e-29	2.1.1.14	5-methyltetrahydropteroyltriglutamate--homocysteine S-methyltransferase.	5-methyltetrahydropteroyltri-L-glutamate + L-homocysteine = tetrahydropteroyltri-L-glutamate + L-methionine.	\N	Methionine metabolism	Amino Acid Metabolism	METABOLIC	0.87072	9.6472	1.6207	5.2578
35864	36036	Hsk-1 interacting molecule		30.035	32.232	32.415	26.805	18.912	1.073 up	1.07315	0.713	1.079 up	1.07924	0.626	1.120 down	0.892459	0.477	1.588 down	0.629665	0.0556	scaffold_77	-	32203	35311	3827	intracellular	IPR006572	Zinc finger, DBF-type	HMMPfam	PF07535	zf-DBF	1	515,	558,	1.2e-13
114267	114439	HTP reductase		50.602	57.554	47.83	57.883	37.042	1.137 up	1.13739	0.461	1.057 down	0.94522	0.718	1.143 up	1.14389	0.334	1.366 down	0.732026	0.0526	scaffold_7	-	67185	68254	6331	5-amino-6-(5-phosphoribosylamino)uracil reductase activity	IPR002734	Bacterial bifunctional deaminase-reductase, C-terminal	HMMPfam	PF01872	RibD_C	1	49,	275,	5.3e-41	1.1.1.193	5-amino-6-(5-phosphoribosylamino)uracil reductase.	5-amino-6-(5-phosphoribitylamino)uracil + NADP(+) = 5-amino-6-(5- phosphoribosylamino)uracil + NADPH.	\N	Riboflavin metabolism	Metabolism of Cofactors and Vitamins	METABOLIC
20419	20591	Hydrogen ion transporter	TMHs	446.123	412.681	424.744	507.496	856.583	1.081 down	0.925039	0.687	1.050 down	0.952078	0.706	1.137 up	1.13757	0.273	1.920 up	1.92006	0.014	scaffold_221	-	23409	24629	3736	ATP binding	IPR000245	ATPase, V0 complex, proteolipid subunit C,	FPrintScan	PR00122	VACATPASE	4	28,54,102,129,	52,78,128,152,	8.4e-59,8.4e-59,8.4e-59,8.4e-59	3.6.3.14	H(+)-transporting two-sector ATPase.	ATP + H(2)O + H(+)(In) = ADP + phosphate + H(+)(Out).	\N	ATP synthesis	Energy Metabolism	METABOLIC
20660	20832	Hydrophobin		808.398	44.596	63.217	77.266	3583.61	18.127 down	0.0551659	0.0321	12.787 down	0.0782003	0.0263	10.462 down	0.0955792	0.026	4.432 up	4.43297	0.0875	scaffold_346	+	6264	6986	3531	structural constituent of cell wall	IPR001338	Fungal hydrophobin	HMMPfam	PF01185	Hydrophobin	1	5,	111,	4.3e-37
454788	454960	Hydrophobin		5.335	2.863	2.525	3.3	2.244	1.863 down	0.536645	0.0776	2.113 down	0.47329	0.0721	1.617 down	0.618557	0.24	2.377 down	0.420619	0.0497	scaffold_8	+	36686	37411	2227	structural constituent of ribosome	IPR001338	Fungal hydrophobin	HMMPfam	PF01185	Hydrophobin	1	5,	107,	1.8e-31
104620	104792	Hydrophobin		1334.5	143.034	2521.64	491.399	1312.96	9.329 down	0.107182	0.115	1.889 up	1.88958	0.622	2.715 down	0.368228	0.401	1.016 down	0.983862	1	scaffold_46	-	77858	78299	3531	structural constituent of cell wall	IPR001338	Fungal hydrophobin	HMMPfam	PF01185	Hydrophobin	1	5,	111,	1e-33
39115	39287	Hydrophobin		6.605	0.311	0.024	0.416	7.63	21.254 down	0.0470855	0.218	273.607 down	0.00363361	0.141	15.891 down	0.0629826	0.177	1.155 up	1.15519	0.993	scaffold_30	-	47407	47800	3531	structural constituent of cell wall	IPR001338	Fungal hydrophobin	HMMPfam	PF01185	Hydrophobin	1	1,	92,	2.9e-37
114388	114560	hydrophobin	ss	0.956	0.326	0.544	0.469	0.682	2.932 down	0.341004	0.303	1.757 down	0.569038	0.447	2.035 down	0.490586	0.0899	1.401 down	0.713389	0.725	scaffold_8	+	39934	40416
27800	27972	Hydrophobin		164.199	56.129	81.873	111.736	531.529	2.925 down	0.341835	0.417	2.005 down	0.498621	0.562	1.469 down	0.680491	0.751	3.237 up	3.2371	0.365	scaffold_8	+	34012	34783	2771	glyceraldehyde-3-phosphate dehydrogenase (phosphorylating) activity	IPR001338	Fungal hydrophobin	HMMPfam	PF01185	Hydrophobin	1	7,	137,	9.8e-49
127149	127321	Hydrophobin		20.505	9.456	9.487	10.232	19.853	2.168 down	0.461156	0.515	2.161 down	0.462668	0.494	2.004 down	0.499	0.487	1.032 down	0.968203	1	scaffold_46	-	76208	76717	3531	structural constituent of cell wall	IPR001338	Fungal hydrophobin	HMMPfam	PF01185	Hydrophobin	1	5,	107,	1.1e-37
69703	69875	Hydrophobin		0.578	0.306	0.405	1.073	0.484	1.887 down	0.529412	0.551	1.425 down	0.700692	0.65	1.856 up	1.8564	0.405	1.193 down	0.83737	0.904	scaffold_46	-	67166	67626	3531	structural constituent of cell wall	IPR001338	Fungal hydrophobin	HMMPfam	PF01185	Hydrophobin	1	7,	117,	1.2e-45
124694	124866	Hydrophobin		43.087	47.708	235.386	151.366	434.523	1.107 up	1.10725	0.953	5.463 up	5.46304	0.119	3.513 up	3.51303	0.188	10.084 up	10.0848	0.08	scaffold_8	-	30174	30968	3531	structural constituent of cell wall	IPR001338	Fungal hydrophobin	HMMPfam	PF01185	Hydrophobin	1	27,	158,	6.1e-48
17842	18014	Hydrophobin		4.332	4.174	4.224	3.477	2.819	1.038 down	0.963527	1	1.025 down	0.975069	1	1.245 down	0.802632	0.734	1.537 down	0.650739	0.552	scaffold_6	+	117052	117473	3531	structural constituent of cell wall	IPR001338	Fungal hydrophobin	HMMPfam	PF01185	Hydrophobin	1	1,	86,	1e-10
509314	509486	Hydrophobin		4.623	4.796	4.461	3.553	1.984	1.037 up	1.03742	1	1.036 down	0.964958	1	1.301 down	0.768549	0.762	2.330 down	0.429159	0.288	scaffold_46	-	64398	64941	3531	structural constituent of cell wall	IPR001338	Fungal hydrophobin	HMMPfam	PF01185	Hydrophobin	1	7,	109,	7.6e-44
129209	129381	Hydroxyproline-rich glycoprotein		16.992	26.563	19.32	16.54	10.505	1.563 up	1.56327	0.11	1.137 up	1.13701	0.501	1.027 down	0.973399	0.899	1.617 down	0.618232	0.015	scaffold_122	-	5270	10782	6387	UDP-N-acetylmuramoylalanyl-D-glutamyl-2,6-diaminopimelate-D-alanyl-D-alanine ligase activity										6.3.2.-	Acid--D-amino-acid ligases (peptide synthases).	\N	\N	Tryptophan metabolism	Amino Acid Metabolism	METABOLIC
126367	126539	hypothetical		1409.9	1019.64	413.967	543.61	827.041	1.382 down	0.723202	0.186	3.405 down	0.293614	0.016	2.593 down	0.385565	0.00583	1.704 down	0.586594	0.331	scaffold_30	-	86195	86662	19030	sequence-specific DNA binding	IPR001387	Helix-turn-helix type 3	HMMPfam	PF01381	HTH_3	1	10,	60,	4.6e-06
261570	261742	Hypothetical		1279.1	1033.03	325.056	379.505	1270.7	1.238 down	0.807626	0.459	3.935 down	0.254129	0.0226	3.370 down	0.296697	0.0146	1.006 down	0.993434	1	scaffold_2	+	350409	351217
18385	18557	Hypothetical	SS	1022.26	2766.03	3079.41	3824.75	4235.95	2.705 up	2.70581	0.05	3.012 up	3.01236	0.0289	3.741 up	3.74148	0.0139	4.143 up	4.14372	0.0383	scaffold_20	-	199405	201286																			1.7414	13.358	3.2415	7.5111
16237	16409	Hypothetical	SS, IVS	263.842	482.047	601.825	710.438	795.314	1.827 up	1.82703	0.0797	2.281 up	2.28101	0.0289	2.692 up	2.69266	0.0102	3.014 up	3.01436	0.0176	scaffold_209	+	35587	37047																			4.3536	2.2263	0	0
109194	109366	Hypothetical	SS,TMHs	221.139	409.997	532.377	777.403	710.545	1.854 up	1.85402	0.117	2.407 up	2.40743	0.0673	3.515 up	3.51545	0.0165	3.213 up	3.21311	0.0134	scaffold_127	+	38492	39327
98492	98664	hypothetical	TMHs	158.319	77.03	52.785	56.274	108.824	2.055 down	0.486549	0.00983	2.999 down	0.333409	0.0098	2.813 down	0.355447	0.00582	1.454 down	0.687372	0.288	scaffold_4	+	121255	123404
106712	106884	Hypothetical	SS	150.171	65.446	43.305	36.199	99.151	2.294 down	0.43581	0.0989	3.467 down	0.288371	0.0364	4.148 down	0.241052	0.018	1.514 down	0.660254	0.524	scaffold_76	-	6372	7531
405232	405404	Hypothetical		148.314	99.886	51.813	54.757	38.139	1.484 down	0.673477	0.0989	2.862 down	0.349347	0.0361	2.708 down	0.369196	0.0134	3.888 down	0.25715	0.101	scaffold_52	-	84188	86895			IPR001229	Mannose-binding lectin	superfamily	SSF51101	Mannose-binding lectins	1	114,	242,	1.1e-13
129110	129282	Hypothetical		147.58	255.039	343.263	343.166	219.581	1.728 up	1.72814	0.0627	2.325 up	2.32595	0.0183	2.325 up	2.32529	0.0133	1.487 up	1.48788	0.0791	scaffold_117	+	863	1616			IPR009057	Homeodomain-like	superfamily	SSF46689	Homeodomain-like	1	105,	160,	0.018
29221	29393	Hypothetical		133.746	209.294	229.303	342.832	346.883	1.564 up	1.56486	0.122	1.714 up	1.71447	0.0649	2.563 up	2.56331	0.0148	2.593 up	2.5936	0.0125	scaffold_33	-	81806	83193	2290	catalytic activity	IPR001753	Crotonase, core	HMMPfam	PF00378	ECH	1	14,	187,	5.2e-17	4.2.1.17	Enoyl-CoA hydratase.	(3S)-3-hydroxyacyl-CoA = trans-2(or 3)-enoyl-CoA + H(2)O.	\N	Fatty acid metabolism	Lipid Metabolism	METABOLIC
17572	17744	hypothetical		132.315	166.418	194.204	268.276	258.174	1.257 up	1.25774	0.336	1.467 up	1.46774	0.0312	2.027 up	2.02756	0.00861	1.951 up	1.95121	0.0104	scaffold_2	+	34263	35040			IPR011038	Calycin-like	superfamily	SSF50814	Lipocalins	1	5,	48,	0.0023
36459	36631	Hypothetical	SS	112.96	141.555	129.152	271.848	69.827	1.253 up	1.25314	0.0786	1.143 up	1.14334	0.331	2.406 up	2.40659	0.0079	1.617 down	0.618157	0.268	scaffold_107	+	90330	91908																			2.6122	1.4842	1.6207	0.75111
37634	37806	Hypothetical		97.065	38.584	33.283	24.851	72.85	2.515 down	0.397507	0.0627	2.916 down	0.342894	0.0289	3.905 down	0.256024	0.016	1.332 down	0.750528	0.176	scaffold_202	-	7613	9418	2356	DNA-directed RNA polymerase activity										2.7.7.6	DNA-directed RNA polymerase.	N nucleoside triphosphate = N diphosphate + {RNA}(N).	\N	RNA polymerase	TRANSCRIPTION	REGULATORY
19877	20049	Hypothetical		92.669	137.726	204.454	220.648	296.596	1.486 up	1.48621	0.162	2.206 up	2.20628	0.00301	2.381 up	2.38103	0.02	3.200 up	3.2006	0.00213	scaffold_123	-	81005	82275			IPR012312	Hemerythrin/HHE cation-binding motif	HMMPfam	PF01814	Hemerythrin	1	19,	80,	8.6e-06
19659	19831	Hypothetical		91.349	265.789	418.505	443.781	208.215	2.909 up	2.9096	0.0664	4.581 up	4.58139	0.0293	4.858 up	4.85808	0.0174	2.279 up	2.27934	0.0408	scaffold_102	+	20628	21932
27971	28143	Hypothetical		74.447	30.039	31.644	28.224	38.529	2.478 down	0.403495	0.0434	2.352 down	0.425054	0.047	2.637 down	0.379115	0.0162	1.932 down	0.517536	0.041	scaffold_10	+	22999	24909	9710	oxidoreductase activity	IPR006076	FAD dependent oxidoreductase	HMMPfam	PF01266	DAO	1	9,	414,	2.1e-37	1.5.3.1	Sarcosine oxidase.	Sarcosine + H(2)O + O(2) = glycine + formaldehyde + H(2)O(2).	FAD.	Glycine, serine and threonine metabolism	Amino Acid Metabolism	METABOLIC
19073	19245	Hypothetical		64.381	103.365	94.79	153.002	146.048	1.605 up	1.60552	0.0757	1.472 up	1.47233	0.0371	2.376 up	2.37651	0.0102	2.268 up	2.2685	0.108	scaffold_51	-	90481	91847	5830	metabolic process	IPR002198	Short-chain dehydrogenase/reductase SDR	FPrintScan	PR00080	SDRFAMILY	3	91,156,177,	102,164,196,	1.1e-07,1.1e-07,1.1e-07	1.1.1.100	3-oxoacyl-[acyl-carrier protein] reductase.	(3R)-3-hydroxyacyl-[acyl-carrier protein] + NADP(+) = 3-oxoacyl- [acyl-carrier protein] + NADPH.	\N	Fatty acid biosynthesis (path 1)	Lipid Metabolism	METABOLIC
109733	109905	Hypothetical		59.339	8.54	9.727	10.371	43.072	6.948 down	0.143919	0.0284	6.100 down	0.163923	0.021	5.721 down	0.174775	0.0147	1.377 down	0.725863	0.553	scaffold_142	+	8651	10732
34888	35060	Hypothetical		59.018	5.787	9.409	14.601	208.376	10.197 down	0.0980548	0.0178	6.272 down	0.159426	0.0096	4.042 down	0.247399	0.0102	3.530 up	3.53072	0.149	scaffold_40	+	37283	38376
20466	20638	Hypothetical		57.718	109.804	162.261	139.144	39.212	1.902 up	1.90242	0.0427	2.811 up	2.81127	0.016	2.410 up	2.41076	0.0125	1.471 down	0.679372	0.0318	scaffold_239	+	14095	14678	3727	protein binding	IPR001841	Zinc finger, RING-type	HMMPfam	PF00097	zf-C3HC4	1	51,	88,	5.5e-05
130868	131040	Hypothetical		56.489	89.944	108.812	160.512	46.011	1.592 up	1.59224	0.15	1.926 up	1.92625	0.0494	2.841 up	2.84147	0.016	1.227 down	0.814513	0.213	scaffold_257	-	11997	12941
88466	88638	Hypothetical	TMHs	56.489	99.031	96.27	125.964	94.873	1.753 up	1.7531	0.0987	1.704 up	1.70423	0.0552	2.229 up	2.22989	0.0189	1.679 up	1.6795	0.0293	scaffold_46	-	56380	57253
92774	92946	Hypothetical		55.978	76.51	171.923	139.938	92.407	1.366 up	1.36679	0.0777	3.071 up	3.07126	0.0165	2.499 up	2.49987	0.0102	1.650 up	1.65077	0.00483	scaffold_120	-	30968	32149	9985	hydrolase activity	IPR002925	Dienelactone hydrolase	HMMPfam	PF01738	DLH	1	27,	249,	3.9e-09
100153	100325	Hypothetical		55.504	81.944	82.364	131.019	142.077	1.476 up	1.47636	0.159	1.483 up	1.48393	0.0818	2.360 up	2.36053	0.0191	2.559 up	2.55976	0.0281	scaffold_11	-	210533	211865	2290	catalytic activity	IPR001753	Crotonase, core	HMMPfam	PF00378	ECH	1	104,	211,	8.8e-15	5.3.3.8	Dodecenoyl-CoA delta-isomerase.	3-cis-dodecenoyl-CoA = 2-trans-dodecenoyl-CoA.	\N	Fatty acid metabolism	Lipid Metabolism	METABOLIC
121524	121696	Hypothetical		48.527	16.824	18.408	16.937	13.162	2.884 down	0.346694	0.0178	2.636 down	0.379335	0.0568	2.865 down	0.349022	0.0113	3.687 down	0.27123	0.0106	scaffold_175	-	48760	49920	2196	transcription factor activity	IPR011700	Basic leucine zipper	HMMPfam	PF07716	bZIP_2	1	233,	286,	5.6e-07
231750	231922	Hypothetical	TMHs	42.383	76.792	75.613	117.583	132.662	1.811 up	1.81186	0.114	1.784 up	1.78404	0.0938	2.774 up	2.7743	0.02	3.130 up	3.13008	0.0404	scaffold_17	-	151056	152743	3708	binding	IPR002067	Mitochondrial carrier protein	FPrintScan	PR00926	MITOCARRIER	3	24,70,124,	42,88,146,	6.3e-07,6.3e-07,6.3e-07
19570	19742	Hypothetical		40.64	24.741	18.496	15.459	15.07	1.642 down	0.608784	0.103	2.197 down	0.455118	0.0371	2.628 down	0.380389	0.016	2.696 down	0.370817	0.0108	scaffold_93	-	61671	62597
19933	20105	Hypothetical		35.812	114.78	85.43	139.887	256.957	3.205 up	3.20507	0.0274	2.385 up	2.38551	0.0389	3.906 up	3.90615	0.00583	7.175 up	7.17516	0.0249	scaffold_132	+	2932	4988
18032	18204	Hypothetical		33.024	9.63	5.889	6.976	13.392	3.429 down	0.291606	0.0501	5.607 down	0.178325	0.0333	4.733 down	0.21124	0.0079	2.465 down	0.405523	0.296	scaffold_10	+	103669	104185	5830	metabolic process	IPR006913	Glutathione-dependent formaldehyde-activating, GFA	HMMPfam	PF04828	DUF636	1	51,	132,	9e-06
103532	103704	Hypothetical		32.433	52.272	75.328	72.207	41.202	1.611 up	1.61169	0.0788	2.322 up	2.32257	0.0297	2.226 up	2.22634	0.0135	1.270 up	1.27037	0.46	scaffold_35	-	9765	10966			IPR014756	Immunoglobulin E-set	superfamily	SSF81296	E set domains	1	164,	243,	0.0038
28367	28539	Hypothetical	TMHs	32	67.592	98.16	111.134	37.924	2.112 up	2.11225	0.0801	3.067 up	3.0675	0.0286	3.472 up	3.47294	0.0143	1.185 up	1.18512	0.512	scaffold_15	-	237259	237995
326339	326511	Hypothetical		28.247	45.845	38.026	58.038	35.476	1.622 up	1.623	0.0418	1.346 up	1.3462	0.0979	2.054 up	2.05466	0.0125	1.255 up	1.25592	0.136	scaffold_296	+	3470	4888			IPR001680	WD40 repeat	HMMPfam	PF00400	WD40	3	6,91,244,	44,126,282,	4.3e-06,0.00035,0.0019
261490	261662	Hypothetical	TMHs	27.841	96.798	130.252	97.211	12.374	3.476 up	3.47681	0.0274	4.678 up	4.67842	0.0189	3.491 up	3.49165	0.0122	2.249 down	0.444452	0.0597	scaffold_2	-	332121	334168	4924	nitrogen compound metabolic process	IPR003010	Nitrilase/cyanide hydratase and apolipoprotein N-acyltransferase	superfamily	SSF56317	Carbon-nitrogen hydrolase	1	278,	535,	5.7e-10
119334	119506	Hypothetical		27.569	11.836	10.742	11.614	13.583	2.329 down	0.429323	0.0601	2.566 down	0.389641	0.0181	2.373 down	0.42127	0.0153	2.029 down	0.492691	0.00858	scaffold_91	+	44301	45641	2290	catalytic activity	IPR001926	Pyridoxal phosphate-dependent enzyme, beta subunit	HMMPfam	PF00291	PALP	1	4,	336,	4.9e-39
101680	101852	Hypothetical		27.546	58.285	95.231	105.947	132.636	2.115 up	2.11592	0.027	3.457 up	3.45716	0.0199	3.846 up	3.84618	0.0113	4.815 up	4.81507	0.0195	scaffold_21	+	73141	73874
19238	19410	Hypothetical		27.238	30.842	67.911	91.651	51.52	1.132 up	1.13232	0.671	2.493 up	2.49324	0.0363	3.364 up	3.36482	0.016	1.891 up	1.89148	0.0338	scaffold_64	-	102698	103562
219187	219359	Hypothetical		26.824	12.974	10.334	10.031	15.268	2.067 down	0.483671	0.0601	2.595 down	0.385252	0.0333	2.674 down	0.373956	0.0166	1.756 down	0.569192	0.041	scaffold_16	-	49599	51261
112064	112236	Hypothetical		25.499	68.629	103.715	77.332	13.335	2.691 up	2.69144	0.0467	4.067 up	4.06741	0.0206	3.032 up	3.03275	0.016	1.912 down	0.522962	0.0453	scaffold_239	+	12432	13400	2175	nucleic acid binding	IPR007087	Zinc finger, C2H2-type	HMMPfam	PF00096	zf-C2H2	1	176,	201,	0.00046
429260	429432	Hypothetical		25.172	112.098	135.49	180.609	29.732	4.453 up	4.45328	0.0189	5.382 up	5.38257	0.0096	7.174 up	7.175	0.0079	1.181 up	1.18115	0.43	scaffold_65	+	82413	82936
18009	18181	Hypothetical		24.822	202.55	278.519	283.837	64.589	8.160 up	8.1601	0.0334	11.220 up	11.2207	0.0189	11.434 up	11.4349	0.0137	2.602 up	2.60209	0.112	scaffold_9	+	257749	258668
19761	19933	Hypothetical		24.084	63.136	93.549	96.675	14.935	2.621 up	2.62149	0.0555	3.884 up	3.88428	0.0246	4.014 up	4.01408	0.0153	1.612 down	0.620121	0.352	scaffold_111	+	83361	83736
213976	214148	Hypothetical		23.021	46.095	82.585	54.529	15.374	2.002 up	2.0023	0.05	3.587 up	3.58738	0.015	2.368 up	2.36866	0.0159	1.497 down	0.667825	0.272	scaffold_154	-	27711	28904
19522	19694	Hypothetical		21.795	49.332	42.085	45.243	10.437	2.263 up	2.26345	0.033	1.930 up	1.93095	0.0339	2.075 up	2.07584	0.0168	2.088 down	0.478871	0.186	scaffold_87	+	68604	69685	3727	protein binding	IPR013069	BTB/POZ	HMMPfam	PF00651	BTB	1	9,	118,	1.1e-08
41854	42026	Hypothetical		21.005	49.378	46.154	46.899	9.096	2.350 up	2.35077	0.048	2.197 up	2.19729	0.0282	2.232 up	2.23275	0.0166	2.309 down	0.43304	0.0167	scaffold_14	-	101139	102034	2175	nucleic acid binding	IPR012337	Polynucleotidyl transferase, Ribonuclease H fold	superfamily	SSF53098	Ribonuclease H-like	1	1,	198,	2.8e-10
19354	19526	hypothetical		20.248	62.973	54.768	103.825	8.832	3.110 up	3.11008	0.0418	2.704 up	2.70486	0.0226	5.127 up	5.12767	0.00583	2.292 down	0.436191	0.0178	scaffold_72	-	84653	85382
312970	313142	Hypothetical		19.467	54.085	57.197	50.267	13.021	2.778 up	2.77829	0.0295	2.938 up	2.93815	0.0289	2.582 up	2.58216	0.0164	1.495 down	0.668876	0.0649	scaffold_27	+	142207	146939			IPR007855	RNA-dependent RNA polymerase, eukaryotic-type	HMMPfam	PF05183	RdRP	1	640,	1036,	3.3e-78
116893	117065	Hypothetical		19.228	27.716	28.264	42.64	26.795	1.441 up	1.44144	0.0635	1.469 up	1.46994	0.0214	2.217 up	2.2176	0.0113	1.393 up	1.39354	0.0716	scaffold_36	+	136082	137500	2290	catalytic activity	IPR013149	Alcohol dehydrogenase, zinc-binding	HMMPfam	PF00107	ADH_zinc_N	1	166,	310,	1.8e-24	1.1.1.1	Alcohol dehydrogenase.	An alcohol + NAD(+) = an aldehyde or ketone + NADH.	Zinc or Iron.	Bile acid biosynthesis	Lipid Metabolism	METABOLIC
112953	113125	Hypothetical		18.615	34.429	31.19	59.113	28.434	1.849 up	1.84953	0.0938	1.675 up	1.67553	0.0662	3.175 up	3.17556	0.0161	1.527 up	1.52748	0.261	scaffold_334	+	579	1487	9710	oxidoreductase activity	IPR013740	Redoxin	HMMPfam	PF08534	Redoxin	1	26,	180,	3.4e-34
19239	19411	hypothetical	SS	18.017	29.675	101.952	132.891	50.82	1.647 up	1.64706	0.188	5.658 up	5.65866	0.0285	7.375 up	7.37587	0.0124	2.820 up	2.82067	0.0252	scaffold_64	-	104598	105272
63365	63537	Hypothetical		16.727	50.212	71	76.488	37.294	3.001 up	3.00185	0.0555	4.244 up	4.24463	0.0289	4.572 up	4.57273	0.0185	2.229 up	2.22957	0.0907	scaffold_7	+	209549	211020			IPR013217	Methyltransferase type 12	HMMPfam	PF08242	Methyltransf_12	1	128,	222,	0.00018
37817	37989	Hypothetical		16.051	37.678	38.096	37.672	22.527	2.347 up	2.34739	0.0461	2.373 up	2.37343	0.0355	2.346 up	2.34702	0.0185	1.403 up	1.40346	0.143	scaffold_226	-	3121	6229
96517	96689	Hypothetical		15.241	24.493	21.093	34.772	33.84	1.607 up	1.60705	0.0664	1.384 up	1.38396	0.0992	2.281 up	2.28148	0.016	2.220 up	2.22033	0.118	scaffold_281	-	24780	26016	2290	catalytic activity	IPR000639	Epoxide hydrolase-like	FPrintScan	PR00412	EPOXHYDRLASE	5	35,55,101,115,267,	53,70,114,128,283,	1.5e-13,1.5e-13,1.5e-13,1.5e-13,1.5e-13
130825	130997	Hypothetical		11.627	18.545	21.306	25.384	15.778	1.595 up	1.59499	0.0781	1.832 up	1.83246	0.0516	2.183 up	2.18319	0.0196	1.357 up	1.35701	0.0938	scaffold_251	-	28	2077			IPR009836	Protein of unknown function DUF1399	HMMPfam	PF07173	DUF1399	1	387,	437,	1.1e-10
20396	20568	Hypothetical		11.615	25.841	28.091	33.115	9.279	2.224 up	2.2248	0.027	2.418 up	2.41851	0.0587	2.850 up	2.85105	0.0102	1.251 down	0.798881	0.179	scaffold_215	+	25234	26180
37461	37633	Hypothetical		10.541	21.229	26.94	23.419	11.782	2.013 up	2.01395	0.027	2.555 up	2.55573	0.015	2.221 up	2.22171	0.00929	1.117 up	1.11773	0.587	scaffold_181	-	49743	52160			IPR011009	Protein kinase-like	superfamily	SSF56112	Protein kinase-like (PK-like)	1	104,	197,	1.2e-08
506324	506496	Hypothetical		10.492	35.698	23.085	50.471	5.138	3.402 up	3.4024	0.0253	2.200 up	2.20025	0.0382	4.810 up	4.81043	0.0127	2.042 down	0.489706	0.367	scaffold_34	+	131930	133024	5830	metabolic process	IPR002198	Short-chain dehydrogenase/reductase SDR	FPrintScan	PR00080	SDRFAMILY	3	108,163,183,	119,171,202,	8.9e-07,8.9e-07,8.9e-07	1.1.1.100	3-oxoacyl-[acyl-carrier protein] reductase.	(3R)-3-hydroxyacyl-[acyl-carrier protein] + NADP(+) = 3-oxoacyl- [acyl-carrier protein] + NADPH.	\N	Fatty acid biosynthesis (path 1)	Lipid Metabolism	METABOLIC
447949	448121	Hypothetical		10.462	18.101	20.12	30.053	26.774	1.730 up	1.73017	0.117	1.923 up	1.92315	0.0581	2.872 up	2.87259	0.0187	2.559 up	2.55917	0.0926	scaffold_75	-	4443	5884			IPR004046	Glutathione S-transferase, C-terminal	HMMPfam	PF00043	GST_C	1	170,	213,	0.0017
154642	154814	Hypothetical		194.775	172.469	100.889	111.673	52.182	1.129 down	0.885478	0.236	1.930 down	0.517977	0.0186	1.744 down	0.573344	0.016	3.732 down	0.267909	0.00435	scaffold_109	+	39284	40126
33240	33412	hypothetical	SS	110.063	51.955	27.313	57.427	93.795	2.118 down	0.472048	0.0398	4.029 down	0.248158	0.0123	1.916 down	0.521765	0.0299	1.173 down	0.852194	0.758	scaffold_7	-	286629	287831
128641	128813	Hypothetical	SS,TMHs	69.29	32.71	20.484	30.873	114.688	2.118 down	0.472074	0.0655	3.382 down	0.295627	0.0186	2.244 down	0.445562	0.0203	1.655 up	1.65519	0.0783	scaffold_95	+	89211	90200
95590	95762	Hypothetical		28.459	26.146	67.947	45.39	31.873	1.088 down	0.918725	0.511	2.387 up	2.38754	0.0149	1.594 up	1.59493	0.0134	1.119 up	1.11996	0.795	scaffold_216	+	14106	16415	4283	electron transport	IPR001327	Pyridine nucleotide-disulphide oxidoreductase, NAD-binding region	BlastProDom	PD000139	Q9ASA7_EEEEE_Q9ASA7;	1	306,	382,	8e-08	1.14.13.8	Dimethylaniline monooxygenase (N-oxide forming).	N,N-dimethylaniline + NADPH + O(2) = N,N-dimethylaniline N-oxide + NADP(+) + H(2)O.	FAD.	\N	\N	\N
68264	68436	Hypothetical		19.942	31.947	42.749	32.874	7.413	1.602 up	1.602	0.0549	2.143 up	2.14367	0.015	1.648 up	1.64848	0.0219	2.690 down	0.371728	0.0127	scaffold_34	-	100837	101976
266145	266317	Hypothetical		19.191	15.873	10.457	10.801	11.945	1.209 down	0.827106	0.108	1.835 down	0.544891	0.0186	1.776 down	0.562816	0.0193	1.606 down	0.622427	0.0259	scaffold_20	-	117219	119727
120469	120641	Hypothetical		14.573	16.894	20.999	19.381	8.449	1.159 up	1.15927	0.361	1.441 up	1.44095	0.0096	1.329 up	1.32993	0.00783	1.724 down	0.579771	0.0369	scaffold_128	+	28598	29958	3727	protein binding	IPR000210	BTB/POZ-like	HMMSmart	SM00225	no description	1	70,	193,	3.5e-06
30283	30455	Hypothetical		9.255	36.689	48.141	35.969	20.163	3.964 up	3.96424	0.0202	5.201 up	5.20162	0.00913	3.886 up	3.88644	0.0104	2.178 up	2.17861	0.0101	scaffold_71	-	21825	24148
291871	292043	Hypothetical		0.324	1.229	1.633	1.394	0.005	3.788 up	3.79321	0.0202	5.035 up	5.04012	0.0425	4.297 up	4.30247	0.0286	60.902 down	0.0154321	0.000423	scaffold_233	-	32622	33382
169569	169741	hypothetical		32.139	17.481	7.413	7.396	15.118	1.838 down	0.543919	0.0242	4.335 down	0.230654	0.0271	4.345 down	0.230125	0.0251	2.125 down	0.470394	0.00421	scaffold_118	-	15570	16342
78018	78190	hypothetical		89.51	23.505	26.744	49.711	30.386	3.808 down	0.262596	0.0253	3.346 down	0.298782	0.0312	1.800 down	0.555368	0.0415	2.945 down	0.33947	0.0178	scaffold_193	+	24296	24808
120725	120897	Hypothetical		4.38	14.136	15.303	14.674	0.498	3.227 up	3.2274	0.0295	3.493 up	3.49384	0.0271	3.350 up	3.35023	0.0127	8.800 down	0.113699	0.0285	scaffold_138	-	26238	27042
161150	161322	Hypothetical		4.183	12.222	7.47	6.597	0.846	2.921 up	2.92183	0.0349	1.785 up	1.7858	0.0922	1.577 up	1.5771	0.0781	4.946 down	0.202247	0.0649	scaffold_110	+	40511	41938	3727	protein binding	IPR000210	BTB/POZ-like	ProfileScan	PS50097	BTB	1	42,	116,	9.641
126468	126640	Hypothetical		4.193	7.146	6.23	6.76	2.372	1.704 up	1.70427	0.0411	1.485 up	1.48581	0.0339	1.612 up	1.61221	0.00783	1.767 down	0.565705	0.0932	scaffold_32	-	30856	32573	2700	subtilase activity	IPR000209	Peptidase S8 and S53, subtilisin, kexin, sedolisin	FPrintScan	PR00723	SUBTILISIN	3	132,175,331,	151,188,347,	3.5e-13,3.5e-13,3.5e-13	3.4.24.-	Metalloendopeptidases.	\N	\N	\N	\N	\N
19952	20124	Hypothetical		24.731	17.888	19.75	19.697	15.422	1.382 down	0.723303	0.0459	1.252 down	0.798593	0.0913	1.255 down	0.79645	0.174	1.603 down	0.62359	0.0233	scaffold_135	-	3201	4633	3838	nucleus	IPR001214	SET	HMMPfam	PF00856	SET	1	124,	168,	2.7e-05
18295	18467	hypothetical	TMHs	4.775	33.44	61.658	61.301	12.655	7.003 up	7.00314	0.0476	12.913 up	12.9127	0.0206	12.838 up	12.8379	0.0134	2.650 up	2.65026	0.0526	scaffold_17	+	90487	92159
146315	146487	hypothetical		4.828	13.877	38.634	43.223	5.263	2.874 up	2.87428	0.048	8.001 up	8.00207	0.0138	8.951 up	8.95257	0.0079	1.089 up	1.0901	0.737	scaffold_102	+	17676	18371
98439	98611	Hypothetical		300.777	135.555	103.25	136.514	171.282	2.218 down	0.450683	0.048	2.913 down	0.343278	0.0219	2.203 down	0.453871	0.0236	1.756 down	0.569465	0.265	scaffold_4	+	59008	60086
20191	20363	Hypothetical	TMHs	211.44	337.818	397.577	387.953	217.939	1.597 up	1.5977	0.048	1.880 up	1.88033	0.0271	1.834 up	1.83481	0.0183	1.030 up	1.03074	0.869	scaffold_170	-	6019	7119
76434	76606	Hypothetical	TMHs	1.399	2.58	3.468	2.289	2.029	1.844 up	1.84417	0.048	2.479 up	2.47891	0.0325	1.636 up	1.63617	0.0814	1.450 up	1.45032	0.153	scaffold_147	+	62965	64640
107711	107883	Hypothetical		156.289	89.268	63.242	93.168	184.875	1.750 down	0.571173	0.0481	2.471 down	0.404648	0.0513	1.677 down	0.596126	0.0413	1.182 up	1.1829	0.157	scaffold_95	+	82981	84291
80607	80779	Hypothetical		57.217	37.02	31.166	30.708	43.63	1.545 down	0.647011	0.05	1.835 down	0.544698	0.0304	1.863 down	0.536694	0.0478	1.311 down	0.762536	0.0262	scaffold_359	-	20	672			IPR013922	Cyclin-related 2	HMMPfam	PF08613	Cyclin	1	19,	152,	1.4e-29
19622	19794	Hypothetical		22.796	17.248	16.723	15.626	7.389	1.321 down	0.756624	0.05	1.363 down	0.733594	0.0336	1.458 down	0.685471	0.0172	3.085 down	0.324136	0.00428	scaffold_98	+	55714	56437
124074	124246	Hypothetical	TMHs	8.581	5.63	6.125	5.188	3.351	1.524 down	0.656101	0.0521	1.400 down	0.713786	0.0799	1.653 down	0.604592	0.061	2.560 down	0.390514	0.0157	scaffold_2	-	329172	331275
266925	267097	Hypothetical	SS/TMH	26.891	5.606	4.079	14.242	15.331	4.796 down	0.208471	0.0551	6.592 down	0.151686	0.0245	1.888 down	0.52962	0.0683	1.753 down	0.570116	0.242	scaffold_20	-	192932	193686
122125	122297	Hypothetical	TMS	53.832	0.939	0.915	1.382	35.343	57.342 down	0.0174432	0.0569	58.815 down	0.0169973	0.0407	38.952 down	0.0256725	0.0304	1.523 down	0.656543	0.731	scaffold_214	+	9329	10204
234969	235141	Hypothetical		2.226	0.629	1.683	1.96	1.075	3.541 down	0.28257	0.0569	1.322 down	0.756065	0.394	1.135 down	0.880503	0.757	2.070 down	0.482929	0.0595	scaffold_172	-	55506	56169
19307	19479	Hypothetical		75.084	54.528	48.441	44.66	25.793	1.376 down	0.726227	0.0575	1.550 down	0.645157	0.0314	1.681 down	0.5948	0.0164	2.911 down	0.343522	0.00936	scaffold_69	+	99802	101516	2812	homoserine O-acetyltransferase activity	IPR000073	Alpha/beta hydrolase fold-1	HMMPfam	PF00561	Abhydrolase_1	1	13,	94,	5.2e-08	2.3.1.31	Homoserine O-acetyltransferase.	Acetyl-CoA + L-homoserine = CoA + O-acetyl-L-homoserine.	\N	Sulfur metabolism	Energy Metabolism	METABOLIC
19903	20075	hypothetical		1.612	4.597	4.701	10.677	0.728	2.851 up	2.85174	0.0575	2.915 up	2.91625	0.0432	6.623 up	6.62345	0.0138	2.214 down	0.451613	0.0683	scaffold_127	+	33572	34139
419913	420085	Hypothetical		21.322	28.305	18.695	23.665	6.75	1.327 up	1.3275	0.0575	1.140 down	0.876794	0.0992	1.109 up	1.10989	0.608	3.158 down	0.316574	0.0435	scaffold_6	-	342367	343071	2175	nucleic acid binding	IPR015880	Zinc finger, C2H2-like	HMMSmart	SM00355	no description	4	6,54,80,110,	29,79,103,133,	0.025,14,27,0.94
71315	71487	Hypothetical		24.427	32.287	32.639	34.411	37.847	1.321 up	1.32178	0.0601	1.336 up	1.33619	0.0386	1.408 up	1.40873	0.0446	1.549 up	1.54939	0.00808	scaffold_63	+	82332	82801			IPR001849	Pleckstrin-like	ProfileScan	PS50003	PH_DOMAIN	1	1,	66,	6.719
128669	128841	Hypothetical		17.365	12.707	9.574	12.737	10.474	1.366 down	0.731759	0.0601	1.813 down	0.551339	0.0571	1.363 down	0.733487	0.0523	1.657 down	0.603167	0.0952	scaffold_97	-	1081	2352
11763	11935	Hypothetical	IVS	41.892	108.56	81.847	131.38	96.662	2.591 up	2.59143	0.0601	1.953 up	1.95376	0.146	3.136 up	3.13616	0.0255	2.307 up	2.30741	0.0415	scaffold_25	-	168847	170355																			0	2.2263	0	1.5022
151979	152151	Hypothetical		6.196	9.135	10.892	10.097	5.023	1.474 up	1.47434	0.0605	1.758 up	1.75791	0.0149	1.629 up	1.6296	0.0654	1.233 down	0.810684	0.255	scaffold_107	+	28005	29065	2176	DNA binding	IPR007219	Fungal specific transcription factor	HMMPfam	PF04082	Fungal_trans	1	1,	31,	2.7e-06
36293	36465	Hypothetical	TMHs, SS	138.748	32.677	57.273	58.027	295.411	4.246 down	0.235513	0.0612	2.422 down	0.412784	0.0784	2.391 down	0.418219	0.141	2.129 up	2.12912	0.322	scaffold_98	-	73793	75010
113414	113586	Hypothetical		46.541	101.723	95.742	88.335	65.816	2.185 up	2.18566	0.0635	2.057 up	2.05715	0.0443	1.898 up	1.898	0.0473	1.414 up	1.41415	0.123	scaffold_1	-	450913	452824	2196	transcription factor activity	IPR011616	bZIP transcription factor, bZIP-1	HMMPfam	PF00170	bZIP_1	1	46,	96,	5.8e-09
18542	18714	Hypothetical	TMHs	157.816	18.737	21.475	11.233	241.488	8.422 down	0.118727	0.0639	7.348 down	0.136076	0.0487	14.049 down	0.0711778	0.0228	1.530 up	1.53019	0.667	scaffold_26	+	11142	12247
83859	84031	Hypothetical		10.806	15.379	16.05	14.779	9.218	1.423 up	1.42319	0.0643	1.485 up	1.48529	0.122	1.367 up	1.36767	0.0975	1.172 down	0.853045	0.245	scaffold_11	-	16022	17400	3514	hormone activity	IPR000210	BTB/POZ-like	ProfileScan	PS50097	BTB	1	21,	97,	9.475
75569	75741	Hypothetical		15.318	22.838	22.905	22.626	10.272	1.490 up	1.49093	0.065	1.495 up	1.4953	0.0362	1.477 up	1.47709	0.0505	1.491 down	0.670584	0.0282	scaffold_130	+	61991	63182	18285	3'-tRNA processing endoribonuclease activity
68644	68816	Hypothetical	TMHs	75.329	135.904	140.278	142.553	79.182	1.804 up	1.80414	0.0664	1.862 up	1.8622	0.0462	1.892 up	1.89241	0.0252	1.051 up	1.05115	0.862	scaffold_36	-	161844	163356	9321	integral to membrane	IPR010283	Protein of unknown function DUF887, TLC-like	HMMPfam	PF05967	DUF887	1	37,	277,	3.9e-27
348472	348644	Hypothetical	SS, 114aa	7.519	2.374	3.303	3.947	1.925	3.166 down	0.315733	0.0664	2.276 down	0.439287	0.11	1.905 down	0.524937	0.116	3.905 down	0.256018	0.135	scaffold_330	-	3917	4586
113969	114141	Hypothetical	SS, TMHs	10.531	5.218	6.179	5.898	2.633	2.018 down	0.49549	0.0673	1.704 down	0.586744	0.0488	1.785 down	0.560061	0.0297	3.999 down	0.250024	0.0128	scaffold_4	-	303504	304982
404313	404485	Hypothetical		7.716	4.324	3.656	3.771	5.808	1.784 down	0.560394	0.0684	2.110 down	0.473821	0.19	2.045 down	0.488725	0.0245	1.328 down	0.752722	0.329	scaffold_51	-	133929	134687
123871	124043	Hypothetical	TMHs	33.983	13.375	14.804	21.35	64.419	2.540 down	0.393579	0.0685	2.295 down	0.43563	0.0568	1.591 down	0.628255	0.0634	1.895 up	1.89562	0.0151	scaffold_1	+	391718	392521
125751	125923	Hypothetical	TMHs	46.145	172.123	164.8	139.342	46.764	3.730 up	3.73005	0.0691	3.571 up	3.57135	0.0529	3.019 up	3.01966	0.0477	1.013 up	1.01341	1	scaffold_21	+	27562	29330
104921	105093	Hypothetical		5.187	6.52	6.494	6.725	3.125	1.256 up	1.25699	0.0708	1.251 up	1.25198	0.116	1.296 up	1.29651	0.00583	1.659 down	0.602468	0.0531	scaffold_49	-	51394	52159
36488	36660	Hypothetical		285.254	494.761	674.015	468.209	395.948	1.734 up	1.73446	0.0722	2.362 up	2.36286	0.0392	1.641 up	1.64138	0.0421	1.388 up	1.38805	0.0715	scaffold_109	+	4910	6436	5939	zinc ion binding	IPR000306	Zinc finger, FYVE-type	HMMPfam	PF01363	FYVE	1	88,	177,	2.9e-19	2.7.1.68	1-phosphatidylinositol-4-phosphate kinase.	ATP + 1-phosphatidyl-1D-myo-inositol 4-monophosphate = ADP + 1-phosphatidyl-1D-myo-inositol 4,5-bisphosphate.	\N	Inositol phosphate metabolism	Metabolism of Complex Lipids	METABOLIC
149256	149428	Hypothetical		9.119	4.218	4.013	3.816	1.336	2.162 down	0.462551	0.0734	2.272 down	0.44007	0.0449	2.389 down	0.418467	0.0919	6.825 down	0.146507	0.0128	scaffold_104	+	74914	75700
120283	120455	Hypothetical		7.674	4.739	5.001	5.314	2.337	1.619 down	0.61754	0.0734	1.534 down	0.651681	0.101	1.444 down	0.692468	0.079	3.283 down	0.304535	0.00694	scaffold_121	+	58049	59006
127213	127385	Hypothetical	5'TMHs	12.071	18.558	17.992	28.434	5.756	1.537 up	1.5374	0.0739	1.490 up	1.49051	0.088	2.355 up	2.35556	0.0236	2.096 down	0.476845	0.00763	scaffold_47	+	141968	144853	4283	electron transport	IPR000759	Adrenodoxin reductase	FPrintScan	PR00419	ADXRDTASE	2	70,93,	92,106,	1.1e-05,1.1e-05	1.14.13.8	Dimethylaniline monooxygenase (N-oxide forming).	N,N-dimethylaniline + NADPH + O(2) = N,N-dimethylaniline N-oxide + NADP(+) + H(2)O.	FAD.	\N	\N	\N
490710	490882	Hypothetical		1.013	1.35	1.066	1.927	0.632	1.332 up	1.33268	0.074	1.051 up	1.05232	0.707	1.901 up	1.90227	0.132	1.602 down	0.623889	0.363	scaffold_11	+	198841	199891
73330	73502	Hypothetical		16.29	20.839	25.091	20.53	12.735	1.279 up	1.27925	0.0742	1.540 up	1.54027	0.0232	1.260 up	1.26028	0.0396	1.279 down	0.781768	0.0682	scaffold_91	-	57224	61399
116720	116892	Hypothetical		32.895	5.356	4.463	4.323	6.09	6.141 down	0.162821	0.0742	7.370 down	0.135674	0.0431	7.610 down	0.131418	0.0294	5.401 down	0.185135	0.0944	scaffold_34	-	30574	31550
76213	76385	Hypothetical		35.804	45.87	45.191	44.645	35.964	1.281 up	1.28114	0.0772	1.262 up	1.26218	0.0618	1.246 up	1.24693	0.142	1.004 up	1.00447	1	scaffold_143	-	68633	69824
28182	28354	Hypothetical	TMHs	111.351	134.376	126.153	140.419	95.667	1.206 up	1.20678	0.0775	1.132 up	1.13293	0.0832	1.261 up	1.26105	0.0509	1.163 down	0.859148	0.0615	scaffold_12	-	237929	239481			IPR015414	SNARE associated Golgi protein	HMMPfam	PF09335	SNARE_assoc	1	147,	269,	1.6e-14
306583	306755	Hypothetical	SS	39.465	45.629	62.701	63.792	134.687	1.156 up	1.15619	0.0794	1.588 up	1.58877	0.0288	1.616 up	1.61642	0.0269	3.412 up	3.41282	0.0164	scaffold_259	+	12598	14327			IPR009486	Purine nucleoside permease	HMMPfam	PF06516	NUP	1	26,	347,	6.6e-118
235501	235673	Hypothetical		44.282	97.422	197.576	200.866	78.397	2.200 up	2.20004	0.0815	4.461 up	4.46177	0.0336	4.536 up	4.53606	0.022	1.770 up	1.7704	0.369	scaffold_174	-	2293	2864
115687	115859	Hypothetical	SS/TMHs	7.387	11.466	9.161	11.574	4.438	1.552 up	1.55219	0.0821	1.240 up	1.24015	0.431	1.566 up	1.56681	0.0515	1.664 down	0.600785	0.222	scaffold_20	+	183498	185417	2888	monooxygenase activity	IPR001128	Cytochrome P450	FPrintScan	PR00385	P450	4	286,340,416,425,	303,351,425,436,	5.1e-10,5.1e-10,5.1e-10,5.1e-10
122172	122344	Hypothetical		4.065	8.566	9.596	8.795	1.229	2.107 up	2.10726	0.0836	2.360 up	2.36064	0.0568	2.163 up	2.16359	0.0512	3.308 down	0.302337	0.0206	scaffold_217	-	28459	29933
29148	29320	Hypothetical	TMHs	70.609	118.028	122.664	110.449	66.408	1.671 up	1.67157	0.0842	1.737 up	1.73723	0.0473	1.564 up	1.56423	0.02	1.063 down	0.940503	0.435	scaffold_32	+	34515	36043
130526	130698	Hypothetical	SS	114.384	55.121	55.274	47.992	214.248	2.075 down	0.481894	0.0866	2.069 down	0.483232	0.051	2.383 down	0.419569	0.0284	1.873 up	1.87306	0.0775	scaffold_214	+	39839	40913
72307	72479	Hypothetical		23.883	16.846	19.742	23.326	23.747	1.417 down	0.705355	0.0868	1.209 down	0.826613	0.333	1.023 down	0.976678	0.911	1.005 down	0.994306	1	scaffold_75	+	96443	97391	2290	catalytic activity	IPR016040	NAD(P)-binding	superfamily	SSF51735	NAD(P)-binding Rossmann-fold domains	1	1,	89,	6.8e-09
17770	17942	Hypothetical		105.797	54.794	36.793	54.8	28.167	1.930 down	0.517916	0.0877	2.875 down	0.34777	0.0462	1.930 down	0.517973	0.0477	3.756 down	0.266236	0.0119	scaffold_5	+	49611	50657
97603	97775	Hypothetical	TMHs, possibly drug related	51.298	41.937	33.491	34.495	47.07	1.223 down	0.817517	0.0878	1.531 down	0.652871	0.0507	1.487 down	0.672443	0.0196	1.089 down	0.91758	0.255	scaffold_1	+	529133	531527
78653	78825	Hypothetical		1.595	1.094	2.192	2.121	3.381	1.458 down	0.685893	0.0905	1.374 up	1.37429	0.18	1.329 up	1.32978	0.234	2.119 up	2.11975	0.0181	scaffold_218	+	151	1851	2533	carboxylesterase activity	IPR002018	Carboxylesterase, type B	HMMPfam	PF00135	COesterase	1	1,	411,	2.1e-15	3.1.1.1	Carboxylesterase.	A carboxylic ester + H(2)O = an alcohol + a carboxylic anion.	\N	\N	\N	\N
429124	429296	Hypothetical		6.627	13.213	11.144	11.675	2.67	1.993 up	1.99381	0.0915	1.681 up	1.68161	0.107	1.761 up	1.76173	0.0972	2.482 down	0.402897	0.0389	scaffold_65	-	70746	72081	3727	protein binding	IPR000210	BTB/POZ-like	ProfileScan	PS50097	BTB	1	25,	103,	9.393
38262	38434	Hypothetical	SS, TMH	1583.23	521.481	913.848	821.481	1918.84	3.036 down	0.329378	0.0924	1.732 down	0.577205	0.2	1.927 down	0.518864	0.141	1.211 up	1.21198	0.757	scaffold_332	-	3729	5473
36424	36596	Hypothetical	TMH	35.329	44.161	51.485	47.318	37.183	1.250 up	1.24999	0.0925	1.457 up	1.4573	0.04	1.339 up	1.33935	0.0306	1.052 up	1.05248	0.933	scaffold_105	+	74110	75690			IPR008547	Protein of unknown function DUF829, eukaryotic	HMMPfam	PF05705	DUF829	1	241,	304,	1.5e-07
112939	113111	Hypothetical	TMHs	26.916	17.373	11.623	12.034	15.223	1.549 down	0.645453	0.093	2.315 down	0.431825	0.0289	2.236 down	0.447095	0.0254	1.768 down	0.565574	0.0865	scaffold_330	+	12767	14023
32440	32612	Hypothetical		42.204	16.697	18.994	25.136	139.341	2.527 down	0.395626	0.0937	2.221 down	0.450052	0.102	1.679 down	0.595583	0.124	3.301 up	3.30161	0.0482	scaffold_301	+	284	741
38529	38701	Hypothetical	78aa	37.113	64.113	108.964	81.682	33.342	1.727 up	1.72751	0.0939	2.936 up	2.93601	0.0268	2.200 up	2.2009	0.0254	1.113 down	0.898391	0.55	scaffold_154	-	26390	26620
366281	366453	Hypothetical		13.16	5.245	5.412	5.842	23.815	2.509 down	0.398556	0.0947	2.431 down	0.411246	0.114	2.252 down	0.443921	0.0674	1.809 up	1.80965	0.0904	scaffold_39	-	123506	124338
373011	373183	Hypothetical		1.496	6.834	5.425	8.14	3.262	4.567 up	4.56818	0.0948	3.626 up	3.62634	0.0912	5.441 up	5.44118	0.0369	2.180 up	2.18048	0.203	scaffold_40	+	71733	72621
111027	111199	Hypothetical		56.542	44.892	47.699	41.465	52.79	1.259 down	0.793958	0.0954	1.185 down	0.843603	0.161	1.363 down	0.733349	0.0291	1.071 down	0.933642	0.313	scaffold_185	-	41796	44091			IPR001012	UBX	HMMPfam	PF00789	UBX	1	483,	521,	1.5e-06
123010	123182	Hypothetical	SS	6.908	10.497	9.333	13.526	16.095	1.519 up	1.51954	0.0954	1.351 up	1.35104	0.181	1.958 up	1.95802	0.0232	2.329 up	2.32991	0.119	scaffold_295	+	506	1320	3042	protein-S-isoprenylcysteine O-methyltransferase activity	IPR007269	Isoprenylcysteine carboxyl methyltransferase	HMMPfam	PF04140	ICMT	1	117,	169,	5.2e-12
113286	113458	Hypothetical		13.99	18.619	11.275	14.331	5.165	1.330 up	1.33088	0.0954	1.240 down	0.805933	0.182	1.024 up	1.02437	0.907	2.708 down	0.369192	0.012	scaffold_1	+	105616	107125	2175	nucleic acid binding	IPR000504	RNA recognition motif, RNP-1	HMMPfam	PF00076	RRM_1	2	6,105,	69,172,	1.6e-07,1.6e-06
111245	111417	Hypothetical		18.435	30.351	24.39	40.296	31.091	1.646 up	1.64638	0.0954	1.323 up	1.32303	0.237	2.185 up	2.18584	0.0489	1.686 up	1.68652	0.217	scaffold_195	-	29968	31485
235500	235672	Hypothetical		7.648	18.5	27.395	34.248	14.294	2.419 up	2.41893	0.0962	3.582 up	3.58198	0.0522	4.478 up	4.47803	0.0219	1.869 up	1.86899	0.39	scaffold_174	-	2865	3433
11320	11492	Hypothetical		9.433	18.125	17.381	29.562	17.796	1.921 up	1.92145	0.0964	1.842 up	1.84257	0.134	3.133 up	3.13389	0.0192	1.886 up	1.88657	0.0355	scaffold_18	-	72963	73798
448875	449047	Hypothetical		5.215	0.027	1.884	0.903	0.005	193.007 down	0.00517737	0.0977	2.767 down	0.361266	0.511	5.775 down	0.173154	0.422	979.436 down	0.000958773	0.0102	scaffold_75	-	83650	84981
116319	116491	Hypothetical		4.88	5.999	4.704	3.574	0.5	1.229 up	1.2293	0.0981	1.037 down	0.963934	0.869	1.365 down	0.732377	0.0535	9.765 down	0.102459	0.0113	scaffold_28	-	126872	128530
18148	18320	Hypothetical		57.974	131.918	128.37	150.676	65.266	2.275 up	2.27547	0.0986	2.214 up	2.21427	0.067	2.599 up	2.59903	0.0377	1.125 up	1.12578	0.647	scaffold_12	+	241120	242536	13917	heat shock protein binding	IPR001623	Heat shock protein DnaJ, N-terminal	HMMPfam	PF00226	DnaJ	1	101,	165,	9.1e-24
275492	275664	Hypothetical	DUF862	14.334	10.749	10.116	10.866	8.926	1.333 down	0.749895	0.0989	1.417 down	0.705735	0.0551	1.319 down	0.758058	0.183	1.605 down	0.622715	0.387	scaffold_211	-	30120	31146			IPR008580	Protein of unknown function DUF862, eukaryotic	HMMPfam	PF05903	DUF862	1	25,	163,	4.5e-42
100874	101046	Hypothetical	TMHs	124.874	181.999	47.855	82.03	143.709	1.457 up	1.45746	0.101	2.609 down	0.383226	0.0389	1.522 down	0.656902	0.0472	1.150 up	1.15083	0.395	scaffold_15	+	219246	220306	9321	integral to membrane	IPR004307	TspO/MBR-related protein	BlastProDom	PD006774	BZRP_RAT_P16257;	1	97,	167,	5e-06
22832	23004	Hypothetical	TMHs	222.926	45.327	68.922	84.408	23.761	4.918 down	0.203328	0.101	3.234 down	0.30917	0.127	2.641 down	0.378637	0.122	9.382 down	0.106587	0.0193	scaffold_27	+	115111	116110	3547	ion channel activity	IPR001425	Rhodopsin, bacterial	FPrintScan	PR00251	BACTRLOPSIN	6	53,94,122,146,187,218,	73,115,141,167,205,236,	9.7e-19,9.7e-19,9.7e-19,9.7e-19,9.7e-19,9.7e-19
117120	117292	Hypothetical		34.175	29.072	30.606	26.665	13.854	1.175 down	0.85068	0.102	1.116 down	0.895567	0.0838	1.281 down	0.780249	0.0689	2.466 down	0.405384	0.00483	scaffold_40	+	127259	129014
129385	129557	Hypothetical		10.199	13.555	11.544	11.781	6.05	1.329 up	1.32905	0.102	1.131 up	1.13188	0.432	1.155 up	1.15511	0.43	1.685 down	0.593195	0.0231	scaffold_131	-	44054	46751			IPR001810	Cyclin-like F-box	HMMPfam	PF00646	F-box	1	30,	77,	0.23
128574	128746	Hypothetical		10.365	22.655	26.155	39.931	53.319	2.185 up	2.18572	0.105	2.523 up	2.5234	0.0821	3.852 up	3.85248	0.0319	5.144 up	5.14414	0.0656	scaffold_93	+	14151	16747	3225	serine-type endopeptidase inhibitor activity	IPR000215	Protease inhibitor I4, serpin	ScanRegExp	PS00284	SERPIN	1	65,	75,	NA
350870	351042	Hypothetical	SS,TMH	9.137	6.044	5.937	4.913	3.875	1.511 down	0.661486	0.108	1.539 down	0.649776	0.0836	1.859 down	0.537704	0.0573	2.357 down	0.4241	0.0242	scaffold_34	-	76256	78126
116589	116761	Hypothetical		11.417	15.406	15.082	13.809	4.682	1.349 up	1.34939	0.108	1.321 up	1.32101	0.129	1.209 up	1.20951	0.227	2.438 down	0.41009	0.0143	scaffold_32	-	81200	83005	2176	DNA binding	IPR014778	Myb, DNA-binding	HMMPfam	PF00249	Myb_DNA-binding	3	245,297,348,	291,342,386,	0.074,3.6e-12,0.0054
270874	271046	Hypothetical		2.589	5.821	8.353	8.076	2.66	2.248 up	2.24836	0.11	3.226 up	3.22634	0.053	3.119 up	3.11935	0.0328	1.027 up	1.02742	0.968	scaffold_207	+	6945	8444
9833	10005	Hypothetical		4.637	7.932	7.419	11.763	0.434	1.710 up	1.71059	0.11	1.600 up	1.59996	0.138	2.536 up	2.53677	0.0453	10.683 down	0.093595	0.00421	scaffold_1	+	317166	318062			IPR001810	Cyclin-like F-box	HMMPfam	PF00646	F-box	1	3,	52,	0.47
119583	119755	Hypothetical	TMHs	4.22	0.601	2.54	1.088	1.839	7.019 down	0.142417	0.11	1.661 down	0.601896	0.601	3.880 down	0.25782	0.226	2.294 down	0.435782	0.398	scaffold_99	-	7065	8045
111207	111379	Hypothetical		22.633	59.563	82.484	104.065	8.115	2.631 up	2.63169	0.111	3.644 up	3.64441	0.0734	4.597 up	4.59793	0.0322	2.788 down	0.358547	0.131	scaffold_193	+	27470	28088
15754	15926	Hypothetical	TMHs	38.376	31.504	30.967	32.386	40.85	1.218 down	0.82093	0.111	1.239 down	0.806937	0.126	1.184 down	0.843913	0.152	1.064 up	1.06447	0.584	scaffold_171	+	10582	11914
129037	129209	Hypothetical	5' TMH	26.767	16.226	9.729	8.153	16.136	1.649 down	0.606194	0.112	2.751 down	0.36347	0.0364	3.283 down	0.304591	0.0236	1.658 down	0.602832	0.133	scaffold_113	+	48985	49858
19732	19904	Hypothetical		672.578	49.855	87.302	143.113	37.721	13.490 down	0.0741252	0.112	7.704 down	0.129802	0.118	4.699 down	0.212783	0.169	17.830 down	0.0560842	0.03	scaffold_108	+	49008	49689
117878	118050	Hypothetical	92 aa	132.144	146.903	137.392	158.367	140.472	1.111 up	1.11169	0.112	1.039 up	1.03971	0.489	1.198 up	1.19844	0.068	1.063 up	1.06302	0.628	scaffold_55	-	69417	69743
292578	292750	Hypothetical		8.27	11.55	10.825	11.514	3.638	1.396 up	1.39661	0.113	1.308 up	1.30895	0.128	1.392 up	1.39226	0.068	2.273 down	0.439903	0.0197	scaffold_236	-	16760	19237	3079	protein-tyrosine kinase activity	IPR008266	Tyrosine protein kinase, active site	ScanRegExp	PS00109	PROTEIN_KINASE_TYR	1	427,	439,	NA
125350	125522	Hypothetical		28.759	39.252	35.574	39.947	10.304	1.364 up	1.36486	0.113	1.236 up	1.23697	0.308	1.388 up	1.38903	0.0512	2.791 down	0.358288	0.00829	scaffold_15	+	27667	28949
201943	202115	Hypothetical		11.49	6.437	5.667	5.861	3.219	1.785 down	0.560226	0.115	2.027 down	0.493211	0.0336	1.960 down	0.510096	0.0498	3.568 down	0.280157	0.0534	scaffold_143	+	6963	7947	3043	protein kinase activity	IPR000719	Protein kinase, core	BlastProDom	PD000001	Q9FLV4_ARATH_Q9FLV4;	1	33,	150,	2e-07
52815	52987	hypothetical	88aa	124.854	77.133	79.507	93.367	66.824	1.618 down	0.617786	0.118	1.570 down	0.6368	0.0488	1.337 down	0.747809	0.151	1.868 down	0.535217	0.154	scaffold_6	-	254405	254720
127378	127550	Hypothetical		23.628	13.935	19.019	21.595	12.062	1.695 down	0.589766	0.118	1.242 down	0.804935	0.236	1.094 down	0.913958	0.71	1.958 down	0.510496	0.217	scaffold_52	-	68294	69656	3727	protein binding	IPR001841	Zinc finger, RING-type	HMMPfam	PF00097	zf-C3HC4	1	3,	49,	0.00027
22116	22288	Hypothetical		18.22	13.873	12.379	11.709	7.939	1.313 down	0.761416	0.12	1.471 down	0.679418	0.0912	1.556 down	0.642645	0.0217	2.294 down	0.43573	0.00937	scaffold_15	+	103224	104066
41156	41328	Hypothetical		6.899	10.594	9.39	9.879	1.572	1.535 up	1.53558	0.12	1.360 up	1.36107	0.426	1.431 up	1.43195	0.218	4.388 down	0.227859	0.0346	scaffold_223	+	12106	12417	3827	intracellular	IPR001357	BRCT	ProfileScan	PS50172	BRCT	1	24,	104,	8.805
99728	99900	Hypothetical	SS	38.795	51.907	70.999	78.927	86.384	1.337 up	1.33798	0.123	1.830 up	1.83011	0.0291	2.034 up	2.03446	0.0262	2.226 up	2.22668	0.00809	scaffold_9	+	255209	256271
109652	109824	Hypothetical		20.481	31.869	34.87	33.861	10.238	1.556 up	1.55603	0.123	1.702 up	1.70255	0.0854	1.653 up	1.65329	0.0537	2.000 down	0.499878	0.0167	scaffold_139	+	53987	55536
37983	38155	Hypothetical		28.44	25.911	24.385	38.619	37.847	1.097 down	0.911076	0.123	1.166 down	0.857419	0.321	1.357 up	1.35791	0.0841	1.330 up	1.33077	0.603	scaffold_253	+	5470	6446
421216	421388	Hypothetical		6.033	4.583	4.703	4.839	1.869	1.316 down	0.759655	0.124	1.282 down	0.779546	0.355	1.246 down	0.802089	0.513	3.227 down	0.309796	0.0362	scaffold_60	-	85751	86887
403013	403185	Hypothetical		27.587	15.042	16.509	16.392	16.794	1.834 down	0.545257	0.125	1.671 down	0.598434	0.146	1.682 down	0.594193	0.0687	1.642 down	0.608765	0.244	scaffold_51	+	16818	18591
31615	31787	Hypothetical		76.971	16.698	10.947	14.407	13.196	4.609 down	0.216939	0.127	7.031 down	0.142222	0.0599	5.342 down	0.187174	0.0685	5.832 down	0.171441	0.0349	scaffold_159	-	730	1634
113296	113468	Hypothetical	TMH	204.68	277.727	346.432	308.114	186.475	1.356 up	1.35688	0.127	1.692 up	1.69255	0.0696	1.505 up	1.50534	0.0436	1.097 down	0.911056	0.416	scaffold_1	-	128364	128831
128033	128205	Hypothetical		15.804	25.441	25.279	23.344	7.047	1.609 up	1.60978	0.127	1.599 up	1.59953	0.0843	1.477 up	1.47709	0.0903	2.242 down	0.4459	0.0151	scaffold_72	+	68729	73268
325793	325965	Hypothetical		4.268	6.585	6.042	5.082	1.571	1.542 up	1.54288	0.127	1.415 up	1.41565	0.146	1.190 up	1.19072	0.397	2.716 down	0.368088	0.0118	scaffold_294	+	161	2288	2175	nucleic acid binding	IPR007087	Zinc finger, C2H2-type	HMMPfam	PF00096	zf-C2H2	1	3,	27,	0.0073
123155	123327	Hypothetical		14.418	7.122	7.158	5.473	6.766	2.024 down	0.493966	0.128	2.014 down	0.496463	0.067	2.634 down	0.379595	0.0219	2.130 down	0.469275	0.118	scaffold_316	+	30	411	2888	monooxygenase activity	IPR001128	Cytochrome P450	superfamily	SSF48264	Cytochrome P450	1	1,	60,	2.9e-07
128226	128398	Hypothetical		3.942	10.525	8.107	11.46	1.011	2.669 up	2.66996	0.128	2.056 up	2.05657	0.188	2.906 up	2.90715	0.0703	3.898 down	0.256469	0.212	scaffold_79	-	39415	40353
122504	122676	Hypothetical		146.759	253.571	268.501	334.644	250.792	1.727 up	1.72781	0.129	1.829 up	1.82954	0.0877	2.280 up	2.28023	0.0306	1.708 up	1.70887	0.0502	scaffold_241	-	30174	31127
77529	77701	Hypothetical		13.775	19.049	16.187	13.054	7.083	1.382 up	1.38287	0.131	1.175 up	1.1751	0.408	1.055 down	0.947659	0.688	1.944 down	0.514192	0.0105	scaffold_177	+	33647	34991	5939	zinc ion binding	IPR002867	Zinc finger, C6HC-type	HMMSmart	SM00647	no description	2	168,239,	232,295,	0.021,0.0021
35888	36060	Hypothetical	SS	9.532	5.731	9.454	8.651	10.22	1.663 down	0.601238	0.131	1.008 down	0.991817	1	1.101 down	0.907574	0.439	1.072 up	1.07218	0.534	scaffold_78	+	64869	66304
69178	69350	Hypothetical		9.759	15.53	16.931	16.823	4.844	1.591 up	1.59135	0.133	1.734 up	1.73491	0.0289	1.723 up	1.72384	0.0182	2.014 down	0.496362	0.0462	scaffold_41	-	21959	23143
76284	76456	Hypothetical		22.929	15.977	14.766	21.184	164.035	1.435 down	0.696803	0.133	1.552 down	0.643988	0.033	1.082 down	0.923896	0.663	7.153 up	7.15404	0.00905	scaffold_144	+	15762	16850	5830	metabolic process	IPR002198	Short-chain dehydrogenase/reductase SDR	FPrintScan	PR00080	SDRFAMILY	3	91,169,191,	102,177,210,	1.4e-05,1.4e-05,1.4e-05	1.1.1.100	3-oxoacyl-[acyl-carrier protein] reductase.	(3R)-3-hydroxyacyl-[acyl-carrier protein] + NADP(+) = 3-oxoacyl- [acyl-carrier protein] + NADPH.	\N	Fatty acid biosynthesis (path 1)	Lipid Metabolism	METABOLIC
18900	19072	Hypothetical	TMHs	61.131	102.296	132.064	149.309	127.714	1.673 up	1.67339	0.133	2.160 up	2.16034	0.0501	2.442 up	2.44244	0.0225	2.089 up	2.08919	0.0176	scaffold_41	+	117995	119592
129405	129577	Hypothetical		13.246	20.835	29.403	30.301	4.876	1.572 up	1.57293	0.134	2.219 up	2.21976	0.0631	2.287 up	2.28756	0.0296	2.716 down	0.368111	0.0143	scaffold_132	-	40758	42760	3043	protein kinase activity	IPR000719	Protein kinase, core	BlastProDom	PD000001	YPK2_YEAST_P18961;	1	235,	431,	2e-22
89743	89915	Hypothetical	SS	1807.51	3279.7	4041.72	4302.74	4891.78	1.814 up	1.81448	0.135	2.236 up	2.23607	0.0653	2.380 up	2.38047	0.0391	2.706 up	2.70636	0.0224	scaffold_63	+	52246	53099																			4.3536	17.068	12.966	10.516
109219	109391	Hypothetical	109 aa	324.921	251.041	261.357	281.313	264.881	1.294 down	0.772622	0.136	1.243 down	0.804371	0.111	1.155 down	0.865789	0.232	1.226 down	0.815217	0.07	scaffold_128	+	23294	23928	2244	microtubule motor activity	IPR001372	Dynein light chain, type 1 and 2	BlastProDom	PD005145	DYL1_CHLRE_Q39580;	1	29,	108,	7e-33	3.6.4.2	Dynein ATPase.	ATP + H(2)O = ADP + phosphate.	\N	\N	\N	\N
120920	121092	Hypothetical	TMH	276.38	12.064	12.98	21.521	5.11	22.910 down	0.04365	0.138	21.292 down	0.0469643	0.106	12.842 down	0.0778674	0.128	54.090 down	0.018489	0.0317	scaffold_146	+	20734	20982	2567	cytochrome-c oxidase activity	IPR004202	Cytochrome c oxidase subunit VIIc	HMMPfam	PF02935	COX7C	1	30,	63,	5.6e-05
125305	125477	Hypothetical	TMHs	37.996	52.188	56.839	54.532	53.665	1.373 up	1.37351	0.139	1.495 up	1.49592	0.0784	1.435 up	1.4352	0.0705	1.412 up	1.41239	0.0456	scaffold_14	+	148919	150706	2290	catalytic activity	IPR000594	UBA/THIF-type NAD/FAD binding fold	HMMPfam	PF00899	ThiF	1	106,	240,	9.2e-47	6.3.2.19	Ubiquitin--protein ligase.	ATP + ubiquitin + protein lysine = AMP + diphosphate + protein N-ubiquityllysine.	\N	\N	\N	\N
333466	333638	Hypothetical		0.93	2.171	2.584	2.418	4.735	2.333 up	2.33441	0.139	2.777 up	2.77849	0.085	2.599 up	2.6	0.0462	5.089 up	5.0914	0.0147	scaffold_30	-	54454	55082
34290	34462	Hypothetical		15.702	22.214	21.415	16.991	11.815	1.414 up	1.41472	0.139	1.363 up	1.36384	0.165	1.082 up	1.08209	0.532	1.328 down	0.752452	0.0594	scaffold_25	-	207453	211731	2745	glucan 1,4-alpha-glucosidase activity										3.2.1.3	Glucan 1,4-alpha-glucosidase.	Hydrolysis of terminal 1,4-linked alpha-D-glucose residues successively from non-reducing ends of the chains with release of beta-D-glucose.	\N	Starch and sucrose metabolism	Metabolism of Complex Carbohydrates	METABOLIC
287083	287255	Hypothetical		10.783	9.47	10.282	11.985	8.907	1.138 down	0.878234	0.139	1.048 down	0.953538	0.426	1.111 up	1.11147	0.625	1.210 down	0.826022	0.387	scaffold_228	-	27093	29216
485080	485252	Hypothetical		40.685	30.541	22.082	30.852	37.275	1.332 down	0.75067	0.141	1.842 down	0.542755	0.0289	1.318 down	0.758314	0.0734	1.091 down	0.916185	0.545	scaffold_96	+	77423	78596	3727	protein binding	IPR001202	WW/Rsp5/WWP	HMMSmart	SM00456	no description	1	103,	138,	0.00067
125083	125255	Hypothetical		34.412	64.572	73.493	88.138	51.225	1.876 up	1.87644	0.142	2.135 up	2.13568	0.0806	2.561 up	2.56126	0.0439	1.488 up	1.48858	0.194	scaffold_11	+	253964	254325
76528	76700	Hypothetical		12.199	21.784	24.371	26.059	40.912	1.785 up	1.78572	0.142	1.997 up	1.99779	0.126	2.136 up	2.13616	0.0687	3.353 up	3.35372	0.0553	scaffold_150	+	2629	3210	2216	RNA binding	IPR000026	Guanine-specific ribonuclease N1 and T1	HMMPfam	PF00545	Ribonuclease	1	15,	117,	2.5e-29								2.6122	1.4842	0	1.5022
115450	115622	Hypothetical	SS	45.4	17.964	20.926	18.633	67.453	2.527 down	0.395683	0.143	2.169 down	0.460925	0.148	2.436 down	0.410419	0.0955	1.485 up	1.48575	0.332	scaffold_17	+	184397	186806			IPR000073	Alpha/beta hydrolase fold-1	HMMPfam	PF00561	Abhydrolase_1	1	120,	240,	4.5e-09								20.897	7.4209	0	2.2533
125960	126132	Hypothetical		34.16	50.473	51.296	48.29	14.389	1.477 up	1.47755	0.143	1.501 up	1.50164	0.237	1.413 up	1.41364	0.129	2.374 down	0.421224	0.0158	scaffold_24	-	22317	24094			IPR006671	Cyclin, N-terminal	HMMPfam	PF00134	Cyclin_N	1	60,	185,	0.00055
84649	84821	Hypothetical		153.155	30.737	28.071	40.181	11.039	4.982 down	0.200692	0.144	5.456 down	0.183285	0.0957	3.811 down	0.262355	0.129	13.874 down	0.0720773	0.0195	scaffold_15	+	124617	125884			IPR009050	Globin-like	superfamily	SSF46458	Globin-like	1	83,	133,	0.003
16131	16303	Hypothetical	ss/wsc	262.934	456.573	304.925	700.9	1006.77	1.736 up	1.73645	0.144	1.159 up	1.1597	0.679	2.665 up	2.66569	0.0401	3.828 up	3.829	0.0164	scaffold_199	-	36306	37048			IPR008427	Extracellular membrane protein, 8-cysteine region, CFEM	HMMPfam	PF05730	CFEM	1	27,	91,	7e-12
206381	206553	Hypothetical		4.457	7.02	4.593	6.63	1.596	1.575 up	1.57505	0.144	1.030 up	1.03051	0.937	1.487 up	1.48755	0.0877	2.792 down	0.358088	0.106	scaffold_148	-	19614	21390	3043	protein kinase activity	IPR000719	Protein kinase, core	BlastProDom	PD000001	AFC1_ARATH_P51566;	1	57,	333,	9e-19	2.7.1.37	Protein kinase.	ATP + a protein = ADP + a phosphoprotein.	\N	\N	\N	\N
36186	36358	Hypothetical		117.653	197.958	321.611	207.142	139.823	1.682 up	1.68256	0.145	2.733 up	2.73356	0.0336	1.760 up	1.76062	0.129	1.188 up	1.18844	0.388	scaffold_93	-	20994	22619	2176	DNA binding	IPR000910	High mobility group box, HMG1/HMG2	HMMPfam	PF00505	HMG_box	1	83,	152,	2.7e-05
32380	32552	Hypothetical	SS, TMHs	35.868	16.228	25.543	22.477	221.484	2.210 down	0.452437	0.145	1.404 down	0.712139	0.321	1.595 down	0.626659	0.205	6.175 up	6.17497	0.014	scaffold_283	+	18438	19287	3042	protein-S-isoprenylcysteine O-methyltransferase activity	IPR007269	Isoprenylcysteine carboxyl methyltransferase	HMMPfam	PF04140	ICMT	1	93,	145,	1.1e-13
29730	29902	Hypothetical		15.851	25.26	39.257	32.745	23.807	1.593 up	1.59359	0.146	2.476 up	2.47663	0.0378	2.065 up	2.0658	0.04	1.501 up	1.50192	0.278	scaffold_48	+	52999	56083	2196	transcription factor activity	IPR001138	Fungal transcriptional regulatory protein, N-terminal	FPrintScan	PR00054	FUNGALZNCYS	3	30,37,65,	36,43,76,	0.33,0.33,0.33
24357	24529	Hypothetical	TMHs	59.836	38.576	33.413	45.273	170.277	1.551 down	0.644696	0.146	1.790 down	0.55841	0.0529	1.321 down	0.756618	0.253	2.845 up	2.84573	0.0108	scaffold_71	+	68723	70724
84540	84712	Hypothetical		69.344	98.002	107.552	92.95	53.9	1.413 up	1.41327	0.146	1.550 up	1.55099	0.0745	1.340 up	1.34042	0.115	1.286 down	0.777284	0.149	scaffold_14	-	233055	235416			IPR001810	Cyclin-like F-box	HMMPfam	PF00646	F-box	1	76,	126,	0.088
373012	373184	hypothetical		0.747	1.833	2.34	2.894	1.683	2.454 up	2.45382	0.147	3.133 up	3.13253	0.0643	3.875 up	3.87416	0.032	2.253 up	2.25301	0.0731	scaffold_40	-	70632	71732
25186	25358	Hypothetical	TMHs	8.973	6.413	6.259	6.986	7.132	1.399 down	0.7147	0.15	1.433 down	0.697537	0.057	1.284 down	0.778558	0.0128	1.258 down	0.794829	0.77	scaffold_112	+	51863	54355			IPR016196	MFS general substrate transporter	superfamily	SSF103473	MFS general substrate transporter	2	36,153,	145,368,	5.4e-13,8.2e-18
173314	173486	Hypothetical		21.279	31.476	34.71	30.137	18.553	1.479 up	1.4792	0.15	1.631 up	1.63119	0.0841	1.416 up	1.41628	0.115	1.146 down	0.871892	0.438	scaffold_12	+	155742	156760	2290	catalytic activity	IPR000868	Isochorismatase hydrolase	HMMPfam	PF00857	Isochorismatase	1	31,	205,	0.0042
29632	29804	Hypothetical	82aa	74.494	142.212	115.39	86.463	19.644	1.909 up	1.90904	0.151	1.548 up	1.54898	0.214	1.160 up	1.16067	0.652	3.792 down	0.263699	0.0507	scaffold_45	-	82574	83364	2218	double-stranded RNA binding	IPR001159	Double-stranded RNA binding	ProfileScan	PS50137	DS_RBD	1	5,	74,	8.834
256052	256224	Hypothetical	SS	475.659	273.608	172.336	147.788	288.725	1.738 down	0.575219	0.154	2.760 down	0.36231	0.0409	3.218 down	0.310702	0.0215	1.647 down	0.607	0.0949	scaffold_197	-	30854	32385																			3.4829	13.358	3.2415	7.5111
111633	111805	Hypothetical	TMHs	68.57	82.821	79.27	86.415	52.151	1.207 up	1.20783	0.154	1.156 up	1.15604	0.187	1.260 up	1.26025	0.0283	1.314 down	0.760551	0.0772	scaffold_215	+	22290	24150			IPR006769	Protein of unknown function DUF607	HMMPfam	PF04678	DUF607	1	154,	339,	9.9e-10
224816	224988	Hypothetical		37.831	19.699	12.748	17.528	38.545	1.920 down	0.520711	0.155	2.967 down	0.336972	0.0499	2.158 down	0.463324	0.0577	1.018 up	1.01887	0.974	scaffold_163	-	50486	52084
502651	502823	Hypothetical		2.18	1.192	1.745	1.461	0.942	1.829 down	0.546789	0.155	1.249 down	0.800459	0.058	1.491 down	0.670183	0.0138	2.314 down	0.43211	0.0371	scaffold_254	+	23808	25415
89527	89699	Hypothetical	SS	6.482	1.768	1.138	1.628	4.768	3.665 down	0.272755	0.155	5.694 down	0.175563	0.0826	3.981 down	0.251157	0.082	1.359 down	0.735575	0.497	scaffold_60	+	49646	50277
322406	322578	Hypothetical		59.944	2.272	2.483	3.219	41.464	26.380 down	0.037902	0.155	24.139 down	0.041422	0.122	18.624 down	0.0537001	0.124	1.445 down	0.691712	0.855	scaffold_29	-	12331	13519
115105	115277	hypothetical	SS	7.533	30.437	53.485	87.117	13.954	4.040 up	4.04049	0.158	7.099 up	7.10009	0.067	11.564 up	11.5647	0.0311	1.852 up	1.85238	0.353	scaffold_14	-	27237	28004																			0	1.4842	0	1.5022
79414	79586	Hypothetical		15.62	5.011	7.655	7.309	14.92	3.117 down	0.320807	0.158	2.040 down	0.490077	0.256	2.136 down	0.467926	0.201	1.046 down	0.955186	0.981	scaffold_253	-	19061	20819
107220	107392	Hypothetical		69.953	56.133	62.758	94.125	51.159	1.246 down	0.802439	0.158	1.114 down	0.897145	0.646	1.345 up	1.34555	0.105	1.367 down	0.731334	0.229	scaffold_85	-	89050	90105
481459	481631	Hypothetical		19.317	23.486	26.035	23.942	13.847	1.215 up	1.21582	0.159	1.347 up	1.34778	0.0487	1.239 up	1.23943	0.11	1.395 down	0.71683	0.162	scaffold_93	-	79835	82509
397575	397747	Hypothetical		8.69	6.119	6.533	7.759	1.318	1.420 down	0.704143	0.159	1.330 down	0.751784	0.181	1.120 down	0.892865	0.5	6.594 down	0.151669	0.0153	scaffold_5	-	147033	148561
38219	38391	Hypothetical		16.779	5.993	12.631	8.974	16.537	2.799 down	0.357173	0.159	1.328 down	0.752786	0.583	1.869 down	0.534835	0.254	1.014 down	0.985577	1	scaffold_316	-	2149	4474	2196	transcription factor activity	IPR001356	Homeobox	BlastProDom	PD000010	Q9VPL4_DROME_Q9VPL4;	1	349,	392,	6e-08
114860	115032	Hypothetical		18.787	34.393	58.881	59.591	42.598	1.830 up	1.83068	0.16	3.134 up	3.13414	0.0405	3.171 up	3.17193	0.0498	2.267 up	2.26742	0.023	scaffold_11	+	254672	255223	3838	nucleus	IPR001092	Basic helix-loop-helix dimerisation region bHLH	HMMPfam	PF00010	HLH	1	1,	85,	0.00013
114343	114515	Hypothetical	TMHs	9.269	5.251	5.127	5.942	2.507	1.765 down	0.566512	0.16	1.807 down	0.553134	0.105	1.559 down	0.641062	0.231	3.696 down	0.270471	0.0255	scaffold_7	+	285206	286628
508051	508223	Hypothetical		7.505	8.821	7.658	7.207	3.977	1.175 up	1.17535	0.16	1.020 up	1.02039	0.907	1.041 down	0.960293	0.627	1.886 down	0.529913	0.00877	scaffold_4	+	365225	369321	2290	catalytic activity	IPR000873	AMP-dependent synthetase and ligase	HMMPfam	PF00501	AMP-binding	2	47,244,	204,358,	8.3e-16,0.00027	1.2.1.31	Aminoadipate-semialdehyde dehydrogenase.	L-2-aminoadipate 6-semialdehyde + NADP(+) + H(2)O = L-2-aminoadipate + NADPH.	\N	Lysine biosynthesis	Amino Acid Metabolism	METABOLIC
323087	323259	Hypothetical		15.715	21.67	34.228	30.995	15.845	1.378 up	1.37894	0.162	2.178 up	2.17805	0.0219	1.972 up	1.97232	0.0186	1.008 up	1.00827	0.998	scaffold_29	-	78469	79292
407524	407696	Hypothetical		36.646	41.04	43.626	42.939	40.67	1.119 up	1.1199	0.162	1.190 up	1.19047	0.0753	1.171 up	1.17172	0.0868	1.109 up	1.10981	0.46	scaffold_53	+	127765	129022
115773	115945	Hypothetical		13.833	10.677	7.365	7.964	4.142	1.295 down	0.77185	0.165	1.878 down	0.532422	0.0416	1.737 down	0.575725	0.033	3.339 down	0.299429	0.00814	scaffold_21	+	175744	176802	5160	mitosis	IPR003511	DNA-binding HORMA	HMMPfam	PF02301	HORMA	1	6,	212,	2.9e-24
17567	17739	Hypothetical		83.279	123.904	116.009	162.761	94.212	1.487 up	1.48782	0.166	1.393 up	1.39302	0.142	1.954 up	1.95441	0.029	1.131 up	1.13128	0.405	scaffold_2	+	7633	8618	3727	protein binding	IPR001202	WW/Rsp5/WWP	superfamily	SSF51045	WW domain	1	7,	47,	0.00036
23008	23180	Hypothetical		25.714	38.517	36.363	43.007	25.821	1.497 up	1.4979	0.166	1.414 up	1.41413	0.23	1.672 up	1.67251	0.074	1.004 up	1.00416	1	scaffold_31	+	37503	38854	3727	protein binding	IPR001841	Zinc finger, RING-type	HMMPfam	PF00097	zf-C3HC4	1	62,	105,	1.4e-05
286661	286833	Hypothetical	TMH	12.583	6.04	3.835	4.475	5.799	2.083 down	0.480013	0.169	3.281 down	0.304776	0.0605	2.811 down	0.355639	0.0623	2.169 down	0.46086	0.0843	scaffold_227	+	25248	27110
70688	70860	Hypothetical		18.645	12.19	11.942	13.339	6.959	1.529 down	0.653795	0.169	1.561 down	0.640493	0.167	1.397 down	0.71542	0.147	2.679 down	0.373237	0.0122	scaffold_56	+	126343	128379	5830	metabolic process	IPR000192	Aminotransferase, class V/Cysteine desulphurase	HMMPfam	PF00266	Aminotran_5	1	57,	464,	4.2e-09
333751	333923	Hypothetical		88.252	99.547	107.609	103.976	63.271	1.127 up	1.12799	0.17	1.219 up	1.21934	0.0371	1.178 up	1.17817	0.108	1.394 down	0.716936	0.0112	scaffold_30	+	69536	70925	2175	nucleic acid binding	IPR002562	3'-5' exonuclease	HMMPfam	PF01612	3_5_exonuc	1	16,	126,	0.00023
67779	67951	Hypothetical		13.15	7.542	6.349	8.012	6.343	1.743 down	0.573536	0.17	2.071 down	0.482814	0.0809	1.641 down	0.609278	0.165	2.073 down	0.482357	0.102	scaffold_30	+	133106	133327	21401	protein dimerization activity	IPR008906	HAT dimerisation	HMMPfam	PF05699	hATC	1	7,	54,	3.8e-10
219210	219382	Hypothetical		32.166	37.076	35.608	33.951	24.9	1.152 up	1.15265	0.171	1.107 up	1.10701	0.185	1.055 up	1.05549	0.382	1.291 down	0.774109	0.0286	scaffold_16	-	64433	66355			IPR011053	Single hybrid motif	superfamily	SSF51230	Single hybrid motif	1	439,	498,	0.0081
20515	20687	Hypothetical		113.531	243.82	224.6	265.631	24.849	2.147 up	2.14761	0.171	1.978 up	1.97831	0.192	2.339 up	2.33972	0.0927	4.568 down	0.218874	0.0229	scaffold_259	+	23773	24977
17748	17920	Hypothetical		193.259	49.347	32.137	34.008	57.255	3.916 down	0.255341	0.172	6.013 down	0.16629	0.0808	5.682 down	0.175971	0.0751	3.375 down	0.29626	0.0999	scaffold_4	-	176281	177595
324748	324920	Hypothetical		1.553	2.648	4.181	2.078	1.129	1.705 up	1.70509	0.172	2.691 up	2.69221	0.0916	1.337 up	1.33806	0.528	1.374 down	0.72698	0.262	scaffold_290	-	12637	13495
184530	184702	Hypothetical		8.154	5.021	4.221	5.08	2.218	1.623 down	0.615771	0.174	1.931 down	0.51766	0.057	1.605 down	0.623007	0.0814	3.676 down	0.272014	0.00836	scaffold_13	+	78994	80738
29848	30020	Hypothetical		12.967	8.605	10.18	11.479	8.689	1.507 down	0.663608	0.174	1.273 down	0.78507	0.285	1.129 down	0.885247	0.722	1.492 down	0.670086	0.225	scaffold_52	+	120390	122014
126415	126587	Hypothetical		23.336	12.553	17.452	18.681	6.677	1.859 down	0.537924	0.174	1.337 down	0.747857	0.386	1.249 down	0.800523	0.541	3.494 down	0.286124	0.0466	scaffold_31	+	54154	55749
39271	39443	Hypothetical		32.4	35.337	38.892	40.549	24.539	1.090 up	1.09065	0.175	1.200 up	1.20037	0.0348	1.251 up	1.25151	0.0535	1.320 down	0.757377	0.497	scaffold_238	-	3093	3344
25356	25528	Hypothetical		74.694	153.697	208.909	161.335	170.294	2.057 up	2.05769	0.177	2.796 up	2.79686	0.12	2.159 up	2.15995	0.107	2.279 up	2.27989	0.236	scaffold_122	-	43939	45265
45479	45651	Hypothetical		42.028	76.243	70.757	62.818	28.362	1.814 up	1.8141	0.177	1.683 up	1.68357	0.224	1.494 up	1.49467	0.261	1.481 down	0.674836	0.228	scaffold_1	-	74522	75052
20234	20406	Hypothetical	SS	905.638	224.03	124.736	116.202	721.663	4.042 down	0.247373	0.178	7.260 down	0.137733	0.076	7.793 down	0.12831	0.0567	1.254 down	0.796856	0.809	scaffold_177	+	16278	17462
403508	403680	Hypothetical	TMH	11.427	8.023	5.906	9.389	10.018	1.424 down	0.702109	0.178	1.934 down	0.516846	0.0784	1.217 down	0.82165	0.365	1.140 down	0.876696	0.582	scaffold_51	-	60602	61026
20269	20441	Hypothetical	SS	568.147	1877.6	2685.34	2412.04	1568.06	3.304 up	3.30479	0.178	4.726 up	4.7265	0.087	4.245 up	4.24544	0.0835	2.759 up	2.75995	0.109	scaffold_187	-	15693	16567			IPR008427	Extracellular membrane protein, 8-cysteine region, CFEM	HMMPfam	PF05730	CFEM	1	26,	90,	8.4e-09
12470	12642	Hypothetical		17.489	6.29	6.399	7.454	36.462	2.780 down	0.359655	0.178	2.732 down	0.365887	0.127	2.346 down	0.426211	0.155	2.084 up	2.08485	0.12	scaffold_39	-	124653	126251	2196	transcription factor activity	IPR000818	TEA/ATTS	HMMSmart	SM00426	no description	1	48,	117,	2e-08
226235	226407	Hypothetical		17.278	22.624	23.643	24.379	9.082	1.309 up	1.30941	0.178	1.368 up	1.36839	0.136	1.410 up	1.41099	0.121	1.902 down	0.52564	0.013	scaffold_165	+	35729	37624
23600	23772	Hypothetical		46.963	59.502	61.242	57.85	41.648	1.267 up	1.267	0.178	1.304 up	1.30405	0.168	1.231 up	1.23182	0.155	1.127 down	0.886826	0.294	scaffold_45	+	51410	54342			IPR013745	HbrB-like	HMMPfam	PF08539	HbrB	1	136,	240,	8.4e-17
424268	424440	Hypothetical	SS	31.277	2.064	6.745	3.385	4.933	15.154 down	0.065991	0.178	4.636 down	0.215654	0.356	9.239 down	0.108226	0.169	6.340 down	0.15772	0.171	scaffold_62	-	57392	58122	10166	cell wall catabolic process	IPR002482	Peptidoglycan-binding LysM	HMMPfam	PF01476	LysM	2	31,86,	76,131,	0.0022,3e-06
296788	296960	Hypothetical		13.683	18.657	12.723	11.431	5.385	1.363 up	1.36352	0.178	1.075 down	0.92984	0.575	1.196 down	0.835416	0.22	2.540 down	0.393554	0.00614	scaffold_24	-	197980	203916	2246	actin binding	IPR003108	Growth-arrest-specific protein 2	HMMPfam	PF02187	GAS2	1	1575,	1655,	1.8e-05
152085	152257	Hypothetical		18.206	28.816	30.384	28.468	15.416	1.582 up	1.58277	0.179	1.668 up	1.6689	0.115	1.563 up	1.56366	0.132	1.180 down	0.846754	0.417	scaffold_107	+	31062	33811	2176	DNA binding	IPR007219	Fungal specific transcription factor	HMMPfam	PF04082	Fungal_trans	1	168,	264,	8.9e-16
44322	44494	hypothetical		4.128	7.369	10.488	17.841	10.478	1.785 up	1.78513	0.18	2.540 up	2.5407	0.0988	4.321 up	4.32195	0.0219	2.538 up	2.53828	0.0527	scaffold_115	-	16028	17143			IPR009002	FMN-binding split barrel, related	superfamily	SSF50475	FMN-binding split barrel	1	36,	252,	1.2e-34
38356	38528	Hypothetical		16.571	12.017	12.589	13.376	14.738	1.378 down	0.725183	0.18	1.316 down	0.759701	0.131	1.238 down	0.807193	0.132	1.124 down	0.889385	0.413	scaffold_411	+	217	1742
29570	29742	Hypothetical		37.366	42.34	39.855	40.486	16.21	1.133 up	1.13312	0.18	1.066 up	1.06661	0.428	1.083 up	1.0835	0.293	2.305 down	0.433817	0.00727	scaffold_43	-	77009	79404			IPR005607	BSD	HMMPfam	PF03909	BSD	1	222,	286,	1.9e-11
97410	97582	Hypothetical		84.692	58.39	87.613	83.171	77.861	1.450 down	0.689439	0.181	1.034 up	1.03449	0.902	1.018 down	0.982041	0.987	1.087 down	0.919343	0.679	scaffold_1	+	284405	284865	5765	N-acetyltransferase activity	IPR000182	GCN5-related N-acetyltransferase	ProfileScan	PS51186	GNAT	1	13,	136,	9.771
28067	28239	Hypothetical		18.786	21.741	24.378	23.984	11.836	1.157 up	1.1573	0.183	1.297 up	1.29767	0.0568	1.276 up	1.2767	0.0555	1.587 down	0.630044	0.0102	scaffold_11	+	111526	113915			IPR001487	Bromodomain	FPrintScan	PR00503	BROMODOMAIN	3	91,244,262,	107,262,281,	7.3e-11,7.3e-11,7.3e-11
244364	244536	Hypothetical		55.708	80.614	80.497	90.75	42.676	1.447 up	1.44708	0.185	1.444 up	1.44498	0.122	1.629 up	1.62903	0.0695	1.305 down	0.766066	0.149	scaffold_184	-	32494	34300
126993	127165	Hypothetical		70.021	2.259	2.952	3.83	1.474	30.993 down	0.0322618	0.185	23.722 down	0.0421588	0.168	18.279 down	0.0546979	0.177	47.493 down	0.0210508	0.0905	scaffold_42	-	111565	112298
78047	78219	Hypothetical		9.77	15.171	11.97	9.341	8.6	1.552 up	1.55281	0.186	1.225 up	1.22518	0.538	1.045 down	0.95609	0.889	1.136 down	0.880246	0.491	scaffold_194	-	1367	2743
375772	375944	Hypothetical	TMHs	11.367	10.36	8.777	8.192	4.032	1.097 down	0.91141	0.188	1.295 down	0.772147	0.106	1.387 down	0.720683	0.101	2.819 down	0.354711	0.00421	scaffold_41	-	81680	83418
31661	31833	Hypothetical		67.389	78.107	77.636	83.406	59.244	1.159 up	1.15905	0.188	1.152 up	1.15206	0.24	1.237 up	1.23768	0.0677	1.137 down	0.879135	0.272	scaffold_165	-	29689	30707	3727	protein binding	IPR001841	Zinc finger, RING-type	HMMPfam	PF00097	zf-C3HC4	1	64,	105,	6.7e-10
36074	36246	Hypothetical	SS	4903.12	1822.28	1152.4	1562.35	1522.49	2.690 down	0.371657	0.19	4.254 down	0.235035	0.0784	3.138 down	0.318644	0.106	3.220 down	0.310516	0.131	scaffold_87	+	76044	77791
19541	19713	Hypothetical		22.448	46.514	61.293	59.47	11.608	2.072 up	2.07208	0.19	2.730 up	2.73044	0.0789	2.649 up	2.64923	0.113	1.933 down	0.517106	0.383	scaffold_89	-	82944	83433	2175	nucleic acid binding	IPR007087	Zinc finger, C2H2-type	HMMPfam	PF00096	zf-C2H2	1	25,	50,	5.7e-05
115170	115342	Hypothetical		3899.54	3028.7	2852.54	3212.96	4769.17	1.287 down	0.77668	0.193	1.367 down	0.731507	0.0796	1.213 down	0.823932	0.0106	1.223 up	1.22301	0.0112	scaffold_14	+	216165	216464	2227	structural constituent of ribosome	IPR006846	Ribosomal protein S30	HMMPfam	PF04758	Ribosomal_S30	1	3,	58,	3.6e-26
112413	112585	Hypothetical	SS	12.741	5.063	3.567	4.469	11.276	2.516 down	0.397379	0.193	3.572 down	0.279962	0.0941	2.851 down	0.350757	0.104	1.129 down	0.885017	0.898	scaffold_265	-	20395	23579	2290	catalytic activity	IPR014870	Region of unknown function DUF1793	HMMPfam	PF08760	DUF1793	1	522,	690,	8.8e-78								13.932	7.4209	0	2.2533
22173	22345	Hypothetical	TMHs	13.57	18.441	14.683	14.574	8.056	1.358 up	1.35895	0.195	1.082 up	1.08202	0.709	1.073 up	1.07399	0.697	1.684 down	0.593662	0.0209	scaffold_15	+	250564	263065	5830	metabolic process	IPR001917	Aminotransferase, class-II, pyridoxal-phosphate binding site	ScanRegExp	PS00599	AA_TRANSFER_CLASS_2	1	124,	133,	NA
34281	34453	Hypothetical	TMHs	26.609	18.673	16.46	21.034	52.106	1.425 down	0.701755	0.197	1.616 down	0.618588	0.0414	1.265 down	0.790484	0.325	1.958 up	1.95821	0.18	scaffold_25	+	176199	177579
274830	275002	Hypothetical		16.836	18.895	19.626	18.652	10.668	1.122 up	1.1223	0.197	1.165 up	1.16572	0.195	1.107 up	1.10786	0.26	1.578 down	0.633642	0.00534	scaffold_210	-	34822	37961	2176	DNA binding	IPR001487	Bromodomain	FPrintScan	PR00503	BROMODOMAIN	3	46,62,80,	62,80,99,	5.4e-06,5.4e-06,5.4e-06	2.3.1.48	Histone acetyltransferase.	Acetyl-CoA + histone = CoA + acetyl-histone.	\N	\N	\N	\N
130333	130505	Hypothetical		9.597	18.981	16.78	24.274	2.549	1.977 up	1.97781	0.197	1.748 up	1.74846	0.213	2.529 up	2.52933	0.0814	3.765 down	0.265604	0.0479	scaffold_195	+	16174	19167
98031	98203	Hypothetical		82.558	105.992	106.16	85.747	43.146	1.283 up	1.28385	0.198	1.285 up	1.28588	0.134	1.038 up	1.03863	0.801	1.913 down	0.522614	0.0315	scaffold_2	+	431196	433895	2176	DNA binding	IPR001606	AT-rich interaction region	ProfileScan	PS51011	ARID	1	10,	138,	14.678
355918	356090	Hypothetical		64.669	92.025	108.405	104.375	38.044	1.423 up	1.42302	0.2	1.676 up	1.67631	0.0812	1.613 up	1.61399	0.0768	1.699 down	0.588288	0.0551	scaffold_352	+	1681	3048
125075	125247	Hypothetical	TMHs	13.953	8.25	9.108	11.956	16.14	1.691 down	0.591271	0.2	1.531 down	0.652763	0.25	1.167 down	0.856877	0.616	1.156 up	1.15674	0.68	scaffold_11	-	234561	236339
129463	129635	Hypothetical	TMHs	12.118	8.608	11.649	9.918	17.522	1.407 down	0.710348	0.2	1.040 down	0.961297	0.87	1.221 down	0.818452	0.41	1.445 up	1.44595	0.21	scaffold_135	+	6721	7797
21891	22063	Hypothetical	TMHs	32.407	39.241	45.004	37.766	28.785	1.210 up	1.21088	0.201	1.388 up	1.38871	0.0513	1.165 up	1.16537	0.165	1.125 down	0.888234	0.233	scaffold_12	+	58733	60905			IPR016196	MFS general substrate transporter	superfamily	SSF103473	MFS general substrate transporter	1	106,	598,	3.4e-19
365969	366141	Hypothetical		6.717	5.578	7.458	5.929	3.957	1.204 down	0.83043	0.201	1.110 up	1.11032	0.685	1.132 down	0.882686	0.691	1.697 down	0.589102	0.0369	scaffold_39	+	98695	99345
144166	144338	Hypothetical	TMHs	18.496	11.975	11.988	15.912	24.129	1.544 down	0.647437	0.204	1.542 down	0.64814	0.106	1.162 down	0.860294	0.329	1.304 up	1.30455	0.156	scaffold_100	+	64170	65428
193414	193586	Hypothetical		21.916	16.64	10.623	11.717	21.297	1.317 down	0.759263	0.205	2.063 down	0.484714	0.0304	1.870 down	0.534632	0.0362	1.029 down	0.971756	0.971	scaffold_136	+	54219	55775
125731	125903	Hypothetical	TMHs	42.395	9.824	5.419	6.731	7.124	4.315 down	0.231725	0.205	7.823 down	0.127822	0.0872	6.298 down	0.158769	0.0998	5.951 down	0.168039	0.0994	scaffold_20	+	196440	197795
99241	99413	Hypothetical		22.712	33.152	32.001	30.382	10.525	1.459 up	1.45967	0.205	1.409 up	1.40899	0.251	1.337 up	1.33771	0.259	2.157 down	0.463411	0.0273	scaffold_7	-	296214	298463	5830	metabolic process	IPR013216	Methyltransferase type 11	HMMPfam	PF08241	Methyltransf_11	1	92,	191,	6.9e-13
127288	127460	Hypothetical		16.13	13.271	13.19	13.832	12.339	1.215 down	0.822753	0.205	1.222 down	0.817731	0.272	1.166 down	0.857533	0.343	1.307 down	0.764972	0.0405	scaffold_49	-	77812	81809	2176	DNA binding	IPR007219	Fungal specific transcription factor	HMMPfam	PF04082	Fungal_trans	1	611,	709,	6.4e-05
19684	19856	Hypothetical		324.947	207.198	207.915	318.146	245.932	1.568 down	0.637636	0.207	1.562 down	0.639843	0.165	1.021 down	0.97907	0.979	1.321 down	0.756837	0.253	scaffold_104	-	71032	71923
130136	130308	Hypothetical		34.101	23.8	39.832	42.796	90.914	1.432 down	0.697927	0.207	1.168 up	1.16806	0.36	1.254 up	1.25498	0.183	2.666 up	2.66602	0.00956	scaffold_178	+	40600	42299
464605	464777	Hypothetical		8.097	5.051	1.173	1.564	7.853	1.603 down	0.623811	0.208	6.901 down	0.144868	0.0226	5.176 down	0.193158	0.0196	1.031 down	0.969865	0.935	scaffold_84	-	9824	10814
244094	244266	Hypothetical		8.557	0.778	0.955	1.126	0.788	10.996 down	0.0909197	0.208	8.956 down	0.111605	0.166	7.597 down	0.131588	0.166	10.862 down	0.0920883	0.0969	scaffold_183	+	44918	46217
193793	193965	Hypothetical	SS	82.763	36.47	30.037	29.781	15.317	2.269 down	0.440656	0.209	2.755 down	0.362928	0.112	2.779 down	0.359835	0.097	5.403 down	0.185071	0.04	scaffold_137	+	11701	13406	18471	licheninase activity										3.2.1.73	Licheninase.	Hydrolysis of 1,4-beta-D-glycosidic linkages in beta-D-glucans containing 1,3- and 1,4-bonds.	\N	\N	\N	\N	6.0951	0	0	0
81075	81247	Hypothetical		50.62	72.341	74.76	72.168	41.032	1.429 up	1.4291	0.211	1.476 up	1.47689	0.166	1.425 up	1.42568	0.153	1.233 down	0.810589	0.268	scaffold_1	-	73332	73822
130272	130444	Hypothetical		380.992	948.875	478.574	1233.44	314.793	2.490 up	2.49054	0.212	1.256 up	1.25613	0.73	3.237 up	3.23746	0.0955	1.210 down	0.826246	0.707	scaffold_189	-	8479	9217			IPR008997	Ricin B-related lectin	superfamily	SSF50370	Ricin B-like lectins	1	11,	147,	8e-06								0	2.9684	0	6.76
19382	19554	Hypothetical		38.02	19.832	13.353	37.054	76.224	1.917 down	0.52162	0.213	2.847 down	0.35121	0.0687	1.026 down	0.974592	0.988	2.004 up	2.00484	0.45	scaffold_75	+	18877	20640
34292	34464	Hypothetical	TMHs	61.754	36.203	38.443	57.638	55.782	1.705 down	0.586245	0.213	1.606 down	0.622518	0.208	1.071 down	0.933348	0.917	1.107 down	0.903294	0.756	scaffold_26	-	164	1275
362060	362232	Hypothetical		13.142	7.468	5.742	6.139	5.069	1.759 down	0.568254	0.215	2.288 down	0.43692	0.088	2.140 down	0.467128	0.0989	2.592 down	0.38571	0.0449	scaffold_371	-	651	2151
98513	98685	Hypothetical	TMHs	533.949	121.84	71.11	97.452	161.984	4.382 down	0.228187	0.215	7.508 down	0.133178	0.0995	5.479 down	0.182512	0.121	3.296 down	0.30337	0.184	scaffold_4	+	178737	179959
22327	22499	Hypothetical		63.721	87.291	77.091	64.63	36.293	1.369 up	1.36989	0.215	1.209 up	1.20982	0.25	1.014 up	1.01427	0.952	1.755 down	0.569561	0.0233	scaffold_18	+	176322	179475	2175	nucleic acid binding	IPR000504	RNA recognition motif, RNP-1	HMMPfam	PF00076	RRM_1	1	770,	840,	7.1e-07	3.2.1.3	Glucan 1,4-alpha-glucosidase.	Hydrolysis of terminal 1,4-linked alpha-D-glucose residues successively from non-reducing ends of the chains with release of beta-D-glucose.	\N	Starch and sucrose metabolism	Metabolism of Complex Carbohydrates	METABOLIC
188520	188692	Hypothetical		11.202	2.259	5.887	4.852	1.089	4.958 down	0.20166	0.215	1.903 down	0.525531	0.541	2.308 down	0.433137	0.391	10.289 down	0.0972148	0.0405	scaffold_131	+	27158	28428
404323	404495	Hypothetical		3.377	1.766	0.298	0.828	1.757	1.912 down	0.522949	0.216	11.349 down	0.088244	0.134	4.076 down	0.245188	0.0153	1.922 down	0.520284	0.0454	scaffold_51	-	137609	138416
487889	488061	Hypothetical		2.08	3.169	2.683	3.547	1.233	1.523 up	1.52356	0.216	1.289 up	1.2899	0.308	1.705 up	1.70529	0.0939	1.687 down	0.592788	0.0677	scaffold_99	-	56959	59065
20076	20248	Hypothetical		9.013	16.023	15.309	27.406	2.713	1.777 up	1.77777	0.217	1.698 up	1.69855	0.173	3.040 up	3.04072	0.0427	3.322 down	0.30101	0.0282	scaffold_150	-	10795	11754
[truncated: 10,778 more rows]
