# Supplementary material for: Omics analyses and biochemical study of Phlebiopsis gigantea elucidate its degradation strategy of wood extractives
Source: Sci Rep. 2021 Jun 15;11:12528. doi: 10.1038/s41598-021-91756-5 (PMC8206109; doi:10.1038/s41598-021-91756-5)
Supplement: Supplementary file 2 — Supplementary Information 2. [file 41598_2021_91756_MOESM2_ESM.xlsx]

## Sheet: Sheet1
Supplememtal data file S2. Listing of all 162 P. gigantea genes regulated 2-fold in pairwise comparisons with of AV0X with extract-supplemented media (AV1X, AV2X or AV4X). Thresholds : P<.05, fold change>2. RPKM values>10.
									Pairwise comparisons of transcripts in avicel medium with increasing Loblolly Pine acetone extracts2																																		LC-MS/MS detected proteins in avicel and loblolly pine media (emPAI)1
Identication, likely function, comments				Transcript levels in avicel and loblolly pine (RPKM)					AV1X-AV0X			AV2X-AV0X			AV4X-AV0X			LPAS-AV0X			Genome location				GO, InterPro and EC																		Avicel
Protein	Transcript	Putative function	Notes	AV0X	AV1X	AV2X	AV4X	LPAS	fold change	Ratio	P	fold change	Ratio	P	fold change	Ratio	P	fold change	Ratio	P	scaffold	strand	start	end	GO term Id	Go Name	iprId		domainDb	domainId	domainDesc	numHits	domainStarts	domainEnds	score	ecNum	definition	catalyticActivity	cofactors	pathway	pathway_class	pathway_type	0x	1x	2x	4x
97866	98038	2-hydroxyacid dehydro		19.323	45.793	42.807	68.637	7.416	2.369 up	2.36987	0.0274	2.215 up	2.21534	0.0301	3.552 up	3.55209	0.00689	2.605 down	0.383791	0.306	scaffold_2	+	230549	231755	5830	metabolic process	IPR006139	D-isomer specific 2-hydroxyacid dehydrogenase, catalytic region	HMMPfam	PF00389	2-Hacid_dh	1	9,	103,	5e-08
103018	103190	2-nitropropane dioxy		37.697	75.436	77.301	120.438	118.321	2.001 up	2.00111	0.0974	2.050 up	2.05059	0.0494	3.194 up	3.1949	0.0174	3.138 up	3.13874	0.0294	scaffold_31	+	4537	6453	4283	electron transport	IPR004136	2-nitropropane dioxygenase, NPD	HMMPfam	PF03060	NPD	1	9,	336,	3.2e-70
86910	87082	3-hydroxyisobutyrate dehydrogenase		54.398	85.308	91.765	117.711	98.995	1.568 up	1.56822	0.103	1.686 up	1.68692	0.0581	2.163 up	2.16388	0.00929	1.819 up	1.81983	0.0885	scaffold_31	-	50711	51933	4703	valine metabolic process	IPR006115	6-phosphogluconate dehydrogenase, NAD-binding	HMMPfam	PF03446	NAD_binding_2	1	76,	205,	3.9e-40	1.1.1.31	3-hydroxyisobutyrate dehydrogenase.	3-hydroxy-2-methylpropanoate + NAD(+) = 2-methyl-3-oxopropanoate + NADH.	\N	Valine, leucine and isoleucine degradation	Amino Acid Metabolism	METABOLIC
30994	31166	4-Coumarate CoA ligase		18.233	60.089	64.993	101.107	71.634	3.295 up	3.29562	0.027	3.564 up	3.56458	0.0401	5.545 up	5.54528	0.0102	3.928 up	3.92881	0.0208	scaffold_112	+	30795	33180	2290	catalytic activity	IPR000873	AMP-dependent synthetase and ligase	FPrintScan	PR00154	AMPBINDING	2	183,195,	194,203,	0.027,0.027	6.2.1.12	4-coumarate--CoA ligase.	ATP + 4-coumarate + CoA = AMP + diphosphate + 4-coumaroyl-CoA.	\N	Flavonoids, stilbene and lignin biosynthesis	Biosynthesis of Secondary Metabolites	METABOLIC
89048	89220	AAD		66.908	200.582	263.371	302.91	253.356	2.997 up	2.99788	0.0565	3.936 up	3.93632	0.0547	4.527 up	4.52726	0.0195	3.786 up	3.78663	0.0508	scaffold_53	-	69364	70935	9710	oxidoreductase activity	IPR001395	Aldo/keto reductase	BlastProDom	PD000288	AAD_PHACH_Q01752;	1	25,	252,	9e-102	1.1.1.-	With NAD(+) or NADP(+) as acceptor.	\N	\N	Bile acid biosynthesis	Lipid Metabolism	METABOLIC	0	0.74209	0	1.5022
28761	28933	ABC protein		24.351	48.238	52.15	58.717	31.535	1.980 up	1.98095	0.0481	2.141 up	2.1416	0.0317	2.411 up	2.41128	0.0163	1.295 up	1.29502	0.0936	scaffold_23		117477	120357
23474	23646	ABC protein	TMHs	72.035	109.487	150.32	135.992	63.914	1.519 up	1.51991	0.00983	2.086 up	2.08676	0.00391	1.887 up	1.88786	0.00243	1.127 down	0.887263	0.0376	scaffold_41		102552	108846
130987	131159	ABC protein (ABC-G)	TMHs	25.637	299.784	521.017	349.219	138.447	11.693 up	11.6934	0.0207	20.322 up	20.3229	0.0119	13.621 up	13.6217	0.0134	5.400 up	5.40028	0.00809	scaffold_280	-	113	5983	3736	ATP binding	IPR003439	ABC transporter-like	BlastProDom	PD000006	Q9Y840_MYCGR_Q9Y840;	2	309,991,	350,1035,	5e-09,1e-11								0	0.74209	0	1.5022
102023	102195	ABC protein (ABC-G)		16.994	37.967	20.884	23.698	12.453	2.234 up	2.23414	0.0178	1.228 up	1.2289	0.383	1.394 up	1.39449	0.0494	1.364 down	0.732788	0.0133	scaffold_23	+	124359	130242	3736	ATP binding	IPR003439	ABC transporter-like	BlastProDom	PD000006	Q9Y840_MYCGR_Q9Y840;	2	311,1002,	352,1046,	2e-09,6e-11
91676	91848	Acyl-CoA dehydro		41.213	143.735	149.695	220.986	83.181	3.487 up	3.48761	0.0358	3.632 up	3.63223	0.0314	5.362 up	5.36205	0.0116	2.018 up	2.01832	0.176	scaffold_96	+	89688	92047	12251	heme binding	IPR001199	Cytochrome b5	BlastProDom	PD000612	Q86ZG6_NEUCR_Q86ZG6;	1	6,	72,	3e-15	1.3.99.3	Acyl-CoA dehydrogenase.	Acyl-CoA + ETF = 2,3-dehydroacyl-CoA + reduced ETF.	FAD.	Valine, leucine and isoleucine degradation	Amino Acid Metabolism	METABOLIC
18116	18288	Acyl-CoA dehydrogenase		91.666	158.454	141.043	219.899	166.827	1.728 up	1.7286	0.05	1.538 up	1.53866	0.0361	2.398 up	2.39892	0.0102	1.819 up	1.81994	0.0557	scaffold_12	-	46084	48222	4283	electron transport	IPR006090	Acyl-CoA oxidase/dehydrogenase, type 1	HMMPfam	PF00441	Acyl-CoA_dh_1	1	264,	413,	1.4e-31	1.3.99.7	Glutaryl-CoA dehydrogenase.	Glutaryl-CoA + acceptor = crotonoyl-CoA + CO(2) + reduced acceptor.	FAD.	Tryptophan metabolism	Amino Acid Metabolism	METABOLIC
18207	18379	ADH short		37.681	103.726	100.561	238.239	269.463	2.752 up	2.75274	0.0689	2.668 up	2.66875	0.041	6.322 up	6.32252	0.0125	7.151 up	7.15116	0.015	scaffold_14	+	145683	147251	5830	metabolic process	IPR002198	Short-chain dehydrogenase/reductase SDR	FPrintScan	PR00080	SDRFAMILY	3	94,152,182,	105,160,201,	2.8e-09,2.8e-09,2.8e-09	1.1.1.100	3-oxoacyl-[acyl-carrier protein] reductase.	(3R)-3-hydroxyacyl-[acyl-carrier protein] + NADP(+) = 3-oxoacyl- [acyl-carrier protein] + NADPH.	\N	Fatty acid biosynthesis (path 1)	Lipid Metabolism	METABOLIC
111463	111635	ADH-short		75.429	125.379	115.539	153.284	200.475	1.662 up	1.66221	0.0253	1.531 up	1.53176	0.0581	2.032 up	2.03216	0.00808	2.657 up	2.6578	0.00662	scaffold_205	-	32219	33695	5830	metabolic process	IPR002198	Short-chain dehydrogenase/reductase SDR	FPrintScan	PR00080	SDRFAMILY	3	128,189,209,	139,197,228,	1e-05,1e-05,1e-05	1.1.1.125	2-deoxy-D-gluconate 3-dehydrogenase.	2-deoxy-D-gluconate + NAD(+) = 3-dehydro-2-deoxy-D-gluconate + NADH.	\N	Pentose and glucuronate interconversions	Carbohydrate Metabolism	METABOLIC
121047	121219	Alcohol dehydrogenase		28.083	85.204	94.947	140.608	75.488	3.033 up	3.03401	0.0627	3.380 up	3.38094	0.0419	5.006 up	5.00687	0.0146	2.687 up	2.68803	0.141	scaffold_151	+	64279	64654	5939	zinc ion binding	IPR013154	Alcohol dehydrogenase GroES-like	HMMPfam	PF08240	ADH_N	1	35,	105,	5.7e-21
109533	109705	Alpha/beta hydrolase fold-1	TMH	25.843	45.668	66.19	64.862	42.912	1.767 up	1.76713	0.048	2.561 up	2.56124	0.0149	2.509 up	2.50985	0.0102	1.660 up	1.66049	0.0194	scaffold_136	+	56320	58918			IPR000073	Alpha/beta hydrolase fold-1	HMMPfam	PF00561	Abhydrolase_1	1	168,	294,	9.7e-11
106267	106439	AMP synthetase & ligase		27.253	59.936	52.788	79.422	73.659	2.199 up	2.19924	0.0418	1.936 up	1.93696	0.087	2.914 up	2.91425	0.017	2.702 up	2.70279	0.0174	scaffold_69	+	26963	30081	2290	catalytic activity	IPR000873	AMP-dependent synthetase and ligase	FPrintScan	PR00154	AMPBINDING	2	271,283,	282,291,	2.1,2.1	6.2.1.16	Acetoacetate--CoA ligase.	ATP + acetoacetate + CoA = AMP + diphosphate + acetoacetyl-CoA.	\N	Butanoate metabolism	Carbohydrate Metabolism	METABOLIC
101361	101533	Aspergillopepsin	SS	154.224	305.142	399.339	483.056	245.834	1.978 up	1.97856	0.0284	2.589 up	2.58934	0.0219	3.132 up	3.13217	0.00783	1.594 up	1.59401	0.474	scaffold_19	+	25593	26573	2628	aspartic-type endopeptidase activity	IPR000250	Peptidase G1, eqolisin	BlastProDom	PD018627	PRTA_ASPNG_P24665;	1	1,	237,	6e-39								13.061	5.9367	1.6207	6.0089
87922	88094	ATP-dependent helicase		10.677	32.012	32.376	28.949	4.94	2.998 up	2.99822	0.0284	3.032 up	3.03231	0.0245	2.711 up	2.71134	0.0134	2.161 down	0.462677	0.0716	scaffold_40	+	20382	24892	2216	RNA binding	IPR011545	DNA/RNA helicase, DEAD/DEAH box type, N-terminal	HMMPfam	PF00270	DEAD	1	15,	145,	1.8e-08	3.1.26.-	Endoribonucleases producing 5'-phosphomonoesters.	\N	\N	\N	\N	\N
27604	27776	b-ketothiolase	mito	29.115	88.994	90.956	135.952	43.539	3.056 up	3.05664	0.027	3.124 up	3.12403	0.0364	4.669 up	4.66948	0.0113	1.495 up	1.49541	0.0468	scaffold_5	-	143088	144919	2290	catalytic activity	IPR002155	Thiolase	HMMPfam	PF00108	Thiolase_N	1	35,	281,	1.5e-75	2.3.1.16	Acetyl-CoA C-acyltransferase.	Acyl-CoA + acetyl-CoA = CoA + 3-oxoacyl-CoA.	\N	Benzoate degradation via hydroxylation	Biodegradation of Xenobiotics	METABOLIC
130767	130939	beta-ketothiolase	Other	50.035	100.825	104.343	164.573	356.08	2.015 up	2.01509	0.055	2.085 up	2.0854	0.0337	3.289 up	3.28916	0.0104	7.116 up	7.11662	0.00809	scaffold_242	-	20582	22605	2290	catalytic activity	IPR002155	Thiolase	HMMPfam	PF00108	Thiolase_N	1	12,	271,	2.1e-108	2.3.1.16	Acetyl-CoA C-acyltransferase.	Acyl-CoA + acetyl-CoA = CoA + 3-oxoacyl-CoA.	\N	Benzoate degradation via hydroxylation	Biodegradation of Xenobiotics	METABOLIC	0	2.9684	0	1.5022
27649	27821	beta-ketothiolase		40.229	76.065	75.421	98.466	59.066	1.890 up	1.8908	0.0461	1.874 up	1.87479	0.046	2.447 up	2.44764	0.0126	1.468 up	1.46824	0.231	scaffold_5	+	294940	296639	2290	catalytic activity	IPR002155	Thiolase	HMMPfam	PF00108	Thiolase_N	1	27,	285,	4.1e-95	2.3.1.16	Acetyl-CoA C-acyltransferase.	Acyl-CoA + acetyl-CoA = CoA + 3-oxoacyl-CoA.	\N	Benzoate degradation via hydroxylation	Biodegradation of Xenobiotics	METABOLIC
98329	98501	Calcium:hydrogen antiporter		37.601	75.241	91.311	73.381	15.58	2.001 up	2.00104	0.027	2.428 up	2.42842	0.0149	1.951 up	1.95157	0.0116	2.413 down	0.414351	0.00694	scaffold_3	-	314764	319523			IPR007855	RNA-dependent RNA polymerase, eukaryotic-type	HMMPfam	PF05183	RdRP	1	563,	975,	6e-83
70734	70906	Citrate synthase	SKL	22.453	39.765	35.006	49.442	50.022	1.771 up	1.77103	0.0461	1.559 up	1.55908	0.0291	2.202 up	2.20202	0.00864	2.227 up	2.22785	0.0189	scaffold_56	+	24795	27736	19400	cellular carbohydrate metabolic process	IPR002020	Citrate synthase-like	FPrintScan	PR00143	CITRTSNTHASE	5	199,253,275,328,412,	212,268,303,348,426,	6.1e-36,6.1e-36,6.1e-36,6.1e-36,6.1e-36	2.3.3.1	Citrate (si)-synthase.	\N	Citrate + CoA = acetyl-CoA + H(2)O + oxaloacetate.	\N	\N	\N
108363	108535	Coumarate-CoA ligase		16.126	26.287	24.046	37.156	35.31	1.630 up	1.6301	0.0767	1.491 up	1.49113	0.108	2.304 up	2.30411	0.0164	2.189 up	2.18963	0.0297	scaffold_108	+	44434	46857	2290	catalytic activity	IPR000873	AMP-dependent synthetase and ligase	FPrintScan	PR00154	AMPBINDING	2	190,202,	201,210,	0.33,0.33	6.2.1.12	4-coumarate--CoA ligase.	ATP + 4-coumarate + CoA = AMP + diphosphate + 4-coumaroyl-CoA.	\N	Flavonoids, stilbene and lignin biosynthesis	Biosynthesis of Secondary Metabolites	METABOLIC
20055	20227	CRAL-TRIO protein		14.683	100.77	108.833	103.805	47.68	6.863 up	6.86304	0.0178	7.412 up	7.41218	0.0096	7.069 up	7.06974	0.0079	3.247 up	3.24729	0.00704	scaffold_147	+	27975	29558	3091	protein tyrosine phosphatase activity	IPR001251	Cellular retinaldehyde-binding/triple function, C-terminal	HMMPfam	PF00650	CRAL_TRIO	1	109,	248,	1.3e-23	3.1.3.48	Protein-tyrosine-phosphatase.	Protein tyrosine phosphate + H(2)O = protein tyrosine + phosphate.	\N	\N	\N	\N
27759	27931	Crotonase, core		48.726	99.471	110.077	210.717	193.618	2.041 up	2.04144	0.0876	2.259 up	2.2591	0.0428	4.324 up	4.32453	0.0116	3.973 up	3.97361	0.0183	scaffold_7	-	240338	241569	2290	catalytic activity	IPR001753	Crotonase, core	HMMPfam	PF00378	ECH	1	22,	199,	3.9e-44	4.2.1.17	Enoyl-CoA hydratase.	(3S)-3-hydroxyacyl-CoA = trans-2(or 3)-enoyl-CoA + H(2)O.	\N	Fatty acid metabolism	Lipid Metabolism	METABOLIC
19611	19783	crotonase, core		51.87	103.726	103.336	154.92	165.702	1.999 up	1.99973	0.0632	1.992 up	1.99221	0.0362	2.986 up	2.9867	0.0116	3.194 up	3.19456	0.0108	scaffold_97	+	34817	36075	2290	catalytic activity	IPR001753	Crotonase, core	HMMPfam	PF00378	ECH	1	19,	197,	1.9e-29	5.3.3.-	Transposing C==C bonds.	\N	\N	Fluorene degradation	Biodegradation of Xenobiotics	METABOLIC
20511	20683	Cytochrome P450		24.606	232.06	167.635	308.419	86.74	9.431 up	9.43103	0.0202	6.812 up	6.81277	0.0219	12.534 up	12.5343	0.00873	3.525 up	3.52516	0.0514	scaffold_257	-	22510	25079	2888	monooxygenase activity	IPR001128	Cytochrome P450	FPrintScan	PR00385	P450	4	323,376,473,482,	340,387,482,493,	8.1e-09,8.1e-09,8.1e-09,8.1e-09	1.14.14.1	Unspecific monooxygenase.	RH + reduced flavoprotein + O(2) = ROH + oxidized flavoprotein + H(2)O.	Heme-thiolate.	Tryptophan metabolism	Amino Acid Metabolism	METABOLIC
82811	82983	Cytochrome P450	SS or 5'TMH	62.056	283.505	482.686	547.692	74.353	4.568 up	4.56853	0.0263	7.778 up	7.77823	0.015	8.825 up	8.82577	0.0138	1.198 up	1.19816	0.345	scaffold_6	+	189850	192086	2888	monooxygenase activity	IPR001128	Cytochrome P450	FPrintScan	PR00385	P450	4	342,397,474,483,	359,408,483,494,	2.1e-08,2.1e-08,2.1e-08,2.1e-08
68457	68629	cytochrome P450		23.941	136.32	118.264	117.658	9.33	5.693 up	5.694	0.035	4.939 up	4.93981	0.0314	4.914 up	4.9145	0.0191	2.566 down	0.389708	0.0511	scaffold_35	-	66430	68589	2888	monooxygenase activity	IPR001128	Cytochrome P450	FPrintScan	PR00385	P450	4	354,408,494,503,	371,419,503,514,	5.9e-13,5.9e-13,5.9e-13,5.9e-13	1.14.-.-	Acting on paired donors, with incorporation or reduction of	\N	\N	gamma-Hexachlorocyclohexane degradation	Biodegradation of Xenobiotics	METABOLIC
92391	92563	Cytochrome P450		44.166	104.338	148.496	148.402	28.498	2.362 up	2.36241	0.0295	3.362 up	3.36222	0.0123	3.360 up	3.3601	0.00929	1.549 down	0.645247	0.262	scaffold_111	-	81276	83320	2888	monooxygenase activity	IPR001128	Cytochrome P450	FPrintScan	PR00385	P450	4	282,336,415,424,	299,347,424,435,	4.3e-12,4.3e-12,4.3e-12,4.3e-12	1.14.-.-	Acting on paired donors, with incorporation or reduction of	\N	\N	gamma-Hexachlorocyclohexane degradation	Biodegradation of Xenobiotics	METABOLIC
130514	130686	Cytochrome P450		10.508	22.068	28.676	26.756	12.105	2.100 up	2.10011	0.0549	2.729 up	2.72897	0.0231	2.546 up	2.54625	0.0173	1.152 up	1.15198	0.73	scaffold_213	-	18815	23282	3721	iron ion binding	IPR001094	Flavodoxin-like	FPrintScan	PR00369	FLAVODOXIN	4	495,541,573,598,	508,552,583,617,	3.2e-11,3.2e-11,3.2e-11,3.2e-11	1.6.2.4	NADPH--ferrihemoprotein reductase.	NADPH + 2 ferricytochrome = NADP(+) + 2 ferrocytochrome.	FMN; FAD.	\N	\N	\N
20514	20686	Cytochrome P450	CYP512B	14.555	265.513	623.907	452.746	56.985	18.241 up	18.242	0.00983	42.864 up	42.8655	0.0073	31.105 up	31.1059	0.00459	3.915 up	3.91515	0.275	scaffold_259	-	18304	20466	2888	monooxygenase activity	IPR002403	Cytochrome P450, E-class, group IV	FPrintScan	PR00465	EP450IV	5	293,349,400,433,449,	319,365,418,449,467,	1.1e-12,1.1e-12,1.1e-12,1.1e-12,1.1e-12
86118	86290	Endonuclease (prob.)	SS	45.095	76.069	82.05	90.748	55.241	1.686 up	1.68686	0.0734	1.819 up	1.81949	0.0336	2.012 up	2.01237	0.0148	1.224 up	1.22499	0.276	scaffold_25	-	35602	36885	2175	nucleic acid binding	IPR003154	S1/P1 nuclease	HMMPfam	PF02265	S1-P1_nuclease	1	23,	276,	3.3e-16
123273	123445	Epoxide hydrolase		22.607	74.056	120.024	83.917	50.9	3.275 up	3.2758	0.0261	5.309 up	5.30915	0.0119	3.712 up	3.71199	0.0168	2.251 up	2.25152	0.19	scaffold_335	-	4508	6125	2290	catalytic activity	IPR000639	Epoxide hydrolase-like	FPrintScan	PR00412	EPOXHYDRLASE	5	111,137,182,346,377,	129,152,195,362,399,	3.8e-15,3.8e-15,3.8e-15,3.8e-15,3.8e-15
32420	32592	ERG4/ERG24 ergosterol	TMHs	10.951	18.549	22.648	40.41	79.003	1.693 up	1.69382	0.0672	2.068 up	2.06812	0.0839	3.690 up	3.69007	0.00868	7.214 up	7.21423	0.00518	scaffold_295	+	3021	3845	9320	membrane	IPR001171	ERG4/ERG24 ergosterol biosynthesis protein	HMMPfam	PF01222	ERG4_ERG24	1	200,	219,	0.00051
18921	19093	Fumerate reductase		182.826	630.196	489.865	728.09	826.049	3.446 up	3.44697	0.0413	2.679 up	2.67941	0.0597	3.982 up	3.98242	0.016	4.518 up	4.51822	0.0195	scaffold_42	+	115250	118099	12251	heme binding	IPR001199	Cytochrome b5	BlastProDom	PD000612	Q7SHN7_NEUCR_Q7SHN7;	1	508,	580,	2e-21	1.3.99.1	Succinate dehydrogenase.	Succinate + acceptor = fumarate + reduced acceptor.	FAD.	Citrate cycle (TCA cycle)	Carbohydrate Metabolism	METABOLIC	0	6.6788	0	8.2622
21241	21413	GH11		14.414	58.815	58.982	93.105	60.78	4.080 up	4.08041	0.0488	4.092 up	4.09199	0.034	6.459 up	6.45935	0.0153	4.216 up	4.21673	0.0601	scaffold_4	+	321207	321865	2933	hydrolase activity, hydrolyzing O-glycosyl compounds	IPR001137	Glycoside hydrolase, family 11	FPrintScan	PR00911	GLHYDRLASE11	6	82,92,120,140,145,168,	91,102,126,145,154,176,	1.2e-17,1.2e-17,1.2e-17,1.2e-17,1.2e-17,1.2e-17
126344	126516	GH12		12.699	27.24	39.261	47.094	50.909	2.144 up	2.14505	0.0481	3.091 up	3.09166	0.0285	3.708 up	3.70848	0.0127	4.008 up	4.0089	0.0684	scaffold_30	-	9418	10363	267	polysaccharide catabolic process	IPR002594	Glycoside hydrolase, family 12	BlastProDom	PD004316	Q8NJZ5_EEEEE_Q8NJZ5;	1	104,	258,	5e-31
33454	33626	GH13	SS, CBM20	50.31	250.095	133.745	217.239	196.043	4.971 up	4.97108	0.0138	2.658 up	2.65842	0.0605	4.317 up	4.31801	0.00864	3.896 up	3.8967	0.00421	scaffold_10	+	153794	156429	2290	catalytic activity	IPR002044	Glycoside hydrolase, carbohydrate-binding	BlastProDom	PD001568	Q9P4C5_LENED_Q9P4C5;	1	485,	577,	2e-20	3.2.1.1	Alpha-amylase.	Endohydrolysis of 1,4-alpha-glucosidic linkages in oligosaccharides and polysaccharides.	\N	Starch and sucrose metabolism	Metabolism of Complex Carbohydrates	METABOLIC	12.19	4.4525	0	3.7555
27927	28099	GH18	CBM5	10.866	40.651	20.699	24.346	12.817	3.741 up	3.74112	0.0274	1.904 up	1.90493	0.0311	2.240 up	2.24057	0.0186	1.179 up	1.17955	0.875	scaffold_9	-	197602	199980	2933	hydrolase activity, hydrolyzing O-glycosyl compounds	IPR001223	Glycoside hydrolase, family 18, catalytic domain	HMMPfam	PF00704	Glyco_hydro_18	1	66,	237,	8.2e-27	3.2.1.14	Chitinase.	Hydrolysis of the 1,4-beta-linkages of N-acetyl-D-glucosamine polymers of chitin.	\N	Aminosugars metabolism	Metabolism of Complex Carbohydrates	METABOLIC
88507	88679	GH18 chitinase	SS, CBM5	16.304	61.034	36.347	61.116	18.602	3.743 up	3.7435	0.027	2.229 up	2.22933	0.0473	3.748 up	3.74853	0.0134	1.140 up	1.14095	0.942	scaffold_46	+	98575	100773	2933	hydrolase activity, hydrolyzing O-glycosyl compounds	IPR001223	Glycoside hydrolase, family 18, catalytic domain	HMMPfam	PF00704	Glyco_hydro_18	1	72,	317,	9.2e-27	3.2.1.14	Chitinase.	Hydrolysis of the 1,4-beta-linkages of N-acetyl-D-glucosamine polymers of chitin.	\N	Aminosugars metabolism	Metabolism of Complex Carbohydrates	METABOLIC
28251	28423	GH28 Polygalacturonase	SS	88.091	452.619	1662.04	1021.39	1552.81	5.138 up	5.13808	0.048	18.867 up	18.8673	0.0157	11.594 up	11.5947	0.02	17.627 up	17.6273	0.0167	scaffold_13	+	279425	281237	3023	polygalacturonase activity	IPR000743	Glycoside hydrolase, family 28	HMMPfam	PF00295	Glyco_hydro_28	1	42,	350,	1.4e-65	3.2.1.15	Polygalacturonase.	Random hydrolysis of 1,4-alpha-D-galactosiduronic linkages in pectate and other galacturonans.	\N	Pentose and glucuronate interconversions	Carbohydrate Metabolism	METABOLIC	25.251	37.847	27.552	138.2
89284	89456	Glutathione peroxidase		125.304	462.51	700.5	739.303	503.19	3.691 up	3.6911	0.0461	5.590 up	5.5904	0.0186	5.900 up	5.90008	0.0138	4.015 up	4.01575	0.0157	scaffold_56	+	61549	62476	2977	glutathione peroxidase activity	IPR000889	Glutathione peroxidase	FPrintScan	PR01011	GLUTPROXDASE	3	22,57,123,	39,73,132,	2.1e-21,2.1e-21,2.1e-21	1.11.1.9	Glutathione peroxidase.	2 glutathione + H(2)O(2) = oxidized glutathione + 2 H(2)O.	Selenium.	Glutathione metabolism	Metabolism of Other Amino Acids	METABOLIC
101988	102160	Glutathione S-transferase		78.176	121.522	124.254	232.301	307.217	1.554 up	1.55447	0.0987	1.589 up	1.58941	0.0513	2.971 up	2.97151	0.0113	3.929 up	3.92981	0.00809	scaffold_23	-	43254	44533			IPR004045	Glutathione S-transferase, N-terminal	HMMPfam	PF02798	GST_N	1	6,	81,	3.8e-08
101126	101298	GMC oxidoreductase		25.909	51.877	50.501	61.992	30.237	2.002 up	2.00228	0.027	1.949 up	1.94917	0.0332	2.392 up	2.39268	0.0147	1.167 up	1.16705	0.706	scaffold_17	+	80525	83445	9821	oxidoreductase activity, acting on CH-OH group of donors	IPR000172	Glucose-methanol-choline oxidoreductase, N-terminal	HMMPfam	PF00732	GMC_oxred_N	1	72,	395,	8.6e-71	1.1.99.1	Choline dehydrogenase.	Choline + acceptor = betaine aldehyde + reduced acceptor.	PQQ.	Glycine, serine and threonine metabolism	Amino Acid Metabolism	METABOLIC
18009	18181	Hypothetical		24.822	202.55	278.519	283.837	64.589	8.160 up	8.1601	0.0334	11.220 up	11.2207	0.0189	11.434 up	11.4349	0.0137	2.602 up	2.60209	0.112	scaffold_9	+	257749	258668
19239	19411	hypothetical	SS	18.017	29.675	101.952	132.891	50.82	1.647 up	1.64706	0.188	5.658 up	5.65866	0.0285	7.375 up	7.37587	0.0124	2.820 up	2.82067	0.0252	scaffold_64	-	104598	105272
429260	429432	Hypothetical		25.172	112.098	135.49	180.609	29.732	4.453 up	4.45328	0.0189	5.382 up	5.38257	0.0096	7.174 up	7.175	0.0079	1.181 up	1.18115	0.43	scaffold_65	+	82413	82936
19354	19526	hypothetical		20.248	62.973	54.768	103.825	8.832	3.110 up	3.11008	0.0418	2.704 up	2.70486	0.0226	5.127 up	5.12767	0.00583	2.292 down	0.436191	0.0178	scaffold_72	-	84653	85382
19659	19831	Hypothetical		91.349	265.789	418.505	443.781	208.215	2.909 up	2.9096	0.0664	4.581 up	4.58139	0.0293	4.858 up	4.85808	0.0174	2.279 up	2.27934	0.0408	scaffold_102	+	20628	21932
506324	506496	Hypothetical		10.492	35.698	23.085	50.471	5.138	3.402 up	3.4024	0.0253	2.200 up	2.20025	0.0382	4.810 up	4.81043	0.0127	2.042 down	0.489706	0.367	scaffold_34	+	131930	133024	5830	metabolic process	IPR002198	Short-chain dehydrogenase/reductase SDR	FPrintScan	PR00080	SDRFAMILY	3	108,163,183,	119,171,202,	8.9e-07,8.9e-07,8.9e-07	1.1.1.100	3-oxoacyl-[acyl-carrier protein] reductase.	(3R)-3-hydroxyacyl-[acyl-carrier protein] + NADP(+) = 3-oxoacyl- [acyl-carrier protein] + NADPH.	\N	Fatty acid biosynthesis (path 1)	Lipid Metabolism	METABOLIC
63365	63537	Hypothetical		16.727	50.212	71	76.488	37.294	3.001 up	3.00185	0.0555	4.244 up	4.24463	0.0289	4.572 up	4.57273	0.0185	2.229 up	2.22957	0.0907	scaffold_7	+	209549	211020			IPR013217	Methyltransferase type 12	HMMPfam	PF08242	Methyltransf_12	1	128,	222,	0.00018
19761	19933	Hypothetical		24.084	63.136	93.549	96.675	14.935	2.621 up	2.62149	0.0555	3.884 up	3.88428	0.0246	4.014 up	4.01408	0.0153	1.612 down	0.620121	0.352	scaffold_111	+	83361	83736
19933	20105	Hypothetical		35.812	114.78	85.43	139.887	256.957	3.205 up	3.20507	0.0274	2.385 up	2.38551	0.0389	3.906 up	3.90615	0.00583	7.175 up	7.17516	0.0249	scaffold_132	+	2932	4988
101680	101852	Hypothetical		27.546	58.285	95.231	105.947	132.636	2.115 up	2.11592	0.027	3.457 up	3.45716	0.0199	3.846 up	3.84618	0.0113	4.815 up	4.81507	0.0195	scaffold_21	+	73141	73874
18385	18557	Hypothetical	SS	1022.26	2766.03	3079.41	3824.75	4235.95	2.705 up	2.70581	0.05	3.012 up	3.01236	0.0289	3.741 up	3.74148	0.0139	4.143 up	4.14372	0.0383	scaffold_20	-	199405	201286																			1.7414	13.358	3.2415	7.5111
109194	109366	Hypothetical	SS,TMHs	221.139	409.997	532.377	777.403	710.545	1.854 up	1.85402	0.117	2.407 up	2.40743	0.0673	3.515 up	3.51545	0.0165	3.213 up	3.21311	0.0134	scaffold_127	+	38492	39327
261490	261662	Hypothetical	TMHs	27.841	96.798	130.252	97.211	12.374	3.476 up	3.47681	0.0274	4.678 up	4.67842	0.0189	3.491 up	3.49165	0.0122	2.249 down	0.444452	0.0597	scaffold_2	-	332121	334168	4924	nitrogen compound metabolic process	IPR003010	Nitrilase/cyanide hydratase and apolipoprotein N-acyltransferase	superfamily	SSF56317	Carbon-nitrogen hydrolase	1	278,	535,	5.7e-10
28367	28539	Hypothetical	TMHs	32	67.592	98.16	111.134	37.924	2.112 up	2.11225	0.0801	3.067 up	3.0675	0.0286	3.472 up	3.47294	0.0143	1.185 up	1.18512	0.512	scaffold_15	-	237259	237995
19238	19410	Hypothetical		27.238	30.842	67.911	91.651	51.52	1.132 up	1.13232	0.671	2.493 up	2.49324	0.0363	3.364 up	3.36482	0.016	1.891 up	1.89148	0.0338	scaffold_64	-	102698	103562
112953	113125	Hypothetical		18.615	34.429	31.19	59.113	28.434	1.849 up	1.84953	0.0938	1.675 up	1.67553	0.0662	3.175 up	3.17556	0.0161	1.527 up	1.52748	0.261	scaffold_334	+	579	1487	9710	oxidoreductase activity	IPR013740	Redoxin	HMMPfam	PF08534	Redoxin	1	26,	180,	3.4e-34
112064	112236	Hypothetical		25.499	68.629	103.715	77.332	13.335	2.691 up	2.69144	0.0467	4.067 up	4.06741	0.0206	3.032 up	3.03275	0.016	1.912 down	0.522962	0.0453	scaffold_239	+	12432	13400	2175	nucleic acid binding	IPR007087	Zinc finger, C2H2-type	HMMPfam	PF00096	zf-C2H2	1	176,	201,	0.00046
447949	448121	Hypothetical		10.462	18.101	20.12	30.053	26.774	1.730 up	1.73017	0.117	1.923 up	1.92315	0.0581	2.872 up	2.87259	0.0187	2.559 up	2.55917	0.0926	scaffold_75	-	4443	5884			IPR004046	Glutathione S-transferase, C-terminal	HMMPfam	PF00043	GST_C	1	170,	213,	0.0017
20396	20568	Hypothetical		11.615	25.841	28.091	33.115	9.279	2.224 up	2.2248	0.027	2.418 up	2.41851	0.0587	2.850 up	2.85105	0.0102	1.251 down	0.798881	0.179	scaffold_215	+	25234	26180
130868	131040	Hypothetical		56.489	89.944	108.812	160.512	46.011	1.592 up	1.59224	0.15	1.926 up	1.92625	0.0494	2.841 up	2.84147	0.016	1.227 down	0.814513	0.213	scaffold_257	-	11997	12941
231750	231922	Hypothetical	TMHs	42.383	76.792	75.613	117.583	132.662	1.811 up	1.81186	0.114	1.784 up	1.78404	0.0938	2.774 up	2.7743	0.02	3.130 up	3.13008	0.0404	scaffold_17	-	151056	152743	3708	binding	IPR002067	Mitochondrial carrier protein	FPrintScan	PR00926	MITOCARRIER	3	24,70,124,	42,88,146,	6.3e-07,6.3e-07,6.3e-07
16237	16409	Hypothetical	SS, IVS	263.842	482.047	601.825	710.438	795.314	1.827 up	1.82703	0.0797	2.281 up	2.28101	0.0289	2.692 up	2.69266	0.0102	3.014 up	3.01436	0.0176	scaffold_209	+	35587	37047																			4.3536	2.2263	0	0
312970	313142	Hypothetical		19.467	54.085	57.197	50.267	13.021	2.778 up	2.77829	0.0295	2.938 up	2.93815	0.0289	2.582 up	2.58216	0.0164	1.495 down	0.668876	0.0649	scaffold_27	+	142207	146939			IPR007855	RNA-dependent RNA polymerase, eukaryotic-type	HMMPfam	PF05183	RdRP	1	640,	1036,	3.3e-78
29221	29393	Hypothetical		133.746	209.294	229.303	342.832	346.883	1.564 up	1.56486	0.122	1.714 up	1.71447	0.0649	2.563 up	2.56331	0.0148	2.593 up	2.5936	0.0125	scaffold_33	-	81806	83193	2290	catalytic activity	IPR001753	Crotonase, core	HMMPfam	PF00378	ECH	1	14,	187,	5.2e-17	4.2.1.17	Enoyl-CoA hydratase.	(3S)-3-hydroxyacyl-CoA = trans-2(or 3)-enoyl-CoA + H(2)O.	\N	Fatty acid metabolism	Lipid Metabolism	METABOLIC
92774	92946	Hypothetical		55.978	76.51	171.923	139.938	92.407	1.366 up	1.36679	0.0777	3.071 up	3.07126	0.0165	2.499 up	2.49987	0.0102	1.650 up	1.65077	0.00483	scaffold_120	-	30968	32149	9985	hydrolase activity	IPR002925	Dienelactone hydrolase	HMMPfam	PF01738	DLH	1	27,	249,	3.9e-09
20466	20638	Hypothetical		57.718	109.804	162.261	139.144	39.212	1.902 up	1.90242	0.0427	2.811 up	2.81127	0.016	2.410 up	2.41076	0.0125	1.471 down	0.679372	0.0318	scaffold_239	+	14095	14678	3727	protein binding	IPR001841	Zinc finger, RING-type	HMMPfam	PF00097	zf-C3HC4	1	51,	88,	5.5e-05
36459	36631	Hypothetical	SS	112.96	141.555	129.152	271.848	69.827	1.253 up	1.25314	0.0786	1.143 up	1.14334	0.331	2.406 up	2.40659	0.0079	1.617 down	0.618157	0.268	scaffold_107	+	90330	91908																			2.6122	1.4842	1.6207	0.75111
19877	20049	Hypothetical		92.669	137.726	204.454	220.648	296.596	1.486 up	1.48621	0.162	2.206 up	2.20628	0.00301	2.381 up	2.38103	0.02	3.200 up	3.2006	0.00213	scaffold_123	-	81005	82275			IPR012312	Hemerythrin/HHE cation-binding motif	HMMPfam	PF01814	Hemerythrin	1	19,	80,	8.6e-06
19073	19245	Hypothetical		64.381	103.365	94.79	153.002	146.048	1.605 up	1.60552	0.0757	1.472 up	1.47233	0.0371	2.376 up	2.37651	0.0102	2.268 up	2.2685	0.108	scaffold_51	-	90481	91847	5830	metabolic process	IPR002198	Short-chain dehydrogenase/reductase SDR	FPrintScan	PR00080	SDRFAMILY	3	91,156,177,	102,164,196,	1.1e-07,1.1e-07,1.1e-07	1.1.1.100	3-oxoacyl-[acyl-carrier protein] reductase.	(3R)-3-hydroxyacyl-[acyl-carrier protein] + NADP(+) = 3-oxoacyl- [acyl-carrier protein] + NADPH.	\N	Fatty acid biosynthesis (path 1)	Lipid Metabolism	METABOLIC
213976	214148	Hypothetical		23.021	46.095	82.585	54.529	15.374	2.002 up	2.0023	0.05	3.587 up	3.58738	0.015	2.368 up	2.36866	0.0159	1.497 down	0.667825	0.272	scaffold_154	-	27711	28904
100153	100325	Hypothetical		55.504	81.944	82.364	131.019	142.077	1.476 up	1.47636	0.159	1.483 up	1.48393	0.0818	2.360 up	2.36053	0.0191	2.559 up	2.55976	0.0281	scaffold_11	-	210533	211865	2290	catalytic activity	IPR001753	Crotonase, core	HMMPfam	PF00378	ECH	1	104,	211,	8.8e-15	5.3.3.8	Dodecenoyl-CoA delta-isomerase.	3-cis-dodecenoyl-CoA = 2-trans-dodecenoyl-CoA.	\N	Fatty acid metabolism	Lipid Metabolism	METABOLIC
37817	37989	Hypothetical		16.051	37.678	38.096	37.672	22.527	2.347 up	2.34739	0.0461	2.373 up	2.37343	0.0355	2.346 up	2.34702	0.0185	1.403 up	1.40346	0.143	scaffold_226	-	3121	6229
129110	129282	Hypothetical		147.58	255.039	343.263	343.166	219.581	1.728 up	1.72814	0.0627	2.325 up	2.32595	0.0183	2.325 up	2.32529	0.0133	1.487 up	1.48788	0.0791	scaffold_117	+	863	1616			IPR009057	Homeodomain-like	superfamily	SSF46689	Homeodomain-like	1	105,	160,	0.018
96517	96689	Hypothetical		15.241	24.493	21.093	34.772	33.84	1.607 up	1.60705	0.0664	1.384 up	1.38396	0.0992	2.281 up	2.28148	0.016	2.220 up	2.22033	0.118	scaffold_281	-	24780	26016	2290	catalytic activity	IPR000639	Epoxide hydrolase-like	FPrintScan	PR00412	EPOXHYDRLASE	5	35,55,101,115,267,	53,70,114,128,283,	1.5e-13,1.5e-13,1.5e-13,1.5e-13,1.5e-13
41854	42026	Hypothetical		21.005	49.378	46.154	46.899	9.096	2.350 up	2.35077	0.048	2.197 up	2.19729	0.0282	2.232 up	2.23275	0.0166	2.309 down	0.43304	0.0167	scaffold_14	-	101139	102034	2175	nucleic acid binding	IPR012337	Polynucleotidyl transferase, Ribonuclease H fold	superfamily	SSF53098	Ribonuclease H-like	1	1,	198,	2.8e-10
88466	88638	Hypothetical	TMHs	56.489	99.031	96.27	125.964	94.873	1.753 up	1.7531	0.0987	1.704 up	1.70423	0.0552	2.229 up	2.22989	0.0189	1.679 up	1.6795	0.0293	scaffold_46	-	56380	57253
103532	103704	Hypothetical		32.433	52.272	75.328	72.207	41.202	1.611 up	1.61169	0.0788	2.322 up	2.32257	0.0297	2.226 up	2.22634	0.0135	1.270 up	1.27037	0.46	scaffold_35	-	9765	10966			IPR014756	Immunoglobulin E-set	superfamily	SSF81296	E set domains	1	164,	243,	0.0038
37461	37633	Hypothetical		10.541	21.229	26.94	23.419	11.782	2.013 up	2.01395	0.027	2.555 up	2.55573	0.015	2.221 up	2.22171	0.00929	1.117 up	1.11773	0.587	scaffold_181	-	49743	52160			IPR011009	Protein kinase-like	superfamily	SSF56112	Protein kinase-like (PK-like)	1	104,	197,	1.2e-08
116893	117065	Hypothetical		19.228	27.716	28.264	42.64	26.795	1.441 up	1.44144	0.0635	1.469 up	1.46994	0.0214	2.217 up	2.2176	0.0113	1.393 up	1.39354	0.0716	scaffold_36	+	136082	137500	2290	catalytic activity	IPR013149	Alcohol dehydrogenase, zinc-binding	HMMPfam	PF00107	ADH_zinc_N	1	166,	310,	1.8e-24	1.1.1.1	Alcohol dehydrogenase.	An alcohol + NAD(+) = an aldehyde or ketone + NADH.	Zinc or Iron.	Bile acid biosynthesis	Lipid Metabolism	METABOLIC
130825	130997	Hypothetical		11.627	18.545	21.306	25.384	15.778	1.595 up	1.59499	0.0781	1.832 up	1.83246	0.0516	2.183 up	2.18319	0.0196	1.357 up	1.35701	0.0938	scaffold_251	-	28	2077			IPR009836	Protein of unknown function DUF1399	HMMPfam	PF07173	DUF1399	1	387,	437,	1.1e-10
19522	19694	Hypothetical		21.795	49.332	42.085	45.243	10.437	2.263 up	2.26345	0.033	1.930 up	1.93095	0.0339	2.075 up	2.07584	0.0168	2.088 down	0.478871	0.186	scaffold_87	+	68604	69685	3727	protein binding	IPR013069	BTB/POZ	HMMPfam	PF00651	BTB	1	9,	118,	1.1e-08
326339	326511	Hypothetical		28.247	45.845	38.026	58.038	35.476	1.622 up	1.623	0.0418	1.346 up	1.3462	0.0979	2.054 up	2.05466	0.0125	1.255 up	1.25592	0.136	scaffold_296	+	3470	4888			IPR001680	WD40 repeat	HMMPfam	PF00400	WD40	3	6,91,244,	44,126,282,	4.3e-06,0.00035,0.0019
17572	17744	hypothetical		132.315	166.418	194.204	268.276	258.174	1.257 up	1.25774	0.336	1.467 up	1.46774	0.0312	2.027 up	2.02756	0.00861	1.951 up	1.95121	0.0104	scaffold_2	+	34263	35040			IPR011038	Calycin-like	superfamily	SSF50814	Lipocalins	1	5,	48,	0.0023
68264	68436	Hypothetical		19.942	31.947	42.749	32.874	7.413	1.602 up	1.602	0.0549	2.143 up	2.14367	0.015	1.648 up	1.64848	0.0219	2.690 down	0.371728	0.0127	scaffold_34	-	100837	101976
95590	95762	Hypothetical		28.459	26.146	67.947	45.39	31.873	1.088 down	0.918725	0.511	2.387 up	2.38754	0.0149	1.594 up	1.59493	0.0134	1.119 up	1.11996	0.795	scaffold_216	+	14106	16415	4283	electron transport	IPR001327	Pyridine nucleotide-disulphide oxidoreductase, NAD-binding region	BlastProDom	PD000139	Q9ASA7_EEEEE_Q9ASA7;	1	306,	382,	8e-08	1.14.13.8	Dimethylaniline monooxygenase (N-oxide forming).	N,N-dimethylaniline + NADPH + O(2) = N,N-dimethylaniline N-oxide + NADP(+) + H(2)O.	FAD.	\N	\N	\N
37544	37716	Hypthetical		44.065	51.399	81.51	93.78	31.265	1.166 up	1.16644	0.277	1.849 up	1.84977	0.0844	2.128 up	2.12822	0.0174	1.409 down	0.70952	0.248	scaffold_190	-	36461	38977	2244	microtubule motor activity	IPR001752	Kinesin, motor region	FPrintScan	PR00380	KINESINHEAVY	4	173,319,348,403,	194,336,366,424,	1.9e-24,1.9e-24,1.9e-24,1.9e-24
105862	106034	Intradiol ring-cleavage		115.92	200.66	200.956	327.028	133.985	1.731 up	1.73102	0.0462	1.733 up	1.73357	0.0413	2.821 up	2.82115	0.0134	1.155 up	1.15584	0.308	scaffold_63	-	50144	51795	2290	catalytic activity	IPR000627	Intradiol ring-cleavage dioxygenase, C-terminal	HMMPfam	PF00775	Dioxygenase_C	1	125,	313,	2.9e-60	1.13.11.37	Hydroxyquinol 1,2-dioxygenase.	Benzene-1,2,4-triol + O(2) = 3-hydroxy-cis,cis-muconate.	Iron.	Benzoate degradation via hydroxylation	Biodegradation of Xenobiotics	METABOLIC
99067	99239	Iron/ascorbate OR		19.754	50.842	48.113	86.688	27.608	2.573 up	2.57376	0.0262	2.435 up	2.43561	0.0349	4.388 up	4.38838	0.00583	1.397 up	1.39759	0.199	scaffold_7	+	22584	24227	20001	gibberellin 2-beta-dioxygenase activity	IPR005123	2OG-Fe(II) oxygenase	HMMPfam	PF03171	2OG-FeII_Oxy	1	190,	281,	3.3e-15	1.14.11.13	Gibberellin 2-beta-dioxygenase.	Gibberellin 1 + 2-oxoglutarate + O(2) = 2-beta-hydroxygibberellin 1 + succinate + CO(2).	\N	\N	\N	\N
36659	36831	Lipase class 3	SS	31.151	48.118	62.501	82.256	64.435	1.544 up	1.54467	0.0575	2.006 up	2.00639	0.0427	2.640 up	2.64056	0.0113	2.068 up	2.06847	0.0419	scaffold_120	-	10791	12368	3166	triacylglycerol lipase activity	IPR002921	Lipase, class 3	HMMPfam	PF01764	Lipase_3	1	99,	241,	9.5e-19
19028	19200	Lipase class3	SS	380.249	1523.52	1307.7	1766.56	2993.04	4.006 up	4.00665	0.0321	3.439 up	3.43906	0.0494	4.645 up	4.64579	0.0122	7.871 up	7.87127	0.0083	scaffold_48	-	47705	49112	3166	triacylglycerol lipase activity	IPR002921	Lipase, class 3	HMMPfam	PF01764	Lipase_3	1	104,	247,	3.5e-24								0.87072	0.74209	0	3.0044
21763	21935	Lipase GDXG		10.206	26.123	34.291	28.001	11.62	2.559 up	2.55957	0.0178	3.359 up	3.35989	0.00913	2.743 up	2.74358	0.0146	1.138 up	1.13855	0.209	scaffold_10	-	259486	262827	5830	metabolic process	IPR013094	Alpha/beta hydrolase fold-3	HMMPfam	PF07859	Abhydrolase_3	1	198,	324,	3.6e-37
126556	126728	Long chain fatty acid CoA ligase		44.119	76.267	74.35	102.969	117.459	1.728 up	1.72867	0.0732	1.685 up	1.68521	0.0888	2.333 up	2.33389	0.0164	2.662 up	2.66232	0.0418	scaffold_33	+	75909	78945	2290	catalytic activity	IPR000873	AMP-dependent synthetase and ligase	FPrintScan	PR00154	AMPBINDING	2	245,257,	256,265,	0.0063,0.0063	6.2.1.3	Long-chain-fatty-acid--CoA ligase.	ATP + a long-chain carboxylic acid + CoA = AMP + diphosphate + an acyl-CoA.	\N	Fatty acid metabolism	Lipid Metabolism	METABOLIC
130034	130206	Major facilitator	TMHs	16.927	63.747	37.035	43.69	109.068	3.765 up	3.766	0.00983	2.187 up	2.18792	0.0096	2.581 up	2.58108	0.0152	6.443 up	6.44343	0.0215	scaffold_170	+	49015	51259	3642	sugar:hydrogen symporter activity	IPR003663	Sugar transporter	FPrintScan	PR00171	SUGRTRNSPORT	5	38,133,297,400,423,	48,152,307,421,435,	1.9e-26,1.9e-26,1.9e-26,1.9e-26,1.9e-26	5.3.1.4	L-arabinose isomerase.	L-arabinose = L-ribulose.	\N	Pentose and glucuronate interconversions	Carbohydrate Metabolism	METABOLIC
465509	465681	Major facilitator superfamily MFS-1	TMHs	30.322	66.526	96.907	97.144	32.21	2.194 up	2.19398	0.0321	3.195 up	3.19593	0.015	3.203 up	3.20375	0.0102	1.062 up	1.06227	0.941	scaffold_84	-	83783	87000	3740	sugar binding	IPR011701	Major facilitator superfamily MFS-1	HMMPfam	PF07690	MFS_1	1	101,	495,	1.4e-21
62113	62285	MFS transporter	TMHs	13.107	21.625	35.257	30.746	16.368	1.649 up	1.64988	0.0492	2.689 up	2.68994	0.0169	2.345 up	2.34577	0.0175	1.248 up	1.2488	0.182	scaffold_3	+	26255	28351	3546	transporter activity	IPR011701	Major facilitator superfamily MFS-1	HMMPfam	PF07690	MFS_1	1	46,	447,	2e-48
100528	100700	MFS transporter		15.477	21.432	26.375	31.439	26.911	1.384 up	1.38476	0.0497	1.704 up	1.70414	0.0169	2.031 up	2.03134	0.0102	1.738 up	1.73877	0.00483	scaffold_13	-	246791	249066	3546	transporter activity	IPR011701	Major facilitator superfamily MFS-1	HMMPfam	PF07690	MFS_1	1	13,	399,	1.3e-47
81682	81854	MFS-type transporter	TMHs	14.115	138.795	191.642	187.698	84.788	9.833 up	9.83316	0.00983	13.576 up	13.5772	0.0096	13.297 up	13.2978	0.00459	6.006 up	6.00694	0.0282	scaffold_2	-	189934	192052	3546	transporter activity	IPR011701	Major facilitator superfamily MFS-1	HMMPfam	PF07690	MFS_1	1	1,	375,	7.3e-36
91047	91219	Nitropropane dioxygenase		457.037	682.92	1155.41	982.324	875.3	1.494 up	1.49423	0.0916	2.528 up	2.52805	0.0227	2.149 up	2.14933	0.0162	1.915 up	1.91516	0.0155	scaffold_84	-	52770	54354	4283	electron transport	IPR004136	2-nitropropane dioxygenase, NPD	HMMPfam	PF03060	NPD	1	4,	328,	5.2e-48
34454	34626	Oligopeptide transporter	TMHs	43.056	173.227	163.078	157.488	431.186	4.023 up	4.0233	0.0178	3.787 up	3.78758	0.0256	3.657 up	3.65775	0.00798	10.014 up	10.0145	0.00488	scaffold_29	-	112376	115129			IPR004813	Oligopeptide transporter OPT superfamily	HMMPfam	PF03169	OPT	1	65,	478,	2.8e-93
128117	128289	Peptidase S10, serine carboxypeptidase	SS	24.067	33.838	49.132	58.39	52.676	1.406 up	1.40599	0.18	2.041 up	2.04147	0.0435	2.426 up	2.42614	0.0194	2.188 up	2.18872	0.0205	scaffold_75	-	26665	29049	2623	serine carboxypeptidase activity	IPR001563	Peptidase S10, serine carboxypeptidase	BlastProDom	PD001189	Q6CGJ3_EEEEE_Q6CGJ3;	1	81,	493,	4e-88	3.4.16.-	Serine-type carboxypeptidases.	\N	\N	\N	\N	\N
30390	30562	Peroxisomal acyl-CoA oxidase	AKL	11.168	19.56	18.541	28.201	23.224	1.751 up	1.75143	0.048	1.660 up	1.66019	0.0442	2.525 up	2.52516	0.00746	2.079 up	2.07951	0.00565	scaffold_76	-	48423	51127	2445	acyl-CoA oxidase activity	IPR006090	Acyl-CoA oxidase/dehydrogenase, type 1	HMMPfam	PF00441	Acyl-CoA_dh_1	1	285,	446,	0.0025	1.3.3.6	Acyl-CoA oxidase.	Acyl-CoA + O(2) = trans-2,3-dehydroacyl-CoA + H(2)O(2).	FAD.	Fatty acid metabolism	Lipid Metabolism	METABOLIC
27380	27552	Peroxisomal biogenesis		73.519	191.009	164.238	326.691	449.705	2.598 up	2.59809	0.0664	2.233 up	2.23395	0.0489	4.443 up	4.44363	0.0133	6.116 up	6.11685	0.00958	scaffold_2	+	475078	476149	3967	peroxisomal membrane	IPR008733	Peroxisomal biogenesis factor 11	HMMPfam	PF05648	PEX11	1	17,	242,	1.1e-28
128527	128699	Phospholipid transporting ATPase	TMHs	40.502	88.26	92.56	80.016	46.77	2.179 up	2.17915	0.0274	2.285 up	2.28532	0.00301	1.975 up	1.97561	0.0113	1.154 up	1.15476	0.106	scaffold_90	-	95618	100896	3736	ATP binding	IPR001757	ATPase, P-type, K/Mg/Cd/Cu/Zn/Na/Ca/Na/H-transporter	FPrintScan	PR00119	CATATPASE	2	521,1028,	535,1047,	1.4e-06,1.4e-06	3.6.3.1	Magnesium-ATPase.	ATP + H(2)O = ADP + phosphate.	Magnesium.	\N	\N	\N
120719	120891	protein kinase		25.893	64.111	122.644	108.893	7.344	2.475 up	2.476	0.0575	4.736 up	4.73657	0.0184	4.205 up	4.2055	0.0134	3.525 down	0.283629	0.0228	scaffold_138	+	8110	9193	3043	protein kinase activity	IPR000719	Protein kinase, core	BlastProDom	PD000001	Q98PN7_MYCPU_Q98PN7;	1	210,	303,	0.0002
105781	105953	Short-chain dehydro		95.366	184.53	194.684	436.916	694.534	1.934 up	1.93497	0.13	2.041 up	2.04144	0.0657	4.581 up	4.58147	0.0135	7.282 up	7.28283	0.0119	scaffold_62	+	3587	4918	5830	metabolic process	IPR002198	Short-chain dehydrogenase/reductase SDR	FPrintScan	PR00080	SDRFAMILY	3	99,155,175,	110,163,194,	1.7e-07,1.7e-07,1.7e-07	1.1.1.100	3-oxoacyl-[acyl-carrier protein] reductase.	(3R)-3-hydroxyacyl-[acyl-carrier protein] + NADP(+) = 3-oxoacyl- [acyl-carrier protein] + NADPH.	\N	Fatty acid biosynthesis (path 1)	Lipid Metabolism	METABOLIC	0	0.74209	0	1.5022
104158	104330	Sterol carrier protein		17.981	46.024	63.131	123.167	137.58	2.559 up	2.55959	0.0665	3.511 up	3.51098	0.0291	6.849 up	6.84984	0.00912	7.651 up	7.65141	0.00638	scaffold_41	-	26758	28865	2290	catalytic activity	IPR002155	Thiolase	ScanRegExp	PS00098	THIOLASE_1	1	81,	99,	NA	2.3.1.16	Acetyl-CoA C-acyltransferase.	Acyl-CoA + acetyl-CoA = CoA + 3-oxoacyl-CoA.	\N	Benzoate degradation via hydroxylation	Biodegradation of Xenobiotics	METABOLIC
117428	117600	Sterol carrier protein		237.418	527.587	492.364	692.916	173.499	2.222 up	2.22219	0.0555	2.073 up	2.07383	0.0304	2.918 up	2.91855	0.0102	1.368 down	0.730774	0.0377	scaffold_46	-	73314	73932	3713	sterol carrier activity	IPR003033	Sterol-binding	HMMPfam	PF02036	SCP2	1	15,	124,	3.4e-26	1.1.1.62	Estradiol 17 beta-dehydrogenase.	Estradiol-17-beta + NAD(P)(+) = estrone + NAD(P)H.	\N	Androgen and estrogen metabolism	Lipid Metabolism	METABOLIC
96543	96715	Sterol-4-alpha-carboxylate 3-dehydrogenase, decarboxylating		45.398	76.342	91.257	94.518	79.52	1.681 up	1.68162	0.0627	2.010 up	2.01015	0.0327	2.081 up	2.08199	0.0153	1.751 up	1.75162	0.483	scaffold_284	+	4933	6578	2320	3-beta-hydroxy-delta5-steroid dehydrogenase activity	IPR002225	3-beta hydroxysteroid dehydrogenase/isomerase	HMMPfam	PF01073	3Beta_HSD	1	6,	268,	3.6e-61	1.1.1.170	3-beta-hydroxy-4-alpha-methylcholestenecarboxylate 3-dehydrogenase (decarboxylating).	3-beta-hydroxy-4-alpha-methyl-5-alpha-cholest-7-ene-4-beta-carboxylate + NAD(+) = 4-alpha-methyl-5-alpha-cholest-7-en-3-one + CO(2) + NADH.	\N	\N	\N	\N
88580	88752	Succinyl-CoA:alpha-ketoacid-CoA transferase		37.967	62.307	77.865	86.306	62.53	1.641 up	1.64108	0.0732	2.050 up	2.05086	0.0386	2.273 up	2.27318	0.0172	1.646 up	1.64696	0.0219	scaffold_47	+	53357	55687	5830	metabolic process	IPR004165	Coenzyme A transferase	HMMPfam	PF01144	CoA_trans	2	34,302,	267,503,	7e-74,1.1e-58	2.8.3.5	3-oxoacid CoA-transferase.	Succinyl-CoA + a 3-oxo acid = succinate + a 3-oxo-acyl-CoA.	\N	Valine, leucine and isoleucine degradation	Amino Acid Metabolism	METABOLIC
97197	97369	sugar transporter	TMHs	14.428	40.204	37.156	56.087	29.206	2.786 up	2.78653	0.0178	2.575 up	2.57527	0.0358	3.887 up	3.88737	0.0079	2.024 up	2.02426	0.418	scaffold_1	+	12034	14703	3642	sugar:hydrogen symporter activity	IPR003663	Sugar transporter	FPrintScan	PR00171	SUGRTRNSPORT	5	68,162,330,417,440,	78,181,340,438,452,	6.6e-15,6.6e-15,6.6e-15,6.6e-15,6.6e-15	5.3.1.4	L-arabinose isomerase.	L-arabinose = L-ribulose.	\N	Pentose and glucuronate interconversions	Carbohydrate Metabolism	METABOLIC
110510	110682	Sulfate transporter	TMHs	11.268	10.205	72.329	74.281	14.27	1.104 down	0.905662	0.639	6.418 up	6.41897	0.0119	6.592 up	6.59221	0.00597	1.266 up	1.26642	0.199	scaffold_167	-	1819	5450	3546	transporter activity	IPR000595	Cyclic nucleotide-binding	HMMPfam	PF00027	cNMP_binding	1	787,	877,	6.1e-16
100544	100716	Thioesterase	SS	14.534	23.76	33.21	29.653	21.485	1.634 up	1.63479	0.0734	2.285 up	2.28499	0.0219	2.040 up	2.04025	0.0168	1.478 up	1.47826	0.0296	scaffold_13	-	276253	277445	4598	protein modification process	IPR002472	Palmitoyl protein thioesterase	FPrintScan	PR00414	PPTHIESTRASE	4	23,62,102,234,	45,81,118,252,	2e-15,2e-15,2e-15,2e-15	3.1.2.22	Palmitoyl-protein hydrolase.	Palmitoyl-protein + H(2)O = palmitate + protein.	\N	\N	\N	\N
123755	123927	Transporter	TMHs	106.671	1121.61	1046.69	1038.55	825.267	10.514 up	10.5147	0.00983	9.812 up	9.81232	0.00867	9.736 up	9.73599	0.00582	7.736 up	7.73656	0.00435	scaffold_1	-	41646	43941	3546	transporter activity	IPR011701	Major facilitator superfamily MFS-1	HMMPfam	PF07690	MFS_1	1	88,	481,	6.2e-53
96848	97020	Transporter	TMHs	28.68	57.534	99.788	89.502	14.708	2.006 up	2.00607	0.0347	3.479 up	3.47936	0.0119	3.120 up	3.12071	0.0079	1.949 down	0.512831	0.0129	scaffold_321	+	9845	12158	4977	amino acid transport	IPR004841	Amino acid permease-associated region	HMMPfam	PF00324	AA_permease	1	46,	512,	3.3e-152
28767	28939	Tyrosine decarboxylase		18.483	31.137	43.725	38.631	26.988	1.684 up	1.68463	0.0418	2.365 up	2.36569	0.0186	2.090 up	2.09008	0.0219	1.460 up	1.46015	0.11	scaffold_23	+	155624	157750	10026	carboxy-lyase activity	IPR010977	Aromatic-L-amino-acid decarboxylase	FPrintScan	PR00800	YHDCRBOXLASE	9	6,29,47,73,94,113,139,349,392,	25,46,66,92,112,132,159,364,411,	6.3e-61,6.3e-61,6.3e-61,6.3e-61,6.3e-61,6.3e-61,6.3e-61,6.3e-61,6.3e-61	4.1.1.28	Aromatic-L-amino-acid decarboxylase.	L-tryptophan = tryptamine + CO(2).	Pyridoxal-phosphate.	Alkaloid biosynthesis I	Biosynthesis of Secondary Metabolites	METABOLIC
92733	92905	acetyl transferase		45.323	21.318	18.111	16.673	14.971	2.126 down	0.470357	0.0247	2.502 down	0.399598	0.0327	2.718 down	0.367871	0.0125	3.027 down	0.330318	0.00421	scaffold_119	-	36505	37381	5765	N-acetyltransferase activity	IPR000182	GCN5-related N-acetyltransferase	HMMPfam	PF00583	Acetyltransf_1	1	163,	216,	1.5e-06
25089	25261	Amidase	SS	23.433	28.686	11.238	10.04	7.681	1.224 up	1.22417	0.283	2.085 down	0.47958	0.0332	2.334 down	0.428456	0.0196	3.050 down	0.327786	0.0285	scaffold_106	+	45744	47819	10079	carbon-nitrogen ligase activity, with glutamine as amido-N-donor	IPR000120	Amidase signature enzyme	HMMPfam	PF01425	Amidase	1	47,	512,	4.3e-74	6.3.5.-	Carbon--nitrogen ligases with glutamine as amido-N-donor.	\N	\N	Glutamate metabolism	Amino Acid Metabolism	METABOLIC
130424	130596	Biotin carboxylase		38.811	26.582	23.436	14.736	13.003	1.460 down	0.684909	0.22	1.656 down	0.603849	0.106	2.633 down	0.379686	0.0178	2.984 down	0.335034	0.0116	scaffold_203	+	32902	40328	10069	ligase activity	IPR005481	Carbamoyl phosphate synthase, large subunit, N-terminal	HMMPfam	PF00289	CPSase_L_chain	1	38,	161,	5.5e-52
128606	128778	Copper radical oxidasevcro2-like	SS	399.023	218.825	216.958	183.168	264.53	1.823 down	0.548402	0.092	1.839 down	0.543723	0.0442	2.178 down	0.459041	0.0187	1.508 down	0.662944	0.0784	scaffold_94	+	59684	62642			IPR009880	Glyoxal oxidase, N-terminal	HMMPfam	PF07250	Glyoxal_oxid_N	1	41,	313,	9.1e-16								23.51	26.715	11.345	36.053
101961	102133	Delta-9 fatty acid desaturase		429.61	233.69	249.381	170.339	110.845	1.838 down	0.543958	0.0685	1.722 down	0.580482	0.116	2.522 down	0.396497	0.016	3.875 down	0.258013	0.0226	scaffold_23	-	1593	3524	12251	heme binding	IPR001199	Cytochrome b5	BlastProDom	PD000612	P79077_CRYCU_P79077;	1	356,	433,	1e-25
67133	67305	Fumarate reductase		35.112	13.252	18.981	15.28	10	2.649 down	0.377421	0.0253	1.849 down	0.540584	0.0219	2.297 down	0.435179	0.0143	3.511 down	0.284803	0.00421	scaffold_26	+	145690	147280	4283	electron transport	IPR003953	Fumarate reductase/succinate dehydrogenase flavoprotein, N-terminal	HMMPfam	PF00890	FAD_binding_2	1	8,	493,	1e-21	1.3.99.1	Succinate dehydrogenase.	Succinate + acceptor = fumarate + reduced acceptor.	FAD.	Citrate cycle (TCA cycle)	Carbohydrate Metabolism	METABOLIC
129554	129726	Galactose-1-phosphate uridylyltransf		65.26	15.163	18.612	14.335	35.366	4.303 down	0.232348	0.0301	3.506 down	0.285198	0.0332	4.552 down	0.21966	0.013	1.845 down	0.541925	0.0351	scaffold_140	-	11823	12846			IPR004829	Cell surface antigen	BlastProDom	PD153432	Q81GX1_BACCR_Q81GX1;	1	171,	212,	0.004
130078	130250	Histidinol-phophate aminotransferase		103.343	38.606	45.987	39.852	39.522	2.676 down	0.373572	0.0398	2.247 down	0.444994	0.0428	2.593 down	0.385628	0.016	2.614 down	0.382435	0.0288	scaffold_173	-	52160	53647	5830	metabolic process	IPR004839	Aminotransferase, class I and II	HMMPfam	PF00155	Aminotran_1_2	1	42,	411,	5.3e-60	2.6.1.9	Histidinol-phosphate aminotransferase.	L-histidinol-phosphate + 2-oxoglutarate = 3-(imidazol-4-yl)-2- oxopropyl phosphate + L-glutamate.	Pyridoxal-phosphate.	Phenylalanine metabolism	Amino Acid Metabolism	METABOLIC
18254	18426	Homocysteine S-methyltransferase		590.38	500.784	440.038	265.532	352.531	1.178 down	0.84824	0.372	1.341 down	0.745347	0.213	2.223 down	0.449765	0.0196	1.674 down	0.597126	0.0446	scaffold_15	-	264567	267506	2337	5-methyltetrahydropteroyltriglutamate-homocysteine S-methyltransferase activity	IPR002629	Methionine synthase, vitamin-B12 independent	BlastProDom	PD004692	Q9P444_EMENI_Q9P444;	1	659,	754,	9e-29	2.1.1.14	5-methyltetrahydropteroyltriglutamate--homocysteine S-methyltransferase.	5-methyltetrahydropteroyltri-L-glutamate + L-homocysteine = tetrahydropteroyltri-L-glutamate + L-methionine.	\N	Methionine metabolism	Amino Acid Metabolism	METABOLIC	0.87072	9.6472	1.6207	5.2578
33240	33412	hypothetical	SS	110.063	51.955	27.313	57.427	93.795	2.118 down	0.472048	0.0398	4.029 down	0.248158	0.0123	1.916 down	0.521765	0.0299	1.173 down	0.852194	0.758	scaffold_7	-	286629	287831
128641	128813	Hypothetical	SS,TMHs	69.29	32.71	20.484	30.873	114.688	2.118 down	0.472074	0.0655	3.382 down	0.295627	0.0186	2.244 down	0.445562	0.0203	1.655 up	1.65519	0.0783	scaffold_95	+	89211	90200
119334	119506	Hypothetical		27.569	11.836	10.742	11.614	13.583	2.329 down	0.429323	0.0601	2.566 down	0.389641	0.0181	2.373 down	0.42127	0.0153	2.029 down	0.492691	0.00858	scaffold_91	+	44301	45641	2290	catalytic activity	IPR001926	Pyridoxal phosphate-dependent enzyme, beta subunit	HMMPfam	PF00291	PALP	1	4,	336,	4.9e-39
126367	126539	hypothetical		1409.9	1019.64	413.967	543.61	827.041	1.382 down	0.723202	0.186	3.405 down	0.293614	0.016	2.593 down	0.385565	0.00583	1.704 down	0.586594	0.331	scaffold_30	-	86195	86662	19030	sequence-specific DNA binding	IPR001387	Helix-turn-helix type 3	HMMPfam	PF01381	HTH_3	1	10,	60,	4.6e-06
19570	19742	Hypothetical		40.64	24.741	18.496	15.459	15.07	1.642 down	0.608784	0.103	2.197 down	0.455118	0.0371	2.628 down	0.380389	0.016	2.696 down	0.370817	0.0108	scaffold_93	-	61671	62597
27971	28143	Hypothetical		74.447	30.039	31.644	28.224	38.529	2.478 down	0.403495	0.0434	2.352 down	0.425054	0.047	2.637 down	0.379115	0.0162	1.932 down	0.517536	0.041	scaffold_10	+	22999	24909	9710	oxidoreductase activity	IPR006076	FAD dependent oxidoreductase	HMMPfam	PF01266	DAO	1	9,	414,	2.1e-37	1.5.3.1	Sarcosine oxidase.	Sarcosine + H(2)O + O(2) = glycine + formaldehyde + H(2)O(2).	FAD.	Glycine, serine and threonine metabolism	Amino Acid Metabolism	METABOLIC
219187	219359	Hypothetical		26.824	12.974	10.334	10.031	15.268	2.067 down	0.483671	0.0601	2.595 down	0.385252	0.0333	2.674 down	0.373956	0.0166	1.756 down	0.569192	0.041	scaffold_16	-	49599	51261
405232	405404	Hypothetical		148.314	99.886	51.813	54.757	38.139	1.484 down	0.673477	0.0989	2.862 down	0.349347	0.0361	2.708 down	0.369196	0.0134	3.888 down	0.25715	0.101	scaffold_52	-	84188	86895			IPR001229	Mannose-binding lectin	superfamily	SSF51101	Mannose-binding lectins	1	114,	242,	1.1e-13
98492	98664	hypothetical	TMHs	158.319	77.03	52.785	56.274	108.824	2.055 down	0.486549	0.00983	2.999 down	0.333409	0.0098	2.813 down	0.355447	0.00582	1.454 down	0.687372	0.288	scaffold_4	+	121255	123404
121524	121696	Hypothetical		48.527	16.824	18.408	16.937	13.162	2.884 down	0.346694	0.0178	2.636 down	0.379335	0.0568	2.865 down	0.349022	0.0113	3.687 down	0.27123	0.0106	scaffold_175	-	48760	49920	2196	transcription factor activity	IPR011700	Basic leucine zipper	HMMPfam	PF07716	bZIP_2	1	233,	286,	5.6e-07
261570	261742	Hypothetical		1279.1	1033.03	325.056	379.505	1270.7	1.238 down	0.807626	0.459	3.935 down	0.254129	0.0226	3.370 down	0.296697	0.0146	1.006 down	0.993434	1	scaffold_2	+	350409	351217
37634	37806	Hypothetical		97.065	38.584	33.283	24.851	72.85	2.515 down	0.397507	0.0627	2.916 down	0.342894	0.0289	3.905 down	0.256024	0.016	1.332 down	0.750528	0.176	scaffold_202	-	7613	9418	2356	DNA-directed RNA polymerase activity										2.7.7.6	DNA-directed RNA polymerase.	N nucleoside triphosphate = N diphosphate + {RNA}(N).	\N	RNA polymerase	TRANSCRIPTION	REGULATORY
34888	35060	Hypothetical		59.018	5.787	9.409	14.601	208.376	10.197 down	0.0980548	0.0178	6.272 down	0.159426	0.0096	4.042 down	0.247399	0.0102	3.530 up	3.53072	0.149	scaffold_40	+	37283	38376
106712	106884	Hypothetical	SS	150.171	65.446	43.305	36.199	99.151	2.294 down	0.43581	0.0989	3.467 down	0.288371	0.0364	4.148 down	0.241052	0.018	1.514 down	0.660254	0.524	scaffold_76	-	6372	7531
18032	18204	Hypothetical		33.024	9.63	5.889	6.976	13.392	3.429 down	0.291606	0.0501	5.607 down	0.178325	0.0333	4.733 down	0.21124	0.0079	2.465 down	0.405523	0.296	scaffold_10	+	103669	104185	5830	metabolic process	IPR006913	Glutathione-dependent formaldehyde-activating, GFA	HMMPfam	PF04828	DUF636	1	51,	132,	9e-06
109733	109905	Hypothetical		59.339	8.54	9.727	10.371	43.072	6.948 down	0.143919	0.0284	6.100 down	0.163923	0.021	5.721 down	0.174775	0.0147	1.377 down	0.725863	0.553	scaffold_142	+	8651	10732
42886	43058	Hypthetical	TMHs	62.257	34.851	21.523	19.839	7.74	1.786 down	0.559792	0.131	2.892 down	0.345712	0.0361	3.138 down	0.318663	0.0185	8.043 down	0.124323	0.00688	scaffold_1	-	498533	499478
70345	70517	Hypthetical		75.764	18.757	21.714	22.538	31.862	4.039 down	0.247571	0.027	3.489 down	0.2866	0.0568	3.361 down	0.297476	0.0193	2.377 down	0.420543	0.0749	scaffold_52	-	99235	99975	5765	N-acetyltransferase activity	IPR000182	GCN5-related N-acetyltransferase	HMMPfam	PF00583	Acetyltransf_1	1	85,	166,	7.1e-09
399118	399290	Isochorismatase family		31.628	13.56	15.503	10.557	18.554	2.332 down	0.428734	0.0347	2.040 down	0.490167	0.0318	2.996 down	0.333787	0.0102	1.704 down	0.586632	0.114	scaffold_5	+	239554	241365	2290	catalytic activity	IPR000868	Isochorismatase hydrolase	HMMPfam	PF00857	Isochorismatase	1	6,	199,	1.7e-11
79872	80044	MFS transporter	TMHs	53.202	25.839	28.231	22.952	31.615	2.058 down	0.485677	0.0358	1.884 down	0.530638	0.0325	2.317 down	0.431412	0.0134	1.682 down	0.594245	0.0363	scaffold_283	+	3748	5081	3546	transporter activity	IPR011701	Major facilitator superfamily MFS-1	HMMPfam	PF07690	MFS_1	1	72,	274,	3.3e-15
107499	107671	Nucleoside diphosphate kinase		1593.5	694.411	548.407	641.354	908.681	2.294 down	0.435776	0.027	2.905 down	0.344152	0.0119	2.484 down	0.40248	0.00783	1.753 down	0.570241	0.00727	scaffold_91	+	51586	52403	2930	nucleoside diphosphate kinase activity	IPR001564	Nucleoside diphosphate kinase, core	BlastProDom	PD001018	NDK_NEUCR_Q9UUY8;	1	8,	141,	6e-53	2.7.4.6	Nucleoside-diphosphate kinase.	ATP + nucleoside diphosphate = ADP + nucleoside triphosphate.	\N	Purine metabolism	Nucleotide Metabolism	METABOLIC	0.87072	2.9684	3.2415	2.2533
78526	78698	Peroxidase DyP	ss (=122124)	136.072	21.86	17.18	25.168	375.159	6.224 down	0.16065	0.048	7.920 down	0.126257	0.0198	5.406 down	0.184961	0.0194	2.757 up	2.75706	0.0506	scaffold_214		6790	8398				Dyp-type peroxidase															86.202	163.26	29.173	58.587
101637	101809	Phenazine biosynthesis		142.017	42.077	54.577	46.269	71.557	3.375 down	0.296281	0.027	2.602 down	0.384299	0.0351	3.069 down	0.325799	0.0159	1.984 down	0.503862	0.0862	scaffold_21	-	17877	18902	2290	catalytic activity	IPR003719	Phenazine biosynthesis PhzC/PhzF protein	HMMPfam	PF02567	PhzC-PhzF	1	2,	287,	3.1e-32
124127	124299	Saccharopine dehydrogenase		326.722	130.798	145.964	139.509	249.108	2.497 down	0.400334	0.0295	2.238 down	0.446753	0.0661	2.341 down	0.426996	0.0125	1.311 down	0.762446	0.102	scaffold_2	+	482849	484267	4283	electron transport	IPR007698	Alanine dehydrogenase/PNT, C-terminal	HMMPfam	PF01262	AlaDh_PNT_C	1	166,	318,	4.6e-08	1.5.1.7	Saccharopine dehydrogenase (NAD+, L-lysine forming).	N6-(L-1,3-dicarboxypropyl)-L-lysine + NAD(+) + H(2)O = L-lysine + 2-oxoglutarate + NADH.	\N	Lysine biosynthesis	Amino Acid Metabolism	METABOLIC
35456	35628	Serine methylase		340.041	214.674	186.586	148.836	265.522	1.583 down	0.631318	0.048	1.822 down	0.548716	0.0332	2.284 down	0.4377	0.0104	1.280 down	0.780853	0.266	scaffold_61	-	22822	24812	2778	glycine hydroxymethyltransferase activity	IPR001085	Glycine hydroxymethyltransferase	HMMPfam	PF00464	SHMT	1	17,	407,	2.6e-232	2.1.2.1	Glycine hydroxymethyltransferase.	5,10-methylenetetrahydrofolate + glycine + H(2)O = tetrahydrofolate + L-serine.	Pyridoxal-phosphate.	Glycine, serine and threonine metabolism	Amino Acid Metabolism	METABOLIC
92212	92384	Transcription factor		32.27	22.615	19.154	15.911	14.133	1.426 down	0.700806	0.0488	1.684 down	0.593554	0.0231	2.028 down	0.493059	0.0128	2.283 down	0.437961	0.0102	scaffold_107	+	34212	36661	2176	DNA binding	IPR007219	Fungal specific transcription factor	HMMPfam	PF04082	Fungal_trans	1	172,	268,	1.7e-14
114747	114919	Translation initiation factor		66.417	71.782	53.235	33.074	37.72	1.080 up	1.08078	0.769	1.247 down	0.801527	0.168	2.008 down	0.497975	0.0159	1.760 down	0.567927	0.0252	scaffold_10	+	292670	296180	3727	protein binding	IPR003890	MIF4G-like, type 3	HMMPfam	PF02854	MIF4G	1	912,	1007,	2.1e-15	6.5.1.1	DNA ligase (ATP).	ATP + {deoxyribonucleotide}(N) + {deoxyribonucleotide}(M) = AMP + diphosphate + {deoxyribonucleotide}(N+M).	\N	\N	\N	\N	0.87072	5.1946	0	5.2578
31522	31694	Transporter	TMHs	26.808	17.351	17.29	11.635	15.36	1.545 down	0.647232	0.0601	1.550 down	0.644957	0.0991	2.304 down	0.434012	0.0116	1.745 down	0.572963	0.0642	scaffold_150	+	20893	23962	3546	transporter activity	IPR001734	Na+/solute symporter	HMMPfam	PF00474	SSF	1	52,	465,	1.2e-06
95659	95831	Tripeptidyl peptidase	SS	23.065	22.869	11.509	16.033	27.428	1.008 down	0.991502	0.999	2.004 down	0.498981	0.0096	1.438 down	0.695122	0.0528	1.189 up	1.18916	0.773	scaffold_219	-	30281	32900	2700	subtilase activity	IPR000209	Peptidase S8 and S53, subtilisin, kexin, sedolisin	HMMPfam	PF00082	Peptidase_S8	1	388,	525,	2.3e-06	3.4.14.9	Tripeptidyl-peptidase I.	Release of an N-terminal tripeptide from a polypeptide.	\N	\N	\N	\N	1.7414	0	0	0
119761	119933	uncharacterized oxidoreductase		432.061	212.73	185.119	214.757	259.348	2.031 down	0.492361	0.048	2.333 down	0.428456	0.0271	2.011 down	0.497052	0.0161	1.665 down	0.600258	0.0511	scaffold_104	-	78132	78997	5830	metabolic process	IPR002198	Short-chain dehydrogenase/reductase SDR	FPrintScan	PR00080	SDRFAMILY	2	85,158,	96,177,	2e-06,2e-06	1.1.1.100	3-oxoacyl-[acyl-carrier protein] reductase.	(3R)-3-hydroxyacyl-[acyl-carrier protein] + NADP(+) = 3-oxoacyl- [acyl-carrier protein] + NADPH.	\N	Fatty acid biosynthesis (path 1)	Lipid Metabolism	METABOLIC
18220	18392	Uroporphyrinogen decarboxylase		149.424	119.311	64.638	73.506	221.599	1.252 down	0.798473	0.267	2.311 down	0.432581	0.0226	2.032 down	0.491929	0.018	1.483 up	1.48302	0.041	scaffold_15	-	5372	6753	3211	uroporphyrinogen decarboxylase activity	IPR000257	Uroporphyrinogen decarboxylase (URO-D)	BlastProDom	PD003225	Q6GN75_XENLA_Q6GN75;	1	13,	356,	1e-106	4.1.1.37	Uroporphyrinogen decarboxylase.	Uroporphyrinogen-III = coproporphyrinogen + 4 CO(2).	\N	Porphyrin and chlorophyll metabolism	Metabolism of Cofactors and Vitamins	METABOLIC
93840	94012	Valin-tRNA ligase		141.419	102.262	86.335	70.154	64.157	1.382 down	0.723114	0.106	1.638 down	0.610491	0.0323	2.015 down	0.496072	0.0117	2.204 down	0.453666	0.00684	scaffold_146	+	60245	64220	162	nucleotide binding	IPR002303	Valyl-tRNA synthetase, class Ia	FPrintScan	PR00986	TRNASYNTHVAL	5	41,254,371,484,515,	52,271,384,505,533,	5.2e-37,5.2e-37,5.2e-37,5.2e-37,5.2e-37	6.1.1.9	Valine--tRNA ligase.	ATP + L-valine + tRNA(Val) = AMP + diphosphate + L-valyl-tRNA(Val).	\N	Valine, leucine and isoleucine biosynthesis	Amino Acid Metabolism	METABOLIC
1loblolly pine LC-MS/MS results previously reported by Hori et al 2014.
2AV, Avicel; 0X, no extract; 1X, extract added at concentration equivalent to loblolly pine; 2X and 4X, extract additions at 2 and 4 times loblolly pine, respecctively; LPAS, loblolly pine treated with acetone, then air dried.
